# Supplementary material for: Transcriptomics insights into the functional role of tick Ixodes ricinus proteins metalloprotease and antigen p23
Source: PLoS One. 2025 Nov 14;20(11):e0336570. doi: 10.1371/journal.pone.0336570 (PMC12617944; doi:10.1371/journal.pone.0336570)
Supplement: S1 Data — (XLSX) [file pone.0336570.s002.xlsx]

## Sheet: DEGs
gene_id	P231_MG	P232_MG	P233_MG	GFP1_MG	GFP2_MG	GFP3_MG	P23_MG	Control_MG	log2FoldChange	pvalue	padj	gene_name	gene_chr	gene_start	gene_end	gene_strand	gene_length	gene_biotype	gene_description	Family	P231_MG_count	P232_MG_count	P233_MG_count	GFP1_MG_count	GFP2_MG_count	GFP3_MG_count	P231_MG_fpkm	P232_MG_fpkm	P233_MG_fpkm	GFP1_MG_fpkm	GFP2_MG_fpkm	GFP3_MG_fpkm
gene-HPB47_023102	0	33.0255	1.11994	0	0	0	11.3818	0	6.21388	0.0169857	0.742591	HPB47_023102	JABSTQ010009363.1	54142	91871	-	1482	protein_coding	hypothetical protein && - && -	-	0	31	1	0	0	0	0	6.06343	0.205559	0	0	0
gene-HPB47_009280	0	30.8948	0	0	0	0	10.2983	0	6.06903	0.0420068	0.903481	HPB47_009280	JABSTQ010011248.1	15042	45761	-	1650	protein_coding	hypothetical protein && - && PF17771:ADAM cysteine-rich domain|PF01421:Reprolysin (M12B) family zinc metalloprotease	-	0	29	0	0	0	0	0	5.09471	0	0	0	0
gene-HPB47_002758	0	30.8948	0	0	0	0	10.2983	0	6.06903	0.0420068	0.903481	HPB47_002758	JABSTQ010010379.1	290357	312334	+	258	protein_coding	hypothetical protein && - && -	-	0	29	0	0	0	0	0	32.5824	0	0	0	0
gene-HPB47_010566	0	30.8948	0	0	0	0	10.2983	0	6.06903	0.0420068	0.903481	HPB47_010566	JABSTQ010011361.1	429009	429295	-	264	protein_coding	hypothetical protein && - && -	-	0	29	0	0	0	0	0	31.8419	0	0	0	0
gene-HPB47_027277	30.3783	0	0	0	0	0	10.1261	0	6.03959	0.0446831	0.903481	HPB47_027277	JABSTQ010009824.1	14119	19787	-	1572	protein_coding	hypothetical protein && - && -	-	24	0	0	0	0	0	5.31289	0	0	0	0	0
gene-HPB47_025586	29.1126	0	0	0	0	0	9.70419	0	5.97813	0.049328	0.903481	HPB47_025586	JABSTQ010009634.1	47255	56100	-	261	protein_coding	hypothetical protein && - && -	-	23	0	0	0	0	0	30.6662	0	0	0	0	0
gene-HPB47_000031	0	28.7642	0	0	0	0	9.58805	0	5.966	0.0496697	0.903481	HPB47_000031	JABSTQ010010001.1	1478489	1478974	-	486	protein_coding	hypothetical protein && sp|Q8TCQ1|MARH1_HUMAN E3 ubiquitin-protein ligase MARCHF1 OS=Homo sapiens OX=9606 GN=MARCHF1 PE=1 SV=1 && PF12906:RING-variant domain	-	0	27	0	0	0	0	0	16.104	0	0	0	0
gene-HPB47_016592	0	46.8749	2.23989	0	0	1.10315	16.3716	0.367717	5.7766	0.0100936	0.641785	HPB47_016592	JABSTQ010005320.1	233551	245671	+	315	protein_coding	hypothetical protein && sp|Q32LJ2|ARFRP_BOVIN ADP-ribosylation factor-related protein 1 OS=Bos taurus OX=9913 GN=ARFRP1 PE=2 SV=1 && PF00025:ADP-ribosylation factor family	-	0	44	2	0	0	1	0	40.4899	1.93422	0	0	0.957708
gene-HPB47_023314	0	49.0056	0	0	0.622172	0	16.3352	0.207391	5.77276	0.0214151	0.81019	HPB47_023314	JABSTQ010009383.1	18873	60283	+	1593	protein_coding	hypothetical protein && - && PF12330:Haspin like kinase domain	-	0	46	0	0	1	0	0	8.37042	0	0	0.106736	0
gene-HPB47_008423	41.7702	0	0	0	0.622172	0	13.9234	0.207391	5.53711	0.0326417	0.887727	HPB47_008423	JABSTQ010011178.1	3838282	3844329	+	573	protein_coding	hypothetical protein && - && PF00379:Insect cuticle protein	-	33	0	0	0	1	0	20.0416	0	0	0	0.296737	0
gene-HPB47_016562	0	40.4829	0	0	0.622172	0	13.4943	0.207391	5.49736	0.0341787	0.890047	HPB47_016562	JABSTQ010005282.1	13571	23991	-	3630	protein_coding	hypothetical protein && sp|Q9NBX4|RTXE_DROME Probable RNA-directed DNA polymerase from transposon X-element OS=Drosophila melanogaster OX=7227 GN=X-element\ORF2 PE=3 SV=1 && -	-	0	38	0	0	1	0	0	3.03446	0	0	0.0468404	0
gene-HPB47_023803	77.2116	0	2.23989	0	0	2.2063	26.4838	0.735435	5.31441	0.00990275	0.636056	HPB47_023803	JABSTQ010009426.1	328314	360120	+	1059	protein_coding	hypothetical protein && sp|Q9I8T7|BMAL1_CHICK Aryl hydrocarbon receptor nuclear translocator-like protein 1 OS=Gallus gallus OX=9031 GN=ARNTL PE=1 SV=1 && PF14598:PAS domain	-	61	0	2	0	0	2	20.045	0	0.575333	0	0	0.569741
gene-HPB47_028065	0	148.082	12.3194	3.39468	0.622172	0	53.4672	1.33895	5.30418	0.00100366	0.264066	HPB47_028065	JABSTQ010009945.1	201309	202706	+	405	protein_coding	hypothetical protein && - && PF00379:Insect cuticle protein	-	0	139	11	4	1	0	0	99.4866	8.27414	2.28697	0.419828	0
gene-HPB47_016571	24.0495	49.0056	0	0	0	2.2063	24.3517	0.735435	5.21696	0.00652559	0.568107	HPB47_016571	JABSTQ010005303.1	21278	29012	-	525	protein_coding	hypothetical protein && sp|Q29496|CP3AO_SHEEP Cytochrome P450 3A24 OS=Ovis aries OX=9940 GN=CYP3A24 PE=2 SV=1 && PF00067:Cytochrome P450	-	19	46	0	0	0	2	12.5941	25.3982	0	0	0	1.14925
gene-HPB47_017844	16.4549	83.0965	2.23989	1.69734	1.86651	0	33.9304	1.18795	4.76159	0.000947672	0.258241	HPB47_017844	JABSTQ010006822.1	133279	148776	+	330	protein_coding	hypothetical protein && sp|P51538|CP3A9_RAT Cytochrome P450 3A9 OS=Rattus norvegicus OX=10116 GN=Cyp3a9 PE=2 SV=2 && PF00067:Cytochrome P450	-	13	78	2	2	3	0	13.7089	68.515	1.8463	1.40337	1.54573	0
gene-HPB47_007414	97.4639	33.0255	0	0.848671	4.3552	0	43.4965	1.73462	4.56816	0.00327774	0.403373	HPB47_007414	JABSTQ010011072.1	2650	98898	-	372	protein_coding	hypothetical protein && - && -	-	77	31	0	1	7	0	72.0311	24.1559	0	0.622461	3.1995	0
gene-HPB47_010711	0	58.5937	1.11994	0.848671	0.622172	1.10315	19.9045	0.857998	4.56438	0.0152316	0.735552	HPB47_010711	JABSTQ010011370.1	269735	270172	+	438	protein_coding	hypothetical protein && - && -	-	0	55	1	1	1	1	0	36.3993	0.695523	0.528665	0.388197	0.688763
gene-HPB47_024734	1998.64	112.926	24.6388	19.5194	67.1945	13.2378	712.069	33.3173	4.41451	0.00541307	0.529509	HPB47_024734	JABSTQ010009546.1	184568	256835	+	945	protein_coding	hypothetical protein && - && PF00650:CRAL/TRIO domain	-	1579	106	22	23	108	12	581.463	32.5146	7.09212	5.63574	19.4321	3.83083
gene-HPB47_010681	70.8828	69.2471	2.23989	5.94069	0.622172	1.10315	47.4566	2.55534	4.22168	0.000863275	0.253338	HPB47_010681	JABSTQ010011368.1	22122	22994	-	873	protein_coding	hypothetical protein && - && -	-	56	65	2	7	1	1	22.3227	21.5826	0.697913	1.85669	0.194766	0.345565
gene-HPB47_006193	16.4549	11.7187	10.0795	0.848671	1.24434	0	12.7511	0.697671	4.07903	0.00988202	0.636056	HPB47_006193	JABSTQ010010925.1	55538	63477	-	432	protein_coding	hypothetical protein && - && -	-	13	11	9	1	2	0	10.4721	7.38098	6.34664	0.536008	0.787178	0
gene-HPB47_021759	0	55.3976	58.2371	5.09202	1.86651	0	37.8783	2.31951	4.00894	0.00735112	0.584261	HPB47_021759	JABSTQ010009220.1	264984	269976	+	1497	protein_coding	hypothetical protein && - && PF07707:BTB And C-terminal Kelch|PF00651:BTB/POZ domain|PF01344:Kelch motif	ZBTB	0	52	52	6	3	0	0	10.069	10.582	0.928078	0.340742	0
gene-HPB47_012061	139.234	26.6335	274.386	12.7301	8.08823	9.92837	146.751	10.2489	3.84357	1.45497e-06	0.00277536	HPB47_012061	JABSTQ010011486.1	67325	69349	+	1899	protein_coding	hypothetical protein && sp|Q69ZK9|NLGN2_MOUSE Neuroligin-2 OS=Mus musculus OX=10090 GN=Nlgn2 PE=1 SV=2 && PF00135:Carboxylesterase family	-	110	25	245	15	13	9	20.1576	3.8161	39.3031	1.82903	1.16398	1.42975
gene-HPB47_006418	0	51.1363	6.71967	0	3.73303	1.10315	19.2853	1.61206	3.53981	0.049284	0.903481	HPB47_006418	JABSTQ010010952.1	196863	277956	+	1419	protein_coding	hypothetical protein && sp|O35161|CELR1_MOUSE Cadherin EGF LAG seven-pass G-type receptor 1 OS=Mus musculus OX=10090 GN=Celsr1 PE=1 SV=3 && PF01825:GPCR proteolysis site, GPS, motif	-	0	48	6	0	6	1	0	9.80537	1.28811	0	0.718945	0.212599
gene-HPB47_004434	12.6576	24.5028	31.3584	0	5.59954	0	22.8396	1.86651	3.51531	0.0151089	0.735552	HPB47_004434	JABSTQ010010676.1	7277	10067	-	453	protein_coding	hypothetical protein && sp|Q7M4I3|SP4_BOMPE Venom protease OS=Bombus pensylvanicus OX=28643 PE=1 SV=1 && PF00089:Trypsin	-	10	23	28	0	9	0	7.68199	14.7175	18.8298	0	3.37809	0
gene-HPB47_007186	0	83.0965	19.0391	7.63804	0	2.2063	34.0452	3.28145	3.38839	0.0354856	0.89575	HPB47_007186	JABSTQ010011051.1	738030	753726	-	1905	protein_coding	hypothetical protein && sp|Q5ZJU0|MOT9_CHICK Monocarboxylate transporter 9 OS=Gallus gallus OX=9031 GN=SLC16A9 PE=2 SV=1 && PF07690:Major Facilitator Superfamily	-	0	78	17	9	0	2	0	11.8687	2.71856	1.09396	0	0.316722
gene-HPB47_011242	8.86035	25.5681	2.23989	0.848671	2.48869	0	12.2228	1.11245	3.36964	0.0444369	0.903481	HPB47_011242	JABSTQ010011417.1	427824	434046	-	2892	protein_coding	hypothetical protein && - && -	-	7	24	2	1	4	0	0.84231	2.40557	0.210677	0.0800676	0.235174	0
gene-HPB47_022399	0	54.3323	10.0795	0	3.11086	3.30946	21.4706	2.1401	3.33173	0.0493073	0.903481	HPB47_022399	JABSTQ010009292.1	206365	234635	-	1695	protein_coding	hypothetical protein && sp|Q91VU7|PUS7_MOUSE Pseudouridylate synthase 7 homolog OS=Mus musculus OX=10090 GN=Pus7 PE=2 SV=2 && PF01142:tRNA pseudouridine synthase D (TruD)	-	0	51	9	0	5	3	0	8.72179	1.61755	0	0.501565	0.533944
gene-HPB47_024775	3.79729	53.267	0	1.69734	1.86651	2.2063	19.0214	1.92339	3.31385	0.0451261	0.903481	HPB47_024775	JABSTQ010009550.1	2124294	2140849	+	225	protein_coding	hypothetical protein && - && -	-	3	50	0	2	3	2	4.63992	64.4158	0	2.05827	2.26707	2.68158
gene-HPB47_001771	269.608	25.5681	2.23989	3.39468	14.9321	13.2378	99.1386	10.5215	3.23316	0.00591664	0.534203	HPB47_001771	JABSTQ010010236.1	450428	451504	+	396	protein_coding	hypothetical protein && - && PF00094:von Willebrand factor type D domain	-	213	24	2	4	24	12	187.179	17.5679	1.53858	2.33894	10.3049	9.14176
gene-HPB47_020181	26.5811	137.429	1.11994	3.39468	5.59954	9.92837	55.0433	6.30753	3.13843	0.00939374	0.636056	HPB47_020181	JABSTQ010009080.1	209721	210776	-	438	protein_coding	hypothetical protein && - && PF01607:Chitin binding Peritrophin-A domain	-	21	129	1	4	9	9	16.6847	85.373	0.695523	2.11466	3.49378	6.19887
gene-HPB47_026710	63.2882	0	7.83961	0.848671	4.97737	2.2063	23.7093	2.67745	3.12051	0.0483244	0.903481	HPB47_026710	JABSTQ010009753.1	234027	238019	-	894	protein_coding	hypothetical protein && - && -	-	50	0	7	1	8	2	19.4628	0	2.38532	0.259011	1.52153	0.674895
gene-HPB47_028387	1316.39	187.5	234.068	21.2168	26.7534	189.742	579.321	79.2374	2.87537	0.000935048	0.258241	HPB47_028387	JABSTQ010009978.1	22721	49181	-	1548	protein_coding	hypothetical protein && sp|Q95M12|LGMN_BOVIN Legumain OS=Bos taurus OX=9913 GN=LGMN PE=1 SV=1 && PF01650:Peptidase C13 family	-	1040	176	209	25	43	172	233.795	32.9569	41.1302	3.73959	4.72307	33.5198
gene-HPB47_012173	112.653	101.207	40.318	6.78937	17.4208	12.1347	84.7261	12.1149	2.79506	8.86487e-05	0.0690644	HPB47_012173	JABSTQ010011496.1	206375	232076	+	348	protein_coding	hypothetical protein && - && -	-	89	95	36	8	28	11	88.9985	79.1315	31.5144	5.32311	13.6806	9.5358
gene-HPB47_007311	1099.95	124.645	67.1967	33.9468	123.19	34.1977	430.597	63.7782	2.75032	0.00187022	0.324312	HPB47_007311	JABSTQ010011062.1	211856	221611	-	1191	protein_coding	hypothetical protein && sp|P48594|SPB4_HUMAN Serpin B4 OS=Homo sapiens OX=9606 GN=SERPINB4 PE=1 SV=2 && PF00079:Serpin (serine protease inhibitor)	-	869	117	60	40	198	31	253.91	28.476	15.347	7.77684	28.267	7.85224
gene-HPB47_021377	78.4774	5.3267	7.83961	5.09202	4.97737	4.41261	30.5479	4.82733	2.65463	0.0254621	0.853047	HPB47_021377	JABSTQ010009189.1	83181	92490	-	774	protein_coding	hypothetical protein && sp|Q9H446|RWDD1_HUMAN RWD domain-containing protein 1 OS=Homo sapiens OX=9606 GN=RWDD1 PE=1 SV=1 && PF05773:RWD domain|PF16543:DRG Family Regulatory Proteins, Tma46	-	62	5	7	6	8	4	27.8755	1.87255	2.75513	1.795	1.75742	1.55906
gene-HPB47_014479	25.3153	29.8295	5.59972	5.09202	4.3552	0	20.2482	3.14907	2.64787	0.0423947	0.903481	HPB47_014479	JABSTQ010002843.1	1257	24989	+	1350	protein_coding	hypothetical protein && sp|Q5RAN1|RBGP1_PONAB Rab GTPase-activating protein 1 OS=Pongo abelii OX=9601 GN=RABGAP1 PE=2 SV=1 && PF12473:Kinesin protein|PF00640:Phosphotyrosine interaction domain (PTB/PID)	-	20	28	5	6	7	0	5.15547	6.01214	1.12829	1.02914	0.88164	0
gene-HPB47_013094	2.53153	30.8948	85.1158	5.94069	10.5769	2.2063	39.514	6.2413	2.64047	0.022956	0.829181	HPB47_013094	JABSTQ010011592.1	13259	14518	+	1260	protein_coding	hypothetical protein && - && -	zf-C2H2	2	29	76	7	17	2	0.552372	6.67164	18.375	1.28642	2.29406	0.478854
gene-HPB47_023047	143.031	201.349	1220.74	53.4663	43.552	166.576	521.707	87.8647	2.57421	0.00105668	0.268748	HPB47_023047	JABSTQ010009359.1	310319	311845	+	1527	protein_coding	hypothetical protein && sp|P21836|ACES_MOUSE Acetylcholinesterase OS=Mus musculus OX=10090 GN=Ache PE=1 SV=1 && PF00135:Carboxylesterase family	-	113	189	1090	63	70	151	25.752	35.878	217.457	9.55337	7.79446	29.832
gene-HPB47_014231	53.1621	19.1761	3.35983	1.69734	5.59954	5.51576	25.2327	4.27088	2.55888	0.0334048	0.887727	HPB47_014231	JABSTQ010002545.1	109744	126529	+	921	protein_coding	hypothetical protein && - && PF03221:Tc5 transposase DNA-binding domain	-	42	18	3	2	9	5	15.8694	5.66523	0.992309	0.502835	1.66154	1.63777
gene-HPB47_001293	43.036	24.5028	2.23989	5.09202	2.48869	5.51576	23.2596	4.36549	2.42759	0.0443424	0.903481	HPB47_001293	JABSTQ010010165.1	71931	87597	+	651	protein_coding	hypothetical protein && - && -	zf-C2H2	34	23	2	6	4	5	18.1748	10.2412	0.93591	2.13415	1.04473	2.31704
gene-HPB47_015831	13.9234	67.1164	15.6792	7.63804	1.86651	11.0315	32.2397	6.84536	2.26544	0.0327616	0.887727	HPB47_015831	JABSTQ010000452.1	52207	64044	-	1506	protein_coding	hypothetical protein && - && -	-	11	63	14	9	3	10	2.54179	12.1261	2.83197	1.3838	0.338706	2.00317
gene-HPB47_010778	67.0855	69.2471	4.47978	11.8814	14.3099	3.30946	46.9374	9.8336	2.2383	0.030799	0.87715	HPB47_010778	JABSTQ010011376.1	2367	50776	+	1308	protein_coding	hypothetical protein && - && PF12736:Cell-cycle sustaining, positive selection,	-	53	65	4	14	23	3	14.1007	14.4049	0.931617	2.47842	2.98983	0.691922
gene-HPB47_013858	141.766	14.9147	44.7978	15.2761	19.2873	8.82522	67.1594	14.4629	2.20256	0.0121619	0.669091	HPB47_013858	JABSTQ010002105.1	61097	94240	+	804	protein_coding	hypothetical protein && sp|Q6NUX8|RHOAA_DANRE Rho-related GTP-binding protein RhoA-A OS=Danio rerio OX=7955 GN=rhoaa PE=1 SV=1 && PF00071:Ras family	-	112	14	40	18	31	8	48.4768	5.04751	15.1562	5.18408	6.5559	3.00177
gene-HPB47_006439	45.5675	13.8494	8.95956	5.09202	4.3552	5.51576	22.7922	4.98766	2.19359	0.040617	0.903481	HPB47_006439	JABSTQ010010954.1	850917	904438	+	2427	protein_coding	hypothetical protein && sp|Q6WQJ1|DGLA_MOUSE Diacylglycerol lipase-alpha OS=Mus musculus OX=10090 GN=Dagla PE=1 SV=2 && PF01764:Lipase (class 3)	-	36	13	8	6	7	5	5.16184	1.55267	1.00417	0.572448	0.490405	0.621504
gene-HPB47_015031	45.5675	107.599	15.6792	5.09202	13.0656	19.8567	56.282	12.6715	2.16071	0.0158454	0.738901	HPB47_015031	JABSTQ010003567.1	163651	175082	-	832	protein_coding	hypothetical protein && sp|Q8MV48|GALT7_DROME N-acetylgalactosaminyltransferase 7 OS=Drosophila melanogaster OX=7227 GN=Pgant7 PE=1 SV=2 && PF02709:N-terminal domain of galactosyltransferase|PF00652:Ricin-type beta-trefoil lectin domain	-	36	101	14	6	21	18	15.0574	35.1887	5.12613	1.66987	4.29163	6.52669
gene-HPB47_020392	24.0495	98.0112	13.4393	9.33538	8.08823	14.341	45.1667	10.5882	2.10518	0.0236675	0.835923	HPB47_020392	JABSTQ010009103.1	274932	277115	+	432	protein_coding	hypothetical protein && - && -	-	19	92	12	11	13	13	15.3053	61.7318	8.46219	5.89609	5.11666	9.07828
gene-HPB47_008346	1521.45	2558.94	1366.33	106.084	908.993	272.479	1815.58	429.185	2.07954	0.00150176	0.309687	HPB47_008346	JABSTQ010011173.1	717361	721599	+	1368	protein_coding	hypothetical protein && sp|Q27086|LICI2_TACTR Intracellular coagulation inhibitor 2 OS=Tachypleus tridentatus OX=6853 PE=1 SV=1 && PF00079:Serpin (serine protease inhibitor)	-	1202	2402	1220	125	1461	247	305.767	508.97	271.681	21.1582	181.59	54.4697
gene-HPB47_012398	68.3513	212.003	30.2385	21.2168	32.3529	19.8567	103.531	24.4755	2.07637	0.00655222	0.568107	HPB47_012398	JABSTQ010011517.1	219293	240620	-	603	protein_coding	hypothetical protein && sp|Q9JKW0|AR6P1_MOUSE ADP-ribosylation factor-like protein 6-interacting protein 1 OS=Mus musculus OX=10090 GN=Arl6ip1 PE=1 SV=1 && PF02453:Reticulon	-	54	199	27	25	52	18	31.1637	95.6623	13.6405	9.60014	14.6627	9.00532
gene-HPB47_014374	77940.7	47887	30105.2	11999.4	20210	6376.22	51977.6	12861.9	2.01474	9.05169e-05	0.0690644	HPB47_014374	JABSTQ010002724.1	182763	219973	-	5364	protein_coding	hypothetical protein && sp|O88488|PTPRQ_RAT Phosphatidylinositol phosphatase PTPRQ OS=Rattus norvegicus OX=10116 GN=Ptprq PE=1 SV=1 && PF00041:Fibronectin type III domain	-	61576	44950	26881	14139	32483	5780	3994.8	2429.1	1526.66	610.358	1029.66	325.074
gene-HPB47_012122	5251.66	1608.66	295.665	560.123	1047.11	209.599	2385.33	605.612	1.97705	0.0127806	0.671189	HPB47_012122	JABSTQ010011492.1	337025	343180	-	561	protein_coding	hypothetical protein && sp|C0HK98|SC1A_DROME Peptidoglycan-recognition protein SC1a OS=Drosophila melanogaster OX=7227 GN=PGRP-SC1a PE=3 SV=1 && PF01510:N-acetylmuramoyl-L-alanine amidase	-	4149	1510	264	660	1683	190	2573.67	780.224	143.359	272.418	510.091	102.173
gene-HPB47_004558	110.121	40.4829	4.47978	11.8814	15.5543	12.1347	51.6947	13.1901	1.96511	0.0476295	0.903481	HPB47_004558	JABSTQ010010695.1	85148	85582	-	435	protein_coding	hypothetical protein && - && -	-	87	38	4	14	25	11	69.5989	25.3221	2.80128	7.45236	9.77187	7.62864
gene-HPB47_027393	46.8333	49.0056	13.4393	4.24335	14.9321	8.82522	36.4261	9.33356	1.95153	0.0329967	0.887727	HPB47_027393	JABSTQ010009845.1	1400384	1404681	-	396	protein_coding	hypothetical protein && - && -	-	37	46	12	5	24	8	32.5146	33.6719	9.23148	2.92368	10.3049	6.09451
gene-HPB47_003913	31.6441	66.051	27.9986	11.8814	6.22172	15.4441	41.8979	11.1824	1.92481	0.0173239	0.742591	HPB47_003913	JABSTQ010010582.1	92051	127399	-	1167	protein_coding	hypothetical protein && sp|Q8WPI2|BOOH2_RHIMP Boophilin-H2 OS=Rhipicephalus microplus OX=6941 GN=H2 PE=1 SV=1 && PF00014:Kunitz/Bovine pancreatic trypsin inhibitor domain	-	25	62	25	14	10	14	7.45489	15.4002	6.52611	2.77787	1.45699	3.6191
gene-HPB47_019330	68.3513	22.3721	64.9568	16.1247	11.1991	14.341	51.8934	13.8883	1.9042	0.0111868	0.654752	HPB47_019330	JABSTQ010008731.1	17158	21027	+	789	protein_coding	hypothetical protein && sp|Q9XT00|DHB8_PIG (3R)-3-hydroxyacyl-CoA dehydrogenase OS=Sus scrofa OX=9823 GN=HSD17B8 PE=3 SV=2 && PF00106:short chain dehydrogenase	-	54	21	58	19	18	13	23.8171	7.7152	22.3942	5.57611	3.87902	4.97062
gene-HPB47_007987	59.4909	15.9801	23.5188	11.0327	3.73303	12.1347	32.9966	8.96681	1.89449	0.0438653	0.903481	HPB47_007987	JABSTQ010011142.1	144405	147851	-	2124	protein_coding	hypothetical protein && - && -	-	47	15	21	13	6	11	7.70044	2.04711	3.01197	1.41724	0.480312	1.56236
gene-HPB47_022912	112.653	155.54	53.7573	36.4928	30.4864	22.063	107.317	29.6808	1.85054	0.00251336	0.342445	HPB47_022912	JABSTQ010009345.1	863084	896773	-	1425	protein_coding	hypothetical protein && sp|P17439|GLCM_MOUSE Lysosomal acid glucosylceramidase OS=Mus musculus OX=10090 GN=Gba PE=1 SV=1 && PF02055:Glycosyl hydrolase family 30 TIM-barrel domain|PF17189:Glycosyl hydrolase family 30 beta sandwich domain	-	89	146	48	43	49	20	21.7344	29.6991	10.2615	6.98729	5.84666	4.23408
gene-HPB47_002022	97.4639	59.659	143.353	39.8875	15.5543	28.682	100.159	28.0413	1.84263	0.00376118	0.448403	HPB47_002022	JABSTQ010010267.1	1530438	1547547	-	1566	protein_coding	hypothetical protein && sp|Q05AM4|FAH2B_DANRE Fatty-acid amide hydrolase 2-B OS=Danio rerio OX=7955 GN=faah2b PE=2 SV=1 && PF01425:Amidase	-	77	56	128	47	25	26	17.1108	10.3658	24.9002	6.94962	2.71441	5.0087
gene-HPB47_000632	39.2387	226.917	26.8787	11.8814	56.6176	13.2378	97.6782	27.2456	1.83278	0.0472792	0.903481	HPB47_000632	JABSTQ010010080.1	280796	355654	+	6039	protein_coding	hypothetical protein && sp|Q3T8J9|GON4L_HUMAN GON-4-like protein OS=Homo sapiens OX=9606 GN=GON4L PE=1 SV=1 && PF05649:Peptidase family M13|PF01431:Peptidase family M13	-	31	213	24	14	91	12	1.78636	10.224	1.21069	0.536807	2.56214	0.59946
gene-HPB47_027145	162.018	111.861	30.2385	30.5521	21.776	34.1977	101.372	28.842	1.81706	0.0094655	0.636056	HPB47_027145	JABSTQ010009807.1	971484	982193	+	1596	protein_coding	hypothetical protein && sp|O46503|ST1C2_RABIT Sulfotransferase 1C2 OS=Oryctolagus cuniculus OX=9986 GN=SULT1C2 PE=1 SV=1 && PF00685:Sulfotransferase domain	-	128	105	27	36	35	31	27.9093	19.0705	5.15367	5.22305	3.72874	5.85966
gene-HPB47_008072	15382.8	16924	17748.9	2160.72	7986.19	4146.75	16685.2	4764.55	1.80805	0.000180764	0.0985164	HPB47_008072	JABSTQ010011150.1	877406	878806	+	1341	protein_coding	hypothetical protein && sp|Q27085|LICI1_TACTR Intracellular coagulation inhibitor 1 OS=Tachypleus tridentatus OX=6853 PE=1 SV=1 && PF00079:Serpin (serine protease inhibitor)	-	12153	15886	15848	2546	12836	3759	3153.75	3433.92	3600.24	439.627	1627.53	845.644
gene-HPB47_000841	163.284	143.821	88.4756	16.1247	35.4638	63.9828	131.86	38.5238	1.78271	0.00452665	0.467927	HPB47_000841	JABSTQ010010109.1	298933	309652	-	834	protein_coding	hypothetical protein && - && -	-	129	135	79	19	57	58	53.8265	46.9216	28.8567	5.27524	11.6208	20.98
gene-HPB47_001261	36.7072	50.0709	33.5983	15.2761	5.59954	15.4441	40.1255	12.1066	1.74626	0.0263957	0.864375	HPB47_001261	JABSTQ010010161.1	1640754	1641897	-	645	protein_coding	hypothetical protein && sp|P08953|TOLL_DROME Protein toll OS=Drosophila melanogaster OX=7227 GN=Tl PE=1 SV=1 && PF13676:TIR domain	-	29	47	30	18	9	14	15.6463	21.1224	14.1692	6.46201	2.37252	6.54805
gene-HPB47_005579	1122.73	2020.95	951.953	265.634	629.015	341.977	1365.21	412.209	1.72665	0.000328635	0.156718	HPB47_005579	JABSTQ010010840.1	495142	523198	-	1923	protein_coding	hypothetical protein && sp|Q3MI05|PPGB_BOVIN Lysosomal protective protein OS=Bos taurus OX=9913 GN=CTSA PE=2 SV=1 && PF00450:Serine carboxypeptidase	-	887	1897	850	313	1011	310	160.515	285.952	134.656	37.6895	89.392	48.6325
gene-HPB47_013047	889.832	622.158	527.494	168.885	240.158	208.496	679.828	205.846	1.72259	1.56322e-05	0.0201904	HPB47_013047	JABSTQ010011587.1	176839	179563	-	1860	protein_coding	hypothetical protein && - && -	-	703	584	471	199	386	189	131.527	91.0133	77.1424	24.7739	35.2859	30.6544
gene-HPB47_021536	273.405	46.8749	76.1562	23.7628	50.3959	48.5387	132.145	40.8991	1.68994	0.0204416	0.81019	HPB47_021536	JABSTQ010009204.1	379416	384727	+	1002	protein_coding	hypothetical protein && - && -	-	216	44	68	28	81	44	75.0167	12.7289	20.6741	6.47061	13.745	13.2473
gene-HPB47_020144	1220.2	174.716	260.947	136.636	306.108	70.6017	551.953	171.115	1.68676	0.0222675	0.816831	HPB47_020144	JABSTQ010009075.1	380716	411142	-	1287	protein_coding	hypothetical protein && - && -	-	964	164	233	161	492	64	260.658	36.9377	55.1522	28.9669	65	15.0019
gene-HPB47_005103	31.6441	74.5737	19.0391	15.2761	14.9321	8.82522	41.7523	13.0111	1.67589	0.0430818	0.903481	HPB47_005103	JABSTQ010010762.1	148731	174028	-	1779	protein_coding	hypothetical protein && sp|O60930|RNH1_HUMAN Ribonuclease H1 OS=Homo sapiens OX=9606 GN=RNASEH1 PE=1 SV=2 && PF00075:RNase H|PF01693:Caulimovirus viroplasmin	-	25	70	17	18	24	8	4.89031	11.4058	2.91111	2.34289	2.29383	1.35662
gene-HPB47_027205	201.257	297.23	741.403	113.722	166.12	112.522	413.296	130.788	1.65865	0.00261604	0.344145	HPB47_027205	JABSTQ010009814.1	399174	426944	+	4629	protein_coding	hypothetical protein && sp|P79100|TRPC4_BOVIN Short transient receptor potential channel 4 OS=Bos taurus OX=9913 GN=TRPC4 PE=2 SV=2 && PF00079:Serpin (serine protease inhibitor)|PF00520:Ion transport protein|PF12796:Ankyrin repeats (3 copies)	-	159	279	662	134	267	102	11.9531	17.4712	43.5668	6.70305	9.80733	6.64748
gene-HPB47_005132	45.5675	86.2925	33.5983	25.4601	12.4434	16.5473	55.1528	18.1503	1.60835	0.0257967	0.853047	HPB47_005132	JABSTQ010010766.1	196477	208763	-	495	protein_coding	hypothetical protein && - && -	-	36	81	30	30	20	15	25.3087	47.4335	18.463	14.0337	6.86992	9.14176
gene-HPB47_006896	968.31	686.078	640.608	235.93	275.622	246.003	764.999	252.518	1.59826	1.58771e-05	0.0201904	HPB47_006896	JABSTQ010011008.1	126764	147307	+	792	protein_coding	hypothetical protein && sp|O57337|HES1_CHICK Transcription factor HES-1 OS=Gallus gallus OX=9031 GN=HES1 PE=2 SV=1 && PF07527:Hairy Orange|PF00010:Helix-loop-helix DNA-binding domain	bHLH	765	644	572	278	443	223	336.131	235.703	220.017	81.2783	95.1054	84.9422
gene-HPB47_023771	2674.56	3419.74	5804.67	2035.96	615.95	1385.56	3966.32	1345.82	1.55959	0.00214786	0.338496	HPB47_023771	JABSTQ010009421.1	73337	87968	+	888	protein_coding	hypothetical protein && - && PF03318:Clostridium epsilon toxin ETX/Bacillus mosquitocidal toxin MTX2	-	2113	3210	5183	2399	990	1256	828.054	1047.85	1778.09	625.565	189.561	426.698
gene-HPB47_020530	208.851	68.1817	23.5188	30.5521	36.7081	35.3009	100.184	34.187	1.54883	0.0440196	0.903481	HPB47_020530	JABSTQ010009119.1	51619	86387	-	2439	protein_coding	hypothetical protein && sp|Q9VEG6|PERC_DROME Chorion peroxidase OS=Drosophila melanogaster OX=7227 GN=Pxt PE=2 SV=3 && PF03098:Animal haem peroxidase	-	165	64	21	36	59	32	23.542	7.6063	2.62297	3.41779	4.11308	3.95806
gene-HPB47_001419	4121.33	2486.5	2224.21	686.575	1667.42	779.928	2944.01	1044.64	1.49413	0.00148104	0.309687	HPB47_001419	JABSTQ010010183.1	31333	32016	-	684	protein_coding	hypothetical protein && sp|O15118|NPC1_HUMAN NPC intracellular cholesterol transporter 1 OS=Homo sapiens OX=9606 GN=NPC1 PE=1 SV=2 && PF16414:Niemann-Pick C1 N terminus	-	3256	2334	1986	809	2680	707	1656.53	989.122	884.522	273.872	666.201	311.822
gene-HPB47_023216	2092.31	1329.54	751.483	384.448	617.816	490.903	1391.11	497.722	1.48229	0.00134115	0.303299	HPB47_023216	JABSTQ010009372.1	2318551	2320891	-	708	protein_coding	hypothetical protein && sp|P08953|TOLL_DROME Protein toll OS=Drosophila melanogaster OX=7227 GN=Tl PE=1 SV=1 && PF13676:TIR domain	-	1653	1248	671	453	993	445	812.478	510.959	288.718	148.156	238.475	189.614
gene-HPB47_017917	26.5811	201.349	89.5956	31.4008	33.5973	49.6418	105.842	38.2133	1.47491	0.0449171	0.903481	HPB47_017917	JABSTQ010006914.1	37057	70010	-	891	protein_coding	hypothetical protein && sp|Q2TBQ8|6PGL_BOVIN 6-phosphogluconolactonase OS=Bos taurus OX=9913 GN=PGLS PE=2 SV=1 && PF01182:Glucosamine-6-phosphate isomerases/6-phosphogluconolactonase	-	21	189	80	37	54	45	8.20189	61.4878	27.3525	9.61566	10.3049	15.2363
gene-HPB47_004983	563.265	605.113	267.667	110.327	200.961	211.805	478.682	174.365	1.4572	0.00261536	0.344145	HPB47_004983	JABSTQ010010749.1	32856	88336	-	315	protein_coding	hypothetical protein && - && -	-	445	568	239	130	323	192	491.611	522.688	231.139	95.5626	174.349	183.88
gene-HPB47_028456	102.527	100.142	55.9972	40.7362	34.8416	19.8567	86.222	31.8115	1.43161	0.0171083	0.742591	HPB47_028456	JABSTQ010009987.1	50153	50964	-	498	protein_coding	hypothetical protein && - && -	-	81	94	50	48	56	18	56.6015	54.7146	30.5862	22.3186	19.1199	10.904
gene-HPB47_028388	1494.87	7884.58	1944.22	1424.07	1508.77	1288.48	3774.56	1407.11	1.4236	0.0153987	0.73739	HPB47_028388	JABSTQ010009978.1	65219	87658	-	2403	protein_coding	hypothetical protein && sp|Q99538|LGMN_HUMAN Legumain OS=Homo sapiens OX=9606 GN=LGMN PE=1 SV=1 && PF01650:Peptidase C13 family	-	1181	7401	1736	1678	2425	1168	171.028	892.774	220.08	161.694	171.587	146.633
gene-HPB47_025315	1080.96	788.351	1039.31	571.155	243.269	290.129	969.541	368.184	1.39699	0.00166503	0.324312	HPB47_025315	JABSTQ010009604.1	956637	981412	+	990	protein_coding	hypothetical protein && sp|Q0P5B3|RBTN1_BOVIN Rhombotin-1 OS=Bos taurus OX=9913 GN=LMO1 PE=2 SV=1 && PF00412:LIM domain	-	854	740	928	673	391	263	300.189	216.671	285.56	157.411	67.1535	80.1428
gene-HPB47_013911	41.7702	183.238	142.233	49.2229	69.061	20.9599	122.414	46.4146	1.39326	0.0454666	0.903481	HPB47_013911	JABSTQ010002167.1	739	66567	-	1731	protein_coding	hypothetical protein && sp|Q5RC84|HEXA_PONAB Beta-hexosaminidase subunit alpha OS=Pongo abelii OX=9601 GN=HEXA PE=3 SV=1 && PF14845:beta-acetyl hexosaminidase like|PF00728:Glycosyl hydrolase family 20, catalytic domain	-	33	172	127	58	111	19	6.63421	28.8029	22.3507	7.75864	10.9032	3.31131
gene-HPB47_022077	45.5675	58.5937	32.4784	12.7301	23.6425	15.4441	45.5465	17.2722	1.39103	0.049451	0.903481	HPB47_022077	JABSTQ010009254.1	358749	364966	+	849	protein_coding	hypothetical protein && sp|Q58D08|P5CR3_BOVIN Pyrroline-5-carboxylate reductase 3 OS=Bos taurus OX=9913 GN=PYCR3 PE=2 SV=1 && PF14748:Pyrroline-5-carboxylate reductase dimerisation|PF03807:NADP oxidoreductase coenzyme F420-dependent	-	36	55	29	15	38	14	14.7559	18.7785	10.4058	4.09109	7.61032	4.97467
gene-HPB47_013115	63.2882	110.795	73.9163	35.6442	41.6855	18.7536	82.6666	32.0277	1.3597	0.0249603	0.853047	HPB47_013115	JABSTQ010011594.1	20195	22955	-	744	protein_coding	hypothetical protein && sp|B7PRF6|MTND_IXOSC 1,2-dihydroxy-3-keto-5-methylthiopentene dioxygenase OS=Ixodes scapularis OX=6945 GN=IscW_ISCW007295 PE=3 SV=1 && PF03079:ARD/ARD' family	-	50	104	66	42	67	17	23.3867	40.5196	27.0244	13.0717	15.3119	6.89318
gene-HPB47_003950	1832.83	2905.18	2751.7	1038.77	831.221	1056.82	2496.57	975.605	1.35596	0.000171068	0.0985164	HPB47_003950	JABSTQ010010592.1	123837	140306	+	966	protein_coding	hypothetical protein && sp|Q6TMG6|CH3L1_SHEEP Chitinase-3-like protein 1 OS=Ovis aries OX=9940 GN=CHI3L1 PE=1 SV=1 && PF00704:Glycosyl hydrolases family 18	-	1448	2727	2457	1224	1336	958	521.631	818.301	774.842	293.399	235.156	299.18
gene-HPB47_002030	18018.2	13688.5	11514.1	5633.48	7200.39	4548.3	14406.9	5794.05	1.31401	0.000358324	0.160824	HPB47_002030	JABSTQ010010270.1	141147	145929	+	477	protein_coding	hypothetical protein && - && PF11901:Protein of unknown function (DUF3421)	-	14235	12849	10281	6638	11573	4123	10385.1	7808.29	6566.02	3222.36	4125.29	2607.59
gene-HPB47_008562	62.0225	60.7243	32.4784	22.0654	23.6425	16.5473	51.7417	20.7517	1.31177	0.0492845	0.903481	HPB47_008562	JABSTQ010011191.1	452249	471108	-	2043	protein_coding	hypothetical protein && sp|Q02870|ERCC3_DROME General transcription and DNA repair factor IIH helicase subunit XPB OS=Drosophila melanogaster OX=7227 GN=hay PE=1 SV=2 && PF13625:Helicase conserved C-terminal domain|PF16203:ERCC3/RAD25/XPB C-terminal helicase	-	49	57	29	26	38	15	8.34641	8.08745	4.32429	2.94686	3.16258	2.21496
gene-HPB47_020113	4875.72	1820.66	1450.33	1024.35	1508.77	808.61	2715.57	1113.91	1.28517	0.0135834	0.690941	HPB47_020113	JABSTQ010009073.1	1225468	1229269	+	684	protein_coding	hypothetical protein && sp|Q96EH3|MASU1_HUMAN Mitochondrial assembly of ribosomal large subunit protein 1 OS=Homo sapiens OX=9606 GN=MALSU1 PE=1 SV=1 && PF02410:Ribosomal silencing factor during starvation	-	3852	1709	1295	1207	2425	733	1959.76	724.254	576.765	408.607	602.813	323.29
gene-HPB47_010648	3237.83	4294.38	4996.07	2853.23	718.608	1576.4	4176.09	1716.08	1.28322	0.0112415	0.654752	HPB47_010648	JABSTQ010011365.1	420381	433779	-	1119	protein_coding	hypothetical protein && sp|Q75WF2|DNA2_ACAPL Plancitoxin-1 OS=Acanthaster planci OX=133434 PE=1 SV=1 && PF03265:Deoxyribonuclease II	-	2558	4031	4461	3362	1155	1429	795.504	1044.21	1214.47	695.701	175.501	385.253
gene-HPB47_024456	12432.3	10212.3	6176.49	6001.8	1659.95	4210.73	9607.06	3957.49	1.27959	0.0119031	0.6678	HPB47_024456	JABSTQ010009509.1	107223	149666	-	765	protein_coding	hypothetical protein && sp|A0FKN6|VMPA_LOXIN Astacin-like metalloprotease toxin 1 OS=Loxosceles intermedia OX=58218 PE=1 SV=1 && PF01400:Astacin (Peptidase family M12A)	-	9822	9586	5515	7072	2668	3817	4467.97	3632.29	2196.19	2140.6	592.995	1505.24
gene-HPB47_022421	122.779	173.65	40.318	33.9468	55.3733	49.6418	112.249	46.3206	1.27629	0.0479536	0.903481	HPB47_022421	JABSTQ010009294.1	401546	408862	-	171	protein_coding	hypothetical protein && - && -	-	97	163	36	40	89	45	197.4	276.31	64.1345	54.165	88.4954	79.389
gene-HPB47_011656	64.554	152.344	111.994	61.1043	29.8642	46.3324	109.631	45.767	1.26527	0.0301296	0.872614	HPB47_011656	JABSTQ010011451.1	406995	428000	+	1389	protein_coding	hypothetical protein && sp|P20107|ZRC1_YEAST Zinc/cadmium resistance protein OS=Saccharomyces cerevisiae (strain ATCC 204508 / S288c) OX=559292 GN=ZRC1 PE=1 SV=2 && PF01545:Cation efflux family	-	51	143	100	72	48	42	12.7773	29.8427	21.9322	12.0029	5.87578	9.12202
gene-HPB47_006003	483.522	444.246	542.053	343.712	76.5271	194.155	489.941	204.798	1.25982	0.020375	0.81019	HPB47_006003	JABSTQ010010903.1	557312	568654	-	735	protein_coding	hypothetical protein && - && PF13649:Methyltransferase domain	-	382	417	484	405	123	176	180.862	164.458	200.606	127.592	28.4541	72.2386
gene-HPB47_006738	65.8197	89.4885	52.6374	33.0982	21.1538	33.0946	69.3152	29.1155	1.25813	0.0359239	0.89575	HPB47_006738	JABSTQ010010990.1	595110	616053	-	2211	protein_coding	hypothetical protein && sp|O95487|SC24B_HUMAN Protein transport protein Sec24B OS=Homo sapiens OX=9606 GN=SEC24B PE=1 SV=2 && PF04811:Sec23/Sec24 trunk domain|PF04815:Sec23/Sec24 helical domain|PF08033:Sec23/Sec24 beta-sandwich domain|PF04810:Sec23/Sec24 zinc finger	-	52	84	47	39	34	30	8.1844	11.0127	6.47581	4.08442	2.61467	4.09333
gene-HPB47_010320	1854.34	1775.92	1722.47	1015.01	379.525	850.53	1784.25	748.355	1.25419	0.00414995	0.464941	HPB47_010320	JABSTQ010011339.1	98671	110974	-	1167	protein_coding	hypothetical protein && - && PF10223:Uncharacterized conserved protein (DUF2181)	-	1465	1667	1538	1196	610	771	436.857	414.066	401.486	237.31	88.8763	199.309
gene-HPB47_028164	940.463	817.115	1298.02	409.908	445.475	430.229	1018.53	428.537	1.2489	0.000568891	0.194644	HPB47_028164	JABSTQ010009954.1	259497	259859	-	363	protein_coding	hypothetical protein && - && -	-	743	767	1159	483	716	390	712.286	612.483	972.662	308.103	335.377	324.117
gene-HPB47_027208	49954.7	19349.8	25901	10995.4	9491.23	19957.1	31735.1	13481.2	1.23516	0.00992014	0.636056	HPB47_027208	JABSTQ010009814.1	492150	498729	+	1731	protein_coding	hypothetical protein && sp|Q1JPB0|ILEU_BOVIN Leukocyte elastase inhibitor OS=Bos taurus OX=9913 GN=SERPINB1 PE=2 SV=2 && PF00079:Serpin (serine protease inhibitor)	-	39466	18163	23127	12956	15255	18091	7934.11	3041.55	4070.12	1733.12	1498.45	3152.89
gene-HPB47_000688	521.495	433.593	291.186	168.885	192.873	168.782	415.425	176.847	1.23101	0.00246453	0.342445	HPB47_000688	JABSTQ010010089.1	406313	407811	-	408	protein_coding	hypothetical protein && sp|P80405|MTHFS_RABIT 5-formyltetrahydrofolate cyclo-ligase OS=Oryctolagus cuniculus OX=9986 GN=MTHFS PE=1 SV=1 && PF01812:5-formyltetrahydrofolate cyclo-ligase family	-	412	407	260	199	310	153	351.406	289.161	194.133	112.94	129.19	113.129
gene-HPB47_004363	944.26	910.865	710.045	623.773	139.989	339.771	855.057	367.844	1.21767	0.0222036	0.816831	HPB47_004363	JABSTQ010010662.1	124499	134869	-	561	protein_coding	hypothetical protein && - && -	-	746	855	634	735	225	308	462.752	441.782	344.28	303.375	68.194	165.627
gene-HPB47_002299	1423.98	1675.78	1315.93	695.91	361.482	854.943	1471.9	637.445	1.20842	0.00420781	0.464941	HPB47_002299	JABSTQ010010314.1	814922	848501	+	1170	protein_coding	hypothetical protein && sp|Q6DEB1|AT2L1_XENLA Ethanolamine-phosphate phospho-lyase OS=Xenopus laevis OX=8355 GN=etnppl PE=2 SV=1 && PF00202:Aminotransferase class-III	-	1125	1573	1175	820	581	775	334.61	389.716	305.941	162.287	84.4339	199.83
gene-HPB47_002303	2023.96	1262.43	722.364	622.924	661.368	465.53	1336.25	583.274	1.19531	0.00874558	0.632856	HPB47_002303	JABSTQ010010314.1	974851	989490	+	636	protein_coding	hypothetical protein && - && -	-	1599	1185	645	734	1063	422	874.91	540.09	308.95	267.235	284.186	200.17
gene-HPB47_024039	117.716	110.795	45.9177	34.7955	44.1742	40.8166	91.4764	39.9288	1.19444	0.0437261	0.903481	HPB47_024039	JABSTQ010009452.1	1261449	1286064	+	1359	protein_coding	hypothetical protein && sp|Q8NDI1|EHBP1_HUMAN EH domain-binding protein 1 OS=Homo sapiens OX=9606 GN=EHBP1 PE=1 SV=3 && PF00307:Calponin homology (CH) domain	-	93	104	41	41	71	37	23.8142	22.1829	9.19072	6.98585	8.88312	8.21346
gene-HPB47_028465	84.8062	108.665	60.477	53.4663	23.6425	34.1977	84.6493	37.1022	1.19353	0.0465015	0.903481	HPB47_028465	JABSTQ010009988.1	16937	42528	+	444	protein_coding	hypothetical protein && sp|P82890|PPAC1_DROME Low molecular weight phosphotyrosine protein phosphatase 1 OS=Drosophila melanogaster OX=7227 GN=primo-1 PE=1 SV=1 && PF01451:Low molecular weight phosphotyrosine protein phosphatase	-	67	102	54	63	38	31	52.5127	66.592	37.0507	32.8558	14.5522	21.0631
gene-HPB47_002188	260.747	185.369	211.67	93.3538	88.9705	105.903	219.262	96.0756	1.19145	0.00437271	0.467927	HPB47_002188	JABSTQ010010293.1	21644	29320	-	528	protein_coding	hypothetical protein && - && -	zf-C2H2	206	174	189	110	143	96	135.771	95.5257	109.047	48.2407	46.0499	54.8506
gene-HPB47_024117	946.792	892.754	443.498	325.89	388.857	291.232	761.015	335.326	1.18147	0.00561482	0.531464	HPB47_024117	JABSTQ010009462.1	158605	184741	-	893	protein_coding	hypothetical protein && sp|P40320|METK_DROME S-adenosylmethionine synthase OS=Drosophila melanogaster OX=7227 GN=Sam-S PE=2 SV=2 && PF00438:S-adenosylmethionine synthetase, N-terminal domain|PF02772:S-adenosylmethionine synthetase, central domain	-	748	838	396	384	625	264	291.489	272.018	135.092	99.5714	119.002	89.1859
gene-HPB47_006720	19523.1	15672.2	9913.75	4800.08	7159.33	8032.05	15036.4	6663.82	1.17404	0.00368675	0.446507	HPB47_006720	JABSTQ010010989.1	1336845	1358602	-	1546	protein_coding	hypothetical protein && sp|P43428|G6PC1_RAT Glucose-6-phosphatase catalytic subunit 1 OS=Rattus norvegicus OX=10116 GN=G6pc1 PE=2 SV=1 && PF01569:PAP2 superfamily|PF02023:SCAN domain	-	15424	14711	8852	5656	11507	7281	3471.84	2758.28	1744.28	847.139	1265.55	1420.78
gene-HPB47_013683	10275.5	6727.62	4566.01	2648.7	3024.38	3890.82	7189.7	3187.96	1.17334	0.00450625	0.467927	HPB47_013683	JABSTQ010001890.1	9375	22073	-	1485	protein_coding	hypothetical protein && - && PF13855:Leucine rich repeat	-	8118	6315	4077	3121	4861	3527	1902.37	1232.68	836.372	486.656	556.578	716.511
gene-HPB47_019113	101.261	215.199	69.4366	65.3476	44.7963	62.8797	128.632	57.6746	1.16075	0.0476754	0.903481	HPB47_019113	JABSTQ010008509.1	23244	24251	+	1008	protein_coding	hypothetical protein && - && PF13920:Zinc finger, C3HC4 type (RING finger)	-	80	202	62	77	72	57	27.6186	58.0893	18.7377	17.6883	12.145	17.0592
gene-HPB47_008804	369.603	242.897	100.795	112.873	65.9502	141.203	237.765	106.676	1.15879	0.0445048	0.903481	HPB47_008804	JABSTQ010011211.1	28519	28749	-	231	protein_coding	hypothetical protein && - && -	-	292	228	90	133	106	128	439.889	286.107	118.69	133.32	78.0226	167.164
gene-HPB47_007462	110.121	171.52	202.71	60.2556	60.3506	98.1805	161.45	72.9289	1.15194	0.0212393	0.81019	HPB47_007462	JABSTQ010011078.1	24260	37317	-	747	protein_coding	hypothetical protein && sp|P50171|DHB8_MOUSE (3R)-3-hydroxyacyl-CoA dehydrogenase OS=Mus musculus OX=10090 GN=Hsd17b8 PE=1 SV=2 && PF13561:Enoyl-(Acyl carrier protein) reductase	-	87	161	181	71	97	89	40.5295	62.4756	73.8148	22.0086	22.0789	35.9429
gene-HPB47_002286	761.99	334.517	204.95	201.984	172.342	212.908	433.819	195.744	1.14804	0.0302165	0.872614	HPB47_002286	JABSTQ010010313.1	143690	176525	-	1434	protein_coding	hypothetical protein && - && -	-	602	314	183	238	277	193	146.09	63.4725	38.8765	38.4311	32.8441	40.6024
gene-HPB47_004259	84.8062	49.0056	95.1953	29.7035	40.4411	33.0946	76.3357	34.4131	1.14565	0.0490967	0.903481	HPB47_004259	JABSTQ010010648.1	20360	28764	-	2301	protein_coding	hypothetical protein && - && PF16984:Group 7 allergen|PF06585:Haemolymph juvenile hormone binding protein (JHBP)	-	67	46	85	35	65	30	10.1328	5.7949	11.2535	3.52214	4.80312	3.93322
gene-HPB47_001917	6774.37	9380.31	6372.48	2876.99	1391.8	5950.4	7509.06	3406.4	1.14063	0.0278255	0.872614	HPB47_001917	JABSTQ010010258.1	1175984	1194658	+	2070	protein_coding	hypothetical protein && sp|Q64425|LIPP_MYOCO Pancreatic triacylglycerol lipase (Fragment) OS=Myocastor coypus OX=10157 GN=PNLIP PE=2 SV=1 && PF00151:Lipase	-	5352	8805	5690	3390	2237	5394	899.742	1233	837.389	379.214	183.748	786.112
gene-HPB47_014190	16365.1	4644.88	4681.37	2314.32	4166.68	5289.61	8563.77	3923.54	1.12609	0.0444479	0.903481	HPB47_014190	JABSTQ010002493.1	13727	32176	+	1734	protein_coding	hypothetical protein && sp|Q3SYP2|CTRC_MOUSE Chymotrypsin-C OS=Mus musculus OX=10090 GN=Ctrc PE=1 SV=1 && PF00089:Trypsin|PF02023:SCAN domain	-	12929	4360	4180	2727	6697	4795	2594.7	728.857	734.366	364.159	656.686	834.225
gene-HPB47_021555	674.652	1171.87	958.672	527.025	243.269	532.822	935.066	434.372	1.10752	0.0137266	0.693602	HPB47_021555	JABSTQ010009206.1	36376	70671	-	1632	protein_coding	hypothetical protein && sp|Q90744|NAGAB_CHICK Alpha-N-acetylgalactosaminidase OS=Gallus gallus OX=9031 GN=NAGA PE=1 SV=1 && PF17450:Alpha galactosidase A C-terminal beta sandwich domain|PF16499:Alpha galactosidase A	-	533	1100	856	621	391	483	113.653	195.379	159.786	88.1102	40.7365	89.2834
gene-HPB47_007951	282.265	151.278	128.794	71.2883	133.145	56.2608	187.446	86.8979	1.10286	0.0459282	0.903481	HPB47_007951	JABSTQ010011139.1	428737	437663	-	366	protein_coding	hypothetical protein && - && -	-	223	142	115	84	214	51	212.029	112.464	95.7199	53.1439	99.4167	42.0371
gene-HPB47_007138	429.094	549.715	299.025	214.714	111.991	270.272	425.945	198.992	1.10084	0.0213909	0.81019	HPB47_007138	JABSTQ010011045.1	141004	170603	-	1302	protein_coding	hypothetical protein && - && PF14478:Domain of unknown function (DUF4430)|PF01122:Eukaryotic cobalamin-binding protein	-	339	516	267	253	180	245	90.6068	114.88	62.472	44.995	23.5065	56.7674
gene-HPB47_027711	9661.58	9704.18	8678.45	4370.65	2720.13	6300.1	9348.07	4463.63	1.06663	0.00791814	0.598172	HPB47_027711	JABSTQ010009892.1	74055	99806	+	939	protein_coding	hypothetical protein && - && -	-	7633	9109	7749	5150	4372	5711	2828.8	2811.97	2514	1269.98	791.665	1834.81
gene-HPB47_009955	112.653	202.414	120.954	78.0777	80.2601	49.6418	145.34	69.3266	1.06499	0.0360561	0.896117	HPB47_009955	JABSTQ010011313.1	94571	106125	+	1548	protein_coding	hypothetical protein && sp|Q9JI13|SAS10_MOUSE Something about silencing protein 10 OS=Mus musculus OX=10090 GN=Utp3 PE=1 SV=1 && PF04000:Sas10/Utp3/C1D family|PF09368:Sas10 C-terminal domain	-	89	190	108	92	129	45	20.0074	35.5785	21.2539	13.7617	14.1692	8.76971
gene-HPB47_020920	230.369	475.141	425.579	185.859	249.491	104.799	377.03	180.05	1.06389	0.0314932	0.887727	HPB47_020920	JABSTQ010009160.1	1632534	1649168	-	555	protein_coding	hypothetical protein && - && PF15998:Domain of unknown function (DUF4773)	-	182	446	380	219	401	95	114.117	232.942	208.582	91.3705	122.851	51.6386
gene-HPB47_010813	153606	81228.9	79506	34422.9	41121.8	75624.4	104780	50389.7	1.05617	0.0201439	0.81019	HPB47_010813	JABSTQ010011379.1	15813	25716	+	1272	protein_coding	hypothetical protein && - && -	-	121354	76247	70991	40561	66094	68553	33200.1	17375.6	17002.1	7383.74	8834.9	16258.6
gene-HPB47_027710	737.941	689.275	1053.87	450.644	264.423	479.871	827.028	398.313	1.05533	0.0103598	0.642645	HPB47_027710	JABSTQ010009892.1	24825	74037	+	600	protein_coding	hypothetical protein && - && PF00078:Reverse transcriptase (RNA-dependent DNA polymerase)	-	583	647	941	531	425	435	338.134	312.578	477.775	204.927	120.438	218.717
gene-HPB47_014707	168.347	193.892	107.515	72.137	67.1945	87.149	156.584	75.4935	1.05503	0.0266161	0.867866	HPB47_014707	JABSTQ010003115.1	43774	48485	-	213	protein_coding	hypothetical protein && sp|Q25532|VATG_MANSE V-type proton ATPase subunit G OS=Manduca sexta OX=7130 PE=3 SV=1 && PF03179:Vacuolar (H+)-ATPase G subunit	-	133	182	96	85	108	79	217.292	247.683	137.302	92.4047	86.2126	111.89
gene-HPB47_027147	2501.15	4714.13	2170.45	1604.84	1721.55	1220.09	3128.58	1515.49	1.04559	0.0127539	0.671189	HPB47_027147	JABSTQ010009807.1	1046347	1047294	+	948	protein_coding	hypothetical protein && sp|Q9U2Z2|SSU1_CAEEL Sulfotransferase ssu-1 OS=Caenorhabditis elegans OX=6239 GN=ssu-1 PE=1 SV=1 && PF00685:Sulfotransferase domain	-	1976	4425	1938	1891	2767	1106	725.355	1353.04	622.774	461.89	496.281	351.958
gene-HPB47_003397	612.63	438.92	302.385	206.227	228.959	225.043	451.312	220.076	1.0356	0.0130103	0.671189	HPB47_003397	JABSTQ010010490.1	454945	465898	-	1503	protein_coding	hypothetical protein && sp|Q3SX41|LC7L3_BOVIN Luc7-like protein 3 OS=Bos taurus OX=9913 GN=LUC7L3 PE=2 SV=1 && PF03194:LUC7 N_terminus	-	484	412	270	243	368	204	112.062	79.459	54.7255	37.4371	41.6309	40.9463
gene-HPB47_006369	1155.64	1035.51	630.529	483.742	384.502	509.656	940.56	459.3	1.03456	0.00863085	0.632856	HPB47_006369	JABSTQ010010950.1	214625	243409	-	648	protein_coding	hypothetical protein && - && PF01284:Membrane-associating domain	-	913	972	563	570	618	462	490.307	434.807	264.679	203.683	162.159	215.085
gene-HPB47_007893	499.977	571.022	194.87	190.102	278.733	151.132	421.956	206.656	1.02802	0.0449378	0.903481	HPB47_007893	JABSTQ010011130.1	180632	210393	-	2970	protein_coding	hypothetical protein && - && -	-	395	536	174	224	448	137	46.2821	52.3134	17.8475	17.4641	25.6477	13.9158
gene-HPB47_011964	720.22	321.732	281.106	297.035	177.941	179.814	441.019	218.263	1.0141	0.0433785	0.903481	HPB47_011964	JABSTQ010011474.1	231580	276449	-	3636	protein_coding	hypothetical protein && sp|P29993|ITPR_DROME Inositol 1,4,5-trisphosphate receptor OS=Drosophila melanogaster OX=7227 GN=Itpr PE=2 SV=3 && PF08454:RyR and IP3R Homology associated|PF00520:Ion transport protein	-	569	302	251	350	286	163	54.4579	24.0762	21.0298	22.2894	13.3742	13.5241
gene-HPB47_018953	963.247	1086.65	593.571	447.249	455.43	415.888	881.154	439.522	1.00323	0.00916548	0.636056	HPB47_018953	JABSTQ010008291.1	14110	16585	-	237	protein_coding	hypothetical protein && - && -	-	761	1020	530	527	732	377	1117.4	1247.55	681.26	514.893	525.157	479.885
gene-HPB47_016263	170.878	140.625	88.4756	60.2556	79.638	60.6734	133.326	66.8556	0.992432	0.0474743	0.903481	HPB47_016263	JABSTQ010004965.1	4886	68734	+	1590	protein_coding	hypothetical protein && sp|O74978|YQL5_SCHPO Uncharacterized RNA-binding protein C1827.05c OS=Schizosaccharomyces pombe (strain 972 / ATCC 24843) OX=284812 GN=SPCC1827.05c PE=4 SV=1 && PF00076:RNA recognition motif. (a.k.a. RRM, RBD, or RNP domain)	-	135	132	79	71	128	55	29.5467	24.0648	15.1361	10.3399	13.688	10.4354
gene-HPB47_000366	407.576	363.281	181.431	164.642	146.21	168.782	317.429	159.878	0.989795	0.0291566	0.872614	HPB47_000366	JABSTQ010010044.1	514505	520373	-	492	protein_coding	hypothetical protein && sp|Q4KM86|GGACT_RAT Gamma-glutamylaminecyclotransferase OS=Rattus norvegicus OX=10116 GN=Ggact PE=2 SV=1 && PF06094:Gamma-glutamyl cyclotransferase, AIG2-like	-	322	341	162	194	235	153	227.752	200.907	100.308	91.3044	81.2137	93.8145
gene-HPB47_027456	187.333	119.318	133.273	60.2556	73.4162	88.2522	146.642	73.9747	0.988138	0.0370458	0.903481	HPB47_027456	JABSTQ010009855.1	45002	45952	-	951	protein_coding	hypothetical protein && sp|Q9U2Z2|SSU1_CAEEL Sulfotransferase ssu-1 OS=Caenorhabditis elegans OX=6239 GN=ssu-1 PE=1 SV=1 && PF00685:Sulfotransferase domain	-	148	112	119	71	118	80	54.1568	34.1383	38.1199	17.2875	21.0974	25.3778
gene-HPB47_009053	665.792	878.905	1058.35	308.916	393.835	634.312	867.681	445.688	0.962386	0.0235422	0.835923	HPB47_009053	JABSTQ010011233.1	412920	432242	-	1383	protein_coding	hypothetical protein && sp|Q5F464|LPP_CHICK Lipoma-preferred partner homolog OS=Gallus gallus OX=9031 GN=LPP PE=2 SV=1 && PF00412:LIM domain	-	526	825	945	364	633	575	132.354	172.917	208.159	60.9444	77.8231	125.427
gene-HPB47_021298	1048.05	537.996	417.739	410.757	327.884	313.295	667.929	350.645	0.929118	0.0413197	0.903481	HPB47_021298	JABSTQ010009183.1	1156626	1174078	-	3147	protein_coding	hypothetical protein && sp|Q9NU22|MDN1_HUMAN Midasin OS=Homo sapiens OX=9606 GN=MDN1 PE=1 SV=2 && -	-	828	505	373	484	527	284	91.56	46.5157	36.1075	35.6126	28.4735	27.2248
gene-HPB47_008741	329.099	452.769	206.07	187.556	138.122	200.774	329.313	175.484	0.909881	0.0452796	0.903481	HPB47_008741	JABSTQ010011203.1	323963	369329	-	2547	protein_coding	hypothetical protein && sp|Q6PAV2|HERC4_MOUSE Probable E3 ubiquitin-protein ligase HERC4 OS=Mus musculus OX=10090 GN=Herc4 PE=1 SV=2 && PF00632:HECT-domain (ubiquitin-transferase)|PF00415:Regulator of chromosome condensation (RCC1) repeat	-	260	425	184	221	222	182	35.5236	48.3688	22.0077	20.0918	14.8201	21.5569
gene-HPB47_023766	2354.32	1772.72	1676.56	1043.02	1046.49	1020.42	1934.53	1036.64	0.899923	0.00733476	0.584261	HPB47_023766	JABSTQ010009420.1	237999	252101	+	1044	protein_coding	hypothetical protein && sp|Q9U2Z2|SSU1_CAEEL Sulfotransferase ssu-1 OS=Caenorhabditis elegans OX=6239 GN=ssu-1 PE=1 SV=1 && PF00685:Sulfotransferase domain	-	1860	1664	1497	1229	1682	925	619.99	462.017	436.824	272.588	273.938	267.291
gene-HPB47_011268	269.608	364.346	253.107	216.411	116.968	154.441	295.687	162.607	0.86409	0.0480796	0.903481	HPB47_011268	JABSTQ010011419.1	466186	488813	+	969	protein_coding	hypothetical protein && sp|P14318|MP20_DROME Muscle-specific protein 20 OS=Drosophila melanogaster OX=7227 GN=Mp20 PE=2 SV=2 && PF00307:Calponin homology (CH) domain|PF00402:Calponin family repeat	-	213	342	226	255	188	140	76.4941	102.307	71.051	60.9356	32.9884	43.5861
gene-HPB47_021685	820.215	607.243	391.981	384.448	300.509	321.017	606.48	335.325	0.854721	0.0400513	0.903481	HPB47_021685	JABSTQ010009215.1	111741	144653	+	2709	protein_coding	hypothetical protein && sp|Q92616|GCN1_HUMAN eIF-2-alpha kinase activator GCN1 OS=Homo sapiens OX=9606 GN=GCN1 PE=1 SV=6 && -	-	648	570	350	453	483	291	83.2412	60.9917	39.359	38.7208	30.3155	32.4062
gene-HPB47_027283	468.333	581.675	405.42	281.759	240.158	290.129	485.143	270.682	0.842754	0.0230206	0.829181	HPB47_027283	JABSTQ010009825.1	94326	118317	-	984	protein_coding	hypothetical protein && sp|Q7SXV9|CALUB_DANRE Calumenin-B OS=Danio rerio OX=7955 GN=calub PE=2 SV=1 && PF13499:EF-hand domain pair	-	370	546	362	332	386	263	130.852	160.843	112.072	78.1264	66.699	80.6314
gene-HPB47_010051	669.589	813.919	542.053	384.448	360.237	387.206	675.187	377.297	0.839912	0.0194992	0.803421	HPB47_010051	JABSTQ010011320.1	1170553	1210024	+	2856	protein_coding	hypothetical protein && sp|Q9UHB9|SRP68_HUMAN Signal recognition particle subunit SRP68 OS=Homo sapiens OX=9606 GN=SRP68 PE=1 SV=2 && PF16969:RNA-binding signal recognition particle 68|PF00271:Helicase conserved C-terminal domain|PF00270:DEAD/DEAH box helicase	-	529	764	484	453	579	351	64.4569	77.5426	51.6265	36.7278	34.4705	37.076
gene-HPB47_009808	17511.8	12594.4	8603.41	7702.54	6394.68	7655.88	12903.2	7251.03	0.831481	0.0299773	0.872614	HPB47_009808	JABSTQ010011298.1	758579	761942	-	939	protein_coding	hypothetical protein && sp|Q08473|SQD_DROME RNA-binding protein squid OS=Drosophila melanogaster OX=7227 GN=sqd PE=1 SV=3 && PF00076:RNA recognition motif. (a.k.a. RRM, RBD, or RNP domain)	-	13835	11822	7682	9076	10278	6940	5127.26	3649.47	2492.26	2238.12	1861.1	2229.66
gene-HPB47_020564	689.842	616.831	475.976	415	276.866	333.152	594.216	341.673	0.798702	0.0364415	0.901682	HPB47_020564	JABSTQ010009122.1	132204	186102	-	2727	protein_coding	hypothetical protein && sp|O60841|IF2P_HUMAN Eukaryotic translation initiation factor 5B OS=Homo sapiens OX=9606 GN=EIF5B PE=1 SV=4 && PF03144:Elongation factor Tu domain 2|PF11987:Translation-initiation factor 2|PF00009:Elongation factor Tu GTP binding domain	-	545	579	425	489	445	302	69.5478	61.5458	47.4776	41.522	27.7461	33.4092
gene-HPB47_017469	312.644	452.769	343.823	246.963	224.604	177.607	369.745	216.392	0.772226	0.0495752	0.903481	HPB47_017469	JABSTQ010006416.1	12602	33656	-	1557	protein_coding	hypothetical protein && sp|P48444|COPD_HUMAN Coatomer subunit delta OS=Homo sapiens OX=9606 GN=ARCN1 PE=1 SV=1 && PF01217:Clathrin adaptor complex small chain|PF00928:Adaptor complexes medium subunit family	-	247	425	307	291	361	161	55.2053	79.1235	60.0669	43.2772	39.4226	31.1947
gene-HPB47_024243	3551.73	5400.2	6088.02	2776	2929.81	3196.93	5013.32	2967.58	0.756566	0.034503	0.8924	HPB47_024243	JABSTQ010009480.1	64650	79039	-	1086	protein_coding	hypothetical protein && sp|Q5ZI51|ADPRS_CHICK ADP-ribose glycohydrolase ARH3 OS=Gallus gallus OX=9031 GN=ADPRS PE=2 SV=1 && PF03747:ADP-ribosylglycohydrolase	-	2806	5069	5436	3271	4709	2898	899.145	1353	1524.88	697.438	737.268	805.031
gene-HPB47_002340	49295.2	38397	31989	22830.9	23547.9	24475.6	39893.7	23618.2	0.75626	0.0240253	0.840884	HPB47_002340	JABSTQ010010317.1	920454	920903	+	450	protein_coding	hypothetical protein && sp|P10987|ACT1_DROME Actin-5C OS=Drosophila melanogaster OX=7227 GN=Act5C PE=1 SV=4 && PF00022:Actin	-	38945	36042	28563	26902	37848	22187	30117	23216.7	19336.4	13842.9	14300.7	14874.1
gene-HPB47_008341	3904.88	3213.06	4011.64	2408.53	1797.45	2494.23	3709.86	2233.4	0.732292	0.0301672	0.872614	HPB47_008341	JABSTQ010011173.1	450165	495226	+	2079	protein_coding	hypothetical protein && - && -	-	3085	3016	3582	2838	2889	2261	516.384	420.515	524.876	316.092	236.276	328.088
gene-HPB47_017850	873.377	946.021	1069.55	687.423	443.608	626.59	962.982	585.874	0.717618	0.0473054	0.903481	HPB47_017850	JABSTQ010006825.1	34225	38923	+	744	protein_coding	hypothetical protein && sp|Q29MA5|RM24_DROPS Probable 39S ribosomal protein L24, mitochondrial OS=Drosophila pseudoobscura pseudoobscura OX=46245 GN=mRpL24 PE=3 SV=1 && PF17136:Ribosomal proteins 50S L24/mitochondrial 39S L24	-	690	888	955	810	713	568	322.737	345.975	391.035	252.097	162.946	230.313
gene-HPB47_014243	1154.38	1231.53	937.394	689.969	626.527	714.843	1107.77	677.113	0.710458	0.034384	0.892347	HPB47_014243	JABSTQ010002575.1	32097	44331	-	585	protein_coding	hypothetical protein && sp|Q10587|TEF_HUMAN Thyrotroph embryonic factor OS=Homo sapiens OX=9606 GN=TEF PE=1 SV=3 && PF07716:Basic region leucine zipper	TF_bZIP	912	1156	837	813	1007	648	542.514	572.805	435.868	321.803	292.685	334.167
gene-HPB47_027004	4068.17	3190.69	3129.12	2002.86	2355.54	2059.58	3462.66	2139.33	0.694574	0.0338219	0.887727	HPB47_027004	JABSTQ010009793.1	270511	276568	+	1518	protein_coding	hypothetical protein && sp|Q9VGZ5|CWO_DROME Transcription factor cwo OS=Drosophila melanogaster OX=7227 GN=cwo PE=1 SV=2 && PF00010:Helix-loop-helix DNA-binding domain|PF07527:Hairy Orange	bHLH	3214	2995	2794	2360	3786	1867	736.794	571.913	560.712	359.994	424.068	371.036
gene-HPB47_013786	2153.07	1749.29	1635.12	1188.14	963.744	1303.93	1845.82	1151.94	0.680469	0.0466649	0.903481	HPB47_013786	JABSTQ010002026.1	53356	53916	-	561	protein_coding	hypothetical protein && sp|P16332|MUTA_MOUSE Methylmalonyl-CoA mutase, mitochondrial OS=Mus musculus OX=10090 GN=Mmut PE=1 SV=2 && PF02310:B12 binding domain	-	1701	1642	1460	1400	1549	1182	1055.15	848.429	792.821	577.857	469.478	635.621
gene-HPB47_006933	85456.8	68670.7	56725.2	44027.3	42857.7	47125.6	70284.2	44670.2	0.653888	0.0489937	0.903481	HPB47_006933	JABSTQ010011012.1	492079	492972	-	894	protein_coding	hypothetical protein && sp|P09895|RL5_RAT 60S ribosomal protein L5 OS=Rattus norvegicus OX=10116 GN=Rpl5 PE=1 SV=3 && PF14204:Ribosomal L18 C-terminal region|PF17144:Ribosomal large subunit proteins 60S L5, and 50S L18	-	67514	64459	50650	51878	68884	42719	26280.2	20900.2	17259.5	13436.9	13101.1	14415.4
gene-HPB47_002112	574.657	636.008	724.604	1178.8	1269.23	773.31	645.09	1073.78	-0.735525	0.047557	0.903481	HPB47_002112	JABSTQ010010281.1	630436	656109	-	5490	protein_coding	hypothetical protein && sp|Q9P1Y6|PHRF1_HUMAN PHD and RING finger domain-containing protein 1 OS=Homo sapiens OX=9606 GN=PHRF1 PE=1 SV=3 && PF00628:PHD-finger|PF13639:Ring finger domain	-	454	597	647	1389	2040	701	28.7777	31.5215	35.9019	58.5848	63.1807	38.5203
gene-HPB47_024763	279.734	410.156	403.18	619.53	855.486	454.499	364.357	643.171	-0.820336	0.0466878	0.903481	HPB47_024763	JABSTQ010009550.1	1831408	1832499	-	1092	protein_coding	hypothetical protein && sp|O14544|SOCS6_HUMAN Suppressor of cytokine signaling 6 OS=Homo sapiens OX=9606 GN=SOCS6 PE=1 SV=2 && PF07525:SOCS box|PF00017:SH2 domain	-	221	385	360	730	1375	412	70.4274	102.198	100.43	154.794	214.095	113.82
gene-HPB47_011289	213.914	171.52	278.866	412.454	302.375	473.252	221.433	396.027	-0.837825	0.0426384	0.903481	HPB47_011289	JABSTQ010011420.1	189737	223081	-	621	protein_coding	hypothetical protein && sp|Q9V3U9|SLMO_DROME Protein slowmo OS=Drosophila melanogaster OX=7227 GN=slmo PE=2 SV=1 && PF04707:PRELI-like family	-	169	161	249	486	486	429	94.7038	75.1518	122.15	181.217	133.067	208.406
gene-HPB47_019729	282.265	320.667	512.935	678.937	708.031	614.456	371.956	667.141	-0.842767	0.0326312	0.887727	HPB47_019729	JABSTQ010009040.1	453942	499398	-	3411	protein_coding	hypothetical protein && - && -	-	223	301	458	800	1138	557	22.7507	25.5794	40.9043	54.3079	56.7267	49.2626
gene-HPB47_021805	111.387	145.951	137.753	262.239	177.319	272.479	131.697	237.346	-0.847467	0.0458593	0.903481	HPB47_021805	JABSTQ010009224.1	256298	257680	+	1383	protein_coding	hypothetical protein && sp|Q58DG6|FXL20_BOVIN F-box/LRR-repeat protein 20 OS=Bos taurus OX=9913 GN=FBXL20 PE=2 SV=2 && PF12937:F-box-like	-	88	137	123	309	285	247	22.1428	28.7146	27.0937	51.7358	35.0388	53.8789
gene-HPB47_012632	69.617	73.5084	90.7155	144.274	138.122	152.235	77.947	144.877	-0.893174	0.043773	0.903481	HPB47_012632	JABSTQ010011542.1	60859	61311	-	453	protein_coding	hypothetical protein && - && -	-	55	69	81	170	222	138	42.251	44.1526	54.4719	86.8972	83.3262	91.9019
gene-HPB47_009913	126.576	199.218	220.629	446.401	267.534	344.183	182.141	352.706	-0.951972	0.0288084	0.872614	HPB47_009913	JABSTQ010011307.1	632483	705176	-	6219	protein_coding	hypothetical protein && sp|P11717|MPRI_HUMAN Cation-independent mannose-6-phosphate receptor OS=Homo sapiens OX=9606 GN=IGF2R PE=1 SV=3 && PF00878:Cation-independent mannose-6-phosphate receptor repeat	-	100	187	197	526	430	312	5.59566	8.71618	9.65008	19.5848	11.7564	15.1348
gene-HPB47_001036	159.486	267.4	456.937	646.687	522.624	544.957	294.608	571.423	-0.955086	0.0408925	0.903481	HPB47_001036	JABSTQ010010137.1	197068	265553	+	12885	protein_coding	hypothetical protein && sp|Q8SX83|SPEN_DROME Protein split ends OS=Drosophila melanogaster OX=7227 GN=spen PE=1 SV=2 && PF07744:SPOC domain|PF00076:RNA recognition motif. (a.k.a. RRM, RBD, or RNP domain)	-	126	251	408	762	840	494	3.40297	5.64669	9.64631	13.6938	11.0846	11.5661
gene-HPB47_002020	241.761	185.369	254.227	340.317	710.52	277.994	227.119	442.944	-0.965461	0.0434885	0.903481	HPB47_002020	JABSTQ010010267.1	1506795	1509353	-	2559	protein_coding	hypothetical protein && sp|P97386|DNLI3_MOUSE DNA ligase 3 OS=Mus musculus OX=10090 GN=Lig3 PE=1 SV=2 && PF01068:ATP dependent DNA ligase domain|PF04679:ATP dependent DNA ligase C terminal region|PF00645:Poly(ADP-ribose) polymerase and DNA-Ligase Zn-finger region|PF04675:DNA ligase N terminus|PF16759:DNA ligase 3 BRCT domain	-	191	174	227	401	1142	252	25.9738	19.7099	27.0235	36.2852	75.8792	29.708
gene-HPB47_017384	675.918	715.908	498.375	1103.27	574.886	2070.62	630.067	1249.59	-0.98727	0.0478644	0.903481	HPB47_017384	JABSTQ010006284.1	9686	50212	+	1830	protein_coding	hypothetical protein && - && PF07690:Major Facilitator Superfamily	-	534	672	445	1300	924	1877	101.546	106.444	74.0788	164.493	85.8515	309.426
gene-HPB47_009177	4474.48	5552.55	3416.95	10959.7	3347.28	12482.2	4481.33	8929.73	-0.994613	0.0491239	0.903481	HPB47_009177	JABSTQ010011242.1	53576	55146	-	321	protein_coding	hypothetical protein && - && -	-	3535	5212	3051	12914	5380	11315	3832.27	4706.57	2895.49	9315.6	2849.73	10633.9
gene-HPB47_014059	351.882	198.153	202.71	577.945	604.751	326.533	250.915	503.076	-1.00538	0.0256503	0.853047	HPB47_014059	JABSTQ010002355.1	15851	17800	+	1950	protein_coding	hypothetical protein && sp|Q9I9K0|FOG1_XENLA Zinc finger protein ZFPM1 (Fragment) OS=Xenopus laevis OX=8355 GN=zfpm1 PE=1 SV=1 && PF00096:Zinc finger, C2H2 type	zf-C2H2	278	186	181	681	972	296	49.6115	27.6492	28.2767	80.8663	84.7537	45.7932
gene-HPB47_000324	55.6936	52.2016	89.5956	132.393	146.832	118.037	65.8303	132.421	-1.009	0.0393407	0.903481	HPB47_000324	JABSTQ010010038.1	128401	130545	+	1284	protein_coding	hypothetical protein && sp|A6H779|FBXL2_BOVIN F-box/LRR-repeat protein 2 OS=Bos taurus OX=9913 GN=FBXL2 PE=2 SV=1 && PF12937:F-box-like	-	44	49	80	156	236	107	11.925	11.0621	18.9806	28.1329	31.2517	25.1398
gene-HPB47_003404	53.1621	40.4829	63.8368	102.689	133.145	82.7364	52.4939	106.19	-1.01982	0.0498513	0.903481	HPB47_003404	JABSTQ010010490.1	563831	591032	-	3858	protein_coding	hypothetical protein && sp|Q8N122|RPTOR_HUMAN Regulatory-associated protein of mTOR OS=Homo sapiens OX=9606 GN=RPTOR PE=1 SV=1 && PF14538:Raptor N-terminal CASPase like domain	-	42	38	57	121	214	75	3.78843	2.85513	4.50089	7.26237	9.43145	5.86466
gene-HPB47_020075	63.2882	136.363	170.232	257.147	280.599	216.218	123.294	251.321	-1.02644	0.0367179	0.903481	HPB47_020075	JABSTQ010009072.1	899671	900132	+	462	protein_coding	hypothetical protein && sp|O35250|EXOC7_MOUSE Exocyst complex component 7 OS=Mus musculus OX=10090 GN=Exoc7 PE=1 SV=2 && -	-	50	128	152	303	451	196	37.6617	80.3106	100.228	151.864	165.982	127.985
gene-HPB47_000550	51.8963	44.7442	77.2762	100.143	111.369	143.41	57.9723	118.307	-1.02748	0.0434653	0.903481	HPB47_000550	JABSTQ010010065.1	102469	140873	+	2664	protein_coding	hypothetical protein && sp|O43283|M3K13_HUMAN Mitogen-activated protein kinase kinase kinase 13 OS=Homo sapiens OX=9606 GN=MAP3K13 PE=1 SV=1 && PF07714:Protein tyrosine kinase	-	41	42	69	118	179	130	5.35577	4.57004	7.89042	10.2566	11.4247	14.7215
gene-HPB47_025680	163.284	246.093	266.547	310.613	761.538	315.501	225.308	462.551	-1.03852	0.0365163	0.901682	HPB47_025680	JABSTQ010009646.1	94423	126004	+	1344	protein_coding	hypothetical protein && sp|P36872|2ABA_DROME Protein phosphatase PP2A 55 kDa regulatory subunit OS=Drosophila melanogaster OX=7227 GN=tws PE=2 SV=1 && -	-	129	231	238	366	1224	286	33.4012	49.8216	53.9465	63.0575	154.849	64.1964
gene-HPB47_001158	380.995	442.116	417.739	507.505	1409.22	660.788	413.617	859.171	-1.05527	0.0236175	0.835923	HPB47_001158	JABSTQ010010151.1	403104	405665	-	2562	protein_coding	hypothetical protein && sp|Q9UL18|AGO1_HUMAN Protein argonaute-1 OS=Homo sapiens OX=9606 GN=AGO1 PE=1 SV=3 && PF02170:PAZ domain|PF02171:Piwi domain|PF08699:Argonaute linker 1 domain|PF16488:Argonaute linker 2 domain|PF16486:N-terminal domain of argonaute|PF16487:Mid domain of argonaute	-	301	415	373	598	2265	599	40.8846	46.9541	44.3522	54.0477	150.32	70.5329
gene-HPB47_012829	58.2252	60.7243	90.7155	123.057	215.271	97.0774	69.8883	145.135	-1.05695	0.0465358	0.903481	HPB47_012829	JABSTQ010011559.1	243756	249146	-	588	protein_coding	hypothetical protein && sp|Q95NM6|NUCG_CAEEL Endonuclease G, mitochondrial OS=Caenorhabditis elegans OX=6239 GN=cps-6 PE=1 SV=1 && PF01223:DNA/RNA non-specific endonuclease	-	46	57	81	145	346	88	27.224	28.0998	41.9656	57.1012	100.052	45.1491
gene-HPB47_028370	454.409	267.4	413.26	1287.43	616.572	465.53	378.356	789.845	-1.06236	0.0291617	0.872614	HPB47_028370	JABSTQ010009975.1	1053852	1067681	+	3072	protein_coding	hypothetical protein && sp|O60140|YNS9_SCHPO Uncharacterized protein C18H10.09 OS=Schizosaccharomyces pombe (strain 972 / ATCC 24843) OX=284812 GN=SPBC18H10.09 PE=4 SV=2 && PF05495:CHY zinc finger|PF00642:Zinc finger C-x8-C-x5-C-x3-H type (and similar)	-	359	251	369	1517	991	422	40.6673	23.6841	36.5924	114.346	54.8503	41.4415
gene-HPB47_009849	254.419	469.815	707.805	900.44	780.825	1351.36	477.346	1010.88	-1.08167	0.0220695	0.816831	HPB47_009849	JABSTQ010011301.1	82190	97321	+	2301	protein_coding	hypothetical protein && - && -	-	201	441	632	1061	1255	1225	30.3985	55.5555	83.6731	106.771	92.7372	160.607
gene-HPB47_009521	81.0089	104.403	179.191	140.879	307.353	333.152	121.534	260.461	-1.09864	0.0374834	0.903481	HPB47_009521	JABSTQ010011272.1	639057	664768	+	1311	protein_coding	hypothetical protein && - && PF06031:SERTA motif	-	64	98	160	166	494	302	16.9883	21.6685	37.1794	29.3198	64.0695	69.4941
gene-HPB47_008924	231.635	203.48	318.064	631.411	610.972	403.754	251.06	548.712	-1.1287	0.0053657	0.529509	HPB47_008924	JABSTQ010011221.1	500233	511357	-	1377	protein_coding	hypothetical protein && sp|Q64213|SF01_MOUSE Splicing factor 1 OS=Mus musculus OX=10090 GN=Sf1 PE=1 SV=6 && PF16275:Splicing factor 1 helix-hairpin domain|PF00013:KH domain	-	183	191	284	744	982	366	46.2476	40.2073	62.8304	125.111	121.256	80.1846
gene-HPB47_010640	48.099	40.4829	111.994	164.642	109.502	166.576	66.8588	146.907	-1.1338	0.0452318	0.903481	HPB47_010640	JABSTQ010011365.1	256568	278153	-	3998	protein_coding	hypothetical protein && sp|Q96Q04|LMTK3_HUMAN Serine/threonine-protein kinase LMTK3 OS=Homo sapiens OX=9606 GN=LMTK3 PE=1 SV=2 && PF07714:Protein tyrosine kinase	-	38	38	100	194	176	151	3.3076	2.75515	7.61978	11.2361	7.48508	11.394
gene-HPB47_020454	40.5045	118.253	57.1172	151.912	137.5	188.639	71.9581	159.35	-1.1429	0.037278	0.903481	HPB47_020454	JABSTQ010009111.1	439368	439841	+	474	protein_coding	hypothetical protein && - && -	-	32	111	51	179	221	171	23.4933	67.8812	32.7776	87.4439	79.2758	108.833
gene-HPB47_026107	39.2387	71.3777	86.2357	128.149	130.656	178.711	65.6174	145.839	-1.14842	0.0253081	0.853047	HPB47_026107	JABSTQ010009686.1	117587	129341	-	1107	protein_coding	hypothetical protein && sp|Q5BKL9|CAB45_XENTR 45 kDa calcium-binding protein OS=Xenopus tropicalis OX=8364 GN=sdf4 PE=2 SV=1 && -	-	31	67	77	151	210	162	9.7451	17.5441	21.1899	31.5852	32.2551	44.148
gene-HPB47_018401	65.8197	36.2215	44.7978	89.1104	161.142	75.0143	48.9464	108.422	-1.15364	0.0438493	0.903481	HPB47_018401	JABSTQ010007520.1	62525	78558	+	2466	protein_coding	hypothetical protein && sp|Q09441|SWSN7_CAEEL SWI/SNF nucleosome remodeling complex component OS=Caenorhabditis elegans OX=6239 GN=C08B11.3 PE=4 SV=1 && -	-	52	34	40	105	259	68	7.33808	3.9966	4.94143	9.85942	17.858	8.31878
gene-HPB47_003370	58.2252	25.5681	88.4756	148.517	123.19	112.522	57.423	128.076	-1.15875	0.0458703	0.903481	HPB47_003370	JABSTQ010010488.1	908372	961158	+	3288	protein_coding	hypothetical protein && sp|O97831|AGRL1_BOVIN Adhesion G protein-coupled receptor L1 OS=Bos taurus OX=9913 GN=ADGRL1 PE=2 SV=1 && PF16489:GPCR-Autoproteolysis INducing (GAIN) domain|PF00002:7 transmembrane receptor (Secretin family)|PF01825:GPCR proteolysis site, GPS, motif|PF02140:Galactose binding lectin domain	-	46	24	79	175	198	102	4.86853	2.11585	7.31949	12.3243	10.2391	9.35863
gene-HPB47_027791	379.729	912.996	1859.11	3240.22	1244.34	2579.17	1050.61	2354.58	-1.16397	0.0450018	0.903481	HPB47_027791	JABSTQ010009903.1	90714	180309	-	18909	protein_coding	hypothetical protein && sp|Q9UPN3|MACF1_HUMAN Microtubule-actin cross-linking factor 1, isoforms 1/2/3/5 OS=Homo sapiens OX=9606 GN=MACF1 PE=1 SV=4 && PF17902:SH3 domain|PF00435:Spectrin repeat|PF00307:Calponin homology (CH) domain	-	300	857	1660	3818	2000	2338	5.52109	13.1376	26.7439	46.7544	17.9841	37.3009
gene-HPB47_024615	59.4909	56.463	58.2371	155.307	158.032	76.1175	58.0637	129.819	-1.16401	0.0252759	0.853047	HPB47_024615	JABSTQ010009529.1	234185	240460	+	699	protein_coding	hypothetical protein && sp|Q9VN27|LIPT2_DROME Putative lipoyltransferase 2, mitochondrial OS=Drosophila melanogaster OX=7227 GN=CG9804 PE=2 SV=1 && PF03099:Biotin/lipoate A/B protein ligase family	-	47	53	52	183	254	69	23.3988	21.9788	22.6627	60.6218	61.785	29.7794
gene-HPB47_018169	43.036	49.0056	118.714	133.241	194.118	147.822	70.2519	158.394	-1.17268	0.0357467	0.89575	HPB47_018169	JABSTQ010007231.1	131967	133157	+	1191	protein_coding	hypothetical protein && sp|Q8T3B9|SEM2_CAEEL Transcription factor sem-2 OS=Caenorhabditis elegans OX=6239 GN=sem-2 PE=2 SV=1 && PF00505:HMG (high mobility group) box	HMG	34	46	106	157	312	134	9.93435	11.1957	27.1131	30.5241	44.542	33.942
gene-HPB47_007199	27.8468	28.7642	30.2385	65.3476	47.9072	83.8396	28.9498	65.6981	-1.17798	0.0476836	0.903481	HPB47_007199	JABSTQ010011052.1	515803	535466	-	1299	protein_coding	hypothetical protein && sp|P13129|LUCI_LUCCR Luciferin 4-monooxygenase OS=Luciola cruciata OX=7051 PE=1 SV=1 && PF13193:AMP-binding enzyme C-terminal domain|PF00501:AMP-binding enzyme	-	22	27	27	77	77	76	5.89367	6.02504	6.33199	13.7258	10.0788	17.6501
gene-HPB47_027567	46.8333	88.4232	88.4756	100.992	304.864	103.696	74.5774	169.851	-1.18897	0.0497577	0.903481	HPB47_027567	JABSTQ010009869.1	939105	941207	-	2103	protein_coding	hypothetical protein && sp|A4K436|RTEL1_BOVIN Regulator of telomere elongation helicase 1 OS=Bos taurus OX=9913 GN=RTEL1 PE=2 SV=1 && PF13307:Helicase C-terminal domain|PF06733:DEAD_2	-	37	83	79	119	490	94	6.12258	11.4405	11.4439	13.1028	39.6172	13.4844
gene-HPB47_022059	143.031	157.67	141.113	255.45	608.484	145.616	147.272	336.517	-1.19418	0.0325916	0.887727	HPB47_022059	JABSTQ010009252.1	239194	240426	-	1233	protein_coding	hypothetical protein && - && -	-	113	148	126	301	978	132	31.8924	34.7939	31.131	56.5273	134.866	32.2964
gene-HPB47_004501	188.599	274.858	294.545	474.407	981.787	283.51	252.667	579.901	-1.1994	0.0206767	0.81019	HPB47_004501	JABSTQ010010690.1	88139	91819	-	3681	protein_coding	hypothetical protein && sp|Q9V477|TOLL8_DROME Toll-like receptor Tollo OS=Drosophila melanogaster OX=7227 GN=Tollo PE=1 SV=1 && PF13855:Leucine rich repeat|PF13676:TIR domain	-	149	258	263	559	1578	257	14.0862	20.317	21.7658	35.1642	72.89	21.0626
gene-HPB47_011909	96.1981	121.449	208.31	288.548	394.457	296.748	141.985	326.584	-1.20156	0.00879197	0.632856	HPB47_011909	JABSTQ010011470.1	456034	518224	-	3210	protein_coding	hypothetical protein && sp|Q9NRM7|LATS2_HUMAN Serine/threonine-protein kinase LATS2 OS=Homo sapiens OX=9606 GN=LATS2 PE=1 SV=2 && PF00069:Protein kinase domain	-	76	114	186	340	634	269	8.23912	10.2945	17.652	24.5261	33.5823	25.2808
gene-HPB47_015713	36.7072	80.9658	141.113	251.207	172.342	174.298	86.262	199.282	-1.20614	0.0334814	0.887727	HPB47_015713	JABSTQ010004365.1	32870	95562	+	4350	protein_coding	hypothetical protein && sp|Q15596|NCOA2_HUMAN Nuclear receptor coactivator 2 OS=Homo sapiens OX=9606 GN=NCOA2 PE=1 SV=2 && PF14598:PAS domain	-	29	76	126	296	277	158	2.31996	5.06442	8.82402	15.7564	10.8272	10.9575
gene-HPB47_027536	98.7296	141.69	68.3166	286.851	165.498	265.86	102.912	239.403	-1.21612	0.0122769	0.669091	HPB47_027536	JABSTQ010009865.1	41940	43100	+	1161	protein_coding	hypothetical protein && - && -	-	78	133	61	338	266	241	23.3795	33.2066	16.006	67.4123	38.9562	62.6222
gene-HPB47_019300	44.3018	50.0709	85.1158	125.603	200.339	93.7679	59.8295	139.903	-1.22743	0.0255497	0.853047	HPB47_019300	JABSTQ010008698.1	235115	246221	-	1704	protein_coding	hypothetical protein && sp|E9Q4F2|KLH18_MOUSE Kelch-like protein 18 OS=Mus musculus OX=10090 GN=Klhl18 PE=1 SV=1 && PF01344:Kelch motif|PF07707:BTB And C-terminal Kelch|PF00651:BTB/POZ domain	ZBTB	35	47	76	148	322	85	7.14777	7.99527	13.5872	20.1116	32.1302	15.0485
gene-HPB47_010232	43.036	49.0056	156.792	255.45	149.321	184.226	82.9446	196.332	-1.24169	0.040327	0.903481	HPB47_010232	JABSTQ010011333.1	816462	848007	-	4863	protein_coding	hypothetical protein && - && -	-	34	46	140	301	240	167	2.43303	2.74194	8.77019	14.3323	8.39139	10.3599
gene-HPB47_001891	101.261	120.383	124.314	156.155	545.644	115.831	115.319	272.544	-1.24298	0.043666	0.903481	HPB47_001891	JABSTQ010010257.1	133891	135642	-	1752	protein_coding	hypothetical protein && sp|Q9P0U3|SENP1_HUMAN Sentrin-specific protease 1 OS=Homo sapiens OX=9606 GN=SENP1 PE=1 SV=2 && PF02902:Ulp1 protease family, C-terminal catalytic domain	-	80	113	111	184	877	105	15.8902	18.696	19.3008	24.3186	85.1123	18.08
gene-HPB47_022469	37.9729	76.7044	115.354	174.826	285.577	87.149	76.6772	182.517	-1.25207	0.0418097	0.903481	HPB47_022469	JABSTQ010009299.1	1261393	1330937	+	1131	protein_coding	hypothetical protein && sp|P81926|SODC_HALRO Superoxide dismutase [Cu-Zn] OS=Halocynthia roretzi OX=7729 PE=1 SV=2 && PF00080:Copper/zinc superoxide dismutase (SODC)	-	30	72	103	206	459	79	9.23062	18.4533	27.7434	42.1754	69.0044	21.0721
gene-HPB47_006380	58.2252	102.273	241.908	391.237	393.212	182.02	134.135	322.157	-1.26406	0.0336036	0.887727	HPB47_006380	JABSTQ010010950.1	749713	751527	-	1815	protein_coding	hypothetical protein && sp|Q5RGB8|KLH26_DANRE Kelch-like protein 26 OS=Danio rerio OX=7955 GN=klhl26 PE=4 SV=1 && PF00651:BTB/POZ domain|PF01344:Kelch motif|PF07707:BTB And C-terminal Kelch	ZBTB	46	96	216	461	632	165	8.81969	15.332	36.2545	58.8138	59.2062	27.4253
gene-HPB47_027679	49.3648	40.4829	76.1562	105.235	187.274	107.006	55.3346	133.172	-1.26953	0.0186215	0.784983	HPB47_027679	JABSTQ010009884.1	552840	553973	+	1134	protein_coding	hypothetical protein && - && PF15991:G-protein pathway suppressor	-	39	38	68	124	301	97	11.9681	9.7135	18.2676	25.32	45.1315	25.8049
gene-HPB47_012874	173.41	39.4176	108.635	188.405	449.208	140.1	107.154	259.238	-1.2782	0.0478006	0.903481	HPB47_012874	JABSTQ010011566.1	295415	297394	+	1980	protein_coding	hypothetical protein && - && -	zf-C2H2	137	37	97	222	722	127	24.0784	5.41678	14.9242	25.9623	62.001	19.3501
gene-HPB47_028055	103.793	115.057	176.951	157.853	673.19	141.203	131.934	324.082	-1.29821	0.0429943	0.903481	HPB47_028055	JABSTQ010009942.1	53636	54592	+	957	protein_coding	hypothetical protein && sp|Q9D8F1|ALKB4_MOUSE Alpha-ketoglutarate-dependent dioxygenase alkB homolog 4 OS=Mus musculus OX=10090 GN=Alkbh4 PE=1 SV=1 && -	-	82	108	158	186	1082	128	29.8177	32.7127	50.2957	45.0045	192.239	40.3498
gene-HPB47_010971	51.8963	28.7642	24.6388	61.953	58.4841	141.203	35.0998	87.2135	-1.31215	0.0426654	0.903481	HPB47_010971	JABSTQ010011394.1	307268	319216	-	720	protein_coding	hypothetical protein && - && -	-	41	27	22	73	94	128	19.8163	10.8702	9.30841	23.4771	22.1984	53.6317
gene-HPB47_012876	117.716	24.5028	85.1158	216.411	220.871	133.481	75.7782	190.254	-1.33187	0.0293841	0.872614	HPB47_012876	JABSTQ010011566.1	320193	348436	-	2124	protein_coding	hypothetical protein && sp|Q8WXI9|P66B_HUMAN Transcriptional repressor p66-beta OS=Homo sapiens OX=9606 GN=GATAD2B PE=1 SV=1 && PF16563:Coiled-coil and interaction region of P66A and P66B with MBD2	-	93	23	76	255	355	121	15.237	3.13891	10.9004	27.7997	28.4185	17.186
gene-HPB47_024590	30.3783	28.7642	92.9554	134.939	106.391	143.41	50.6993	128.247	-1.33674	0.0293043	0.872614	HPB47_024590	JABSTQ010009524.1	431953	458452	-	2395	protein_coding	hypothetical protein && sp|Q3U2I3|FHI1B_MOUSE FHF complex subunit HOOK interacting protein 1B OS=Mus musculus OX=10090 GN=Fhip1b PE=1 SV=2 && PF10257:Retinoic acid induced 16-like protein	-	24	27	83	159	171	130	3.48721	3.26786	10.5574	15.3726	12.14	16.375
gene-HPB47_022449	27.8468	52.2016	116.474	163.793	102.036	236.075	65.5076	167.301	-1.34893	0.0324886	0.887727	HPB47_022449	JABSTQ010009298.1	428138	458760	-	1287	protein_coding	hypothetical protein && sp|P11584|ITBX_DROME Integrin beta-PS OS=Drosophila melanogaster OX=7227 GN=mys PE=1 SV=3 && PF08725:Integrin beta cytoplasmic domain|PF18372:Integrin beta epidermal growth factor like domain 1|PF07965:Integrin beta tail domain	-	22	49	104	193	164	214	5.94862	11.0363	24.6173	34.7243	21.6667	50.1625
gene-HPB47_000208	94.9323	34.0909	115.354	229.99	154.299	242.693	81.4592	208.994	-1.3597	0.0143942	0.717829	HPB47_000208	JABSTQ010010025.1	38827	99262	-	6969	protein_coding	hypothetical protein && - && -	-	75	32	103	271	248	220	3.7451	1.33102	4.50248	9.00438	6.05073	9.52349
gene-HPB47_006483	450.612	287.642	283.346	926.748	1060.8	636.519	340.533	874.69	-1.36218	0.000799465	0.243997	HPB47_006483	JABSTQ010010962.1	149598	181272	+	6963	protein_coding	hypothetical protein && sp|P48442|CASR_RAT Extracellular calcium-sensing receptor OS=Rattus norvegicus OX=10116 GN=Casr PE=1 SV=1 && PF00003:7 transmembrane sweet-taste receptor of 3 GCPR|PF01094:Receptor family ligand binding region	-	356	270	253	1092	1705	577	17.792	11.2402	11.069	36.3146	41.6346	24.999
gene-HPB47_028149	46.8333	75.6391	250.868	551.636	209.05	202.98	124.447	321.222	-1.36731	0.0433456	0.903481	HPB47_028149	JABSTQ010009950.1	369073	383532	+	2124	protein_coding	hypothetical protein && sp|Q7RTY1|MOT9_HUMAN Monocarboxylate transporter 9 OS=Homo sapiens OX=9606 GN=SLC16A9 PE=1 SV=1 && PF07690:Major Facilitator Superfamily	-	37	71	224	650	336	184	6.06205	9.68967	32.1276	70.8621	26.8975	26.1341
gene-HPB47_025063	64.554	106.534	75.0363	235.93	173.586	228.352	82.0414	212.623	-1.37108	0.00239474	0.342445	HPB47_025063	JABSTQ010009581.1	322721	364762	-	3616	protein_coding	hypothetical protein && sp|Q8NI08|NCOA7_HUMAN Nuclear receptor coactivator 7 OS=Homo sapiens OX=9606 GN=NCOA7 PE=1 SV=2 && PF07534:TLD|PF01476:LysM domain	-	51	100	67	278	279	207	4.90811	8.01635	5.64458	17.8021	13.1191	17.2697
gene-HPB47_005008	16.4549	17.0454	49.2776	83.1697	46.6629	87.149	27.5926	72.3272	-1.38584	0.0467113	0.903481	HPB47_005008	JABSTQ010010752.1	412334	423975	-	834	protein_coding	hypothetical protein && - && -	-	13	16	44	98	75	79	5.42437	5.56108	16.0721	27.2091	15.2905	28.5762
gene-HPB47_025355	88.6035	332.386	139.993	323.344	174.208	986.218	186.994	494.59	-1.40117	0.0400081	0.903481	HPB47_025355	JABSTQ010009608.1	161697	186645	-	1919	protein_coding	hypothetical protein && sp|Q29RK2|PYC_BOVIN Pyruvate carboxylase, mitochondrial OS=Bos taurus OX=9913 GN=PC PE=2 SV=2 && PF00364:Biotin-requiring enzyme|PF00682:HMGL-like|PF02436:Conserved carboxylase domain	-	70	312	125	381	280	894	12.6939	47.1286	19.8436	45.9732	24.809	140.542
gene-HPB47_001931	15.1892	27.6988	29.1186	90.8078	51.0181	50.745	24.0022	64.1903	-1.41556	0.0303232	0.872614	HPB47_001931	JABSTQ010001025.1	114676	164896	-	2799	protein_coding	hypothetical protein && sp|Q0VGW4|ERMP1_XENLA Endoplasmic reticulum metallopeptidase 1 OS=Xenopus laevis OX=8355 GN=ermp1 PE=2 SV=1 && PF04389:Peptidase family M28	-	12	26	26	107	82	46	1.49194	2.69262	2.8298	8.85189	4.98124	4.95791
gene-HPB47_015486	26.5811	43.6789	136.633	174.826	203.45	174.298	68.9644	184.191	-1.416	0.0253645	0.853047	HPB47_015486	JABSTQ010004124.1	14125	41998	-	4290	protein_coding	hypothetical protein && sp|P35831|PTN12_MOUSE Tyrosine-protein phosphatase non-receptor type 12 OS=Mus musculus OX=10090 GN=Ptpn12 PE=1 SV=3 && PF00102:Protein-tyrosine phosphatase	-	21	41	122	206	327	158	1.70347	2.77033	8.66339	11.119	12.9604	11.1108
gene-HPB47_015720	24.0495	71.3777	101.915	134.09	287.443	111.418	65.7807	177.651	-1.43316	0.0257569	0.853047	HPB47_015720	JABSTQ010004370.1	94670	95608	+	939	protein_coding	hypothetical protein && sp|Q9H147|TDIF1_HUMAN Deoxynucleotidyltransferase terminal-interacting protein 1 OS=Homo sapiens OX=9606 GN=DNTTIP1 PE=1 SV=2 && PF18192:DNTTIP1 dimerisation domain	-	19	67	91	158	462	101	7.04142	20.683	29.523	38.9625	83.6572	32.4489
gene-HPB47_002480	35.4414	60.7243	126.554	167.188	237.047	198.567	74.2398	200.934	-1.43511	0.0105873	0.645938	HPB47_002480	JABSTQ010010338.1	1081210	1084375	-	1227	protein_coding	hypothetical protein && - && PF13896:Glycosyl-transferase for dystroglycan	-	28	57	113	197	381	180	7.94119	13.4659	28.0556	37.1772	52.7968	44.256
gene-HPB47_012922	48.099	13.8494	78.3961	170.583	70.3054	138.997	46.7815	126.628	-1.43641	0.0378859	0.903481	HPB47_012922	JABSTQ010011571.1	108041	187801	+	6426	protein_coding	hypothetical protein && sp|Q00174|LAMA_DROME Laminin subunit alpha OS=Drosophila melanogaster OX=7227 GN=LanA PE=1 SV=2 && PF00053:Laminin EGF domain|PF00055:Laminin N-terminal (Domain VI)|PF00052:Laminin B (Domain IV)	-	38	13	70	201	113	126	2.05786	0.586418	3.31851	7.24286	2.98995	5.91526
gene-HPB47_008404	16.4549	39.4176	73.9163	76.3804	202.828	72.808	43.2629	117.339	-1.43998	0.0414106	0.903481	HPB47_008404	JABSTQ010011178.1	3022347	3052730	-	939	protein_coding	hypothetical protein && - && -	-	13	37	66	90	326	66	4.81781	11.422	21.4123	22.1938	59.0308	21.2042
gene-HPB47_003496	15.1892	19.1761	79.5161	113.722	77.1493	120.244	37.9604	103.705	-1.44669	0.0445416	0.903481	HPB47_003496	JABSTQ010010508.1	123605	177904	+	1347	protein_coding	hypothetical protein && sp|P84023|SMAD3_CHICK Mothers against decapentaplegic homolog 3 OS=Gallus gallus OX=9031 GN=SMAD3 PE=2 SV=1 && PF03165:MH1 domain|PF03166:MH2 domain	MH1	12	18	71	134	124	109	3.10017	3.87356	16.0574	23.0352	15.6524	24.412
gene-HPB47_002143	363.274	760.652	1264.42	2804.86	927.036	2787.67	796.115	2173.19	-1.44836	0.00989948	0.636056	HPB47_002143	JABSTQ010010286.1	201220	239428	+	4623	pseudogene	- && - && PF01485:IBR domain, a half RING-finger domain	-	287	714	1129	3305	1490	2527	21.6038	44.7692	74.397	165.54	54.8011	164.902
gene-HPB47_001071	622.756	372.869	534.214	528.722	3299.38	391.619	509.946	1406.57	-1.46437	0.035556	0.89575	HPB47_001071	JABSTQ010010142.1	107676	109721	-	2046	protein_coding	hypothetical protein && sp|Q21502|MEP1_CAEEL MOG interacting and ectopic P-granules protein 1 OS=Caenorhabditis elegans OX=6239 GN=mep-1 PE=1 SV=2 && -	-	492	350	477	623	5303	355	83.6819	49.587	71.0228	70.5078	440.7	52.344
gene-HPB47_001659	56.9594	7.45737	34.7183	89.9591	120.701	61.7765	33.045	90.8123	-1.46582	0.0490374	0.903481	HPB47_001659	JABSTQ010010214.1	195635	195967	+	333	protein_coding	hypothetical protein && - && PF13359:DDE superfamily endonuclease	-	45	7	31	106	194	56	47.0263	6.09339	28.3598	73.7083	99.0568	50.7327
gene-HPB47_026446	30.3783	82.0311	66.0767	122.209	296.154	75.0143	59.4954	164.459	-1.46763	0.0244812	0.851117	HPB47_026446	JABSTQ010009716.1	1923030	1924091	-	1062	protein_coding	hypothetical protein && - && -	-	24	77	59	144	476	68	7.86428	21.017	16.9244	31.3973	76.2095	19.3165
gene-HPB47_000635	62.0225	13.8494	63.8368	116.268	175.452	98.1805	46.5696	129.967	-1.48526	0.0232894	0.834263	HPB47_000635	JABSTQ010010080.1	368554	369606	+	1053	protein_coding	hypothetical protein && - && -	-	49	13	57	137	282	89	16.1935	3.57866	16.4904	30.1264	45.5352	25.498
gene-HPB47_024544	60.7567	45.8096	100.795	403.967	98.9253	80.5301	69.1204	194.474	-1.49268	0.0304214	0.872614	HPB47_024544	JABSTQ010009520.1	185385	215733	+	930	protein_coding	hypothetical protein && sp|Q6P6S2|S39AB_RAT Zinc transporter ZIP11 OS=Rattus norvegicus OX=10116 GN=Slc39a11 PE=2 SV=1 && PF02535:ZIP Zinc transporter	-	48	43	90	476	159	73	17.961	13.4026	29.4812	118.517	29.0697	23.6801
gene-HPB47_012563	46.8333	88.4232	136.633	156.155	523.868	107.006	90.6299	262.343	-1.53444	0.022179	0.816831	HPB47_012563	JABSTQ010011535.1	815090	816454	-	1365	protein_coding	hypothetical protein && sp|Q8BGZ3|DCA12_MOUSE DDB1- and CUL4-associated factor 12 OS=Mus musculus OX=10090 GN=Dcaf12 PE=2 SV=1 && -	-	37	83	122	184	842	97	9.43281	17.6259	27.2278	31.2133	104.883	21.4379
gene-HPB47_008061	181.004	75.6391	134.393	306.37	604.129	228.352	130.346	379.617	-1.54508	0.0038339	0.450041	HPB47_008061	JABSTQ010011150.1	587398	589704	+	2307	protein_coding	hypothetical protein && - && -	-	143	71	120	361	971	207	21.5705	8.92105	15.846	36.2339	71.5646	27.0686
gene-HPB47_021890	13.9234	18.1108	31.3584	61.1043	67.1945	58.4671	21.1309	62.2553	-1.55686	0.0161023	0.741841	HPB47_021890	JABSTQ010009236.1	1382490	1384040	-	975	protein_coding	hypothetical protein && - && -	-	11	17	28	72	108	53	3.92609	5.05416	8.7486	17.0995	18.8341	16.3989
gene-HPB47_026111	65.8197	56.463	103.035	61.1043	535.69	70.6017	75.1059	222.465	-1.56895	0.0455452	0.903481	HPB47_026111	JABSTQ010009687.1	37061	39316	+	2256	protein_coding	hypothetical protein && - && -	-	52	53	92	72	861	64	8.02115	6.80992	12.4232	7.39007	64.892	8.55824
gene-HPB47_002615	26.5811	26.6335	78.3961	112.025	173.586	108.109	43.8702	131.24	-1.58116	0.0103062	0.642645	HPB47_002615	JABSTQ010010358.1	368380	416392	+	3054	protein_coding	hypothetical protein && sp|P23347|B3A2_RAT Anion exchange protein 2 OS=Rattus norvegicus OX=10116 GN=Slc4a2 PE=1 SV=1 && PF07565:Band 3 cytoplasmic domain|PF00955:HCO3- transporter family	-	21	25	70	132	279	98	2.39289	2.37288	6.98255	10.0083	15.5332	9.68057
gene-HPB47_012079	17.7207	27.6988	32.4784	63.6503	133.767	36.404	25.966	77.9404	-1.58872	0.0230388	0.829181	HPB47_012079	JABSTQ010011487.1	427076	440416	-	1443	protein_coding	hypothetical protein && - && -	-	14	26	29	75	215	33	3.37624	5.2229	6.12233	12.0351	25.3337	6.89908
gene-HPB47_013116	122.779	137.429	142.233	152.761	910.859	163.267	134.147	408.962	-1.60958	0.0165153	0.742591	HPB47_013116	JABSTQ010011594.1	23437	50415	+	2679	protein_coding	hypothetical protein && sp|O75529|TAF5L_HUMAN TAF5-like RNA polymerase II p300/CBP-associated factor-associated factor 65 kDa subunit 5L OS=Homo sapiens OX=9606 GN=TAF5L PE=1 SV=1 && PF00400:WD domain, G-beta repeat|PF04494:WD40 associated region in TFIID subunit, NTD2 domain|PF02213:GYF domain	-	97	129	127	180	1464	148	12.6	13.958	14.4416	15.558	92.917	16.6661
gene-HPB47_001823	12.6576	22.3721	16.7992	40.7362	90.837	27.5788	17.2763	53.0507	-1.62167	0.0326855	0.887727	HPB47_001823	JABSTQ010010245.1	23361	55077	+	1008	protein_coding	hypothetical protein && sp|Q22038|RHO1_CAEEL Ras-like GTP-binding protein rhoA OS=Caenorhabditis elegans OX=6239 GN=rho-1 PE=1 SV=1 && PF00071:Ras family|PF00043:Glutathione S-transferase, C-terminal domain	-	10	21	15	48	146	25	3.45232	6.03898	4.53332	11.0264	24.6274	7.4821
gene-HPB47_007193	36.7072	38.3522	120.954	199.438	278.733	130.172	65.3378	202.781	-1.63443	0.00767004	0.589417	HPB47_007193	JABSTQ010011052.1	324233	368636	-	4563	protein_coding	hypothetical protein && sp|Q92833|JARD2_HUMAN Protein Jumonji OS=Homo sapiens OX=9606 GN=JARID2 PE=1 SV=2 && PF02928:C5HC2 zinc finger|PF02375:jmjN domain|PF02373:JmjC domain, hydroxylase	-	29	36	108	235	448	118	2.21167	2.28695	7.21039	11.9254	16.6938	7.80145
gene-HPB47_004719	35.4414	10.6534	116.474	239.325	110.747	157.751	54.1897	169.274	-1.64271	0.0302983	0.872614	HPB47_004719	JABSTQ010010727.1	42189	53729	-	1287	protein_coding	hypothetical protein && sp|Q0IIJ3|WASF1_BOVIN Wiskott-Aldrich syndrome protein family member 1 OS=Bos taurus OX=9913 GN=WASF1 PE=2 SV=1 && -	-	28	10	104	282	178	143	7.57097	2.2523	24.6173	50.7371	23.5163	33.5198
gene-HPB47_024552	194.928	202.414	133.273	205.378	1315.89	153.338	176.872	558.203	-1.65928	0.0209254	0.81019	HPB47_024552	JABSTQ010009521.1	198572	199741	+	1170	protein_coding	hypothetical protein && sp|Q3SYX3|CB042_BOVIN Uncharacterized protein C2orf42 homolog OS=Bos taurus OX=9913 PE=2 SV=1 && PF14952:Putative treble-clef, zinc-finger, Zn-binding	-	154	190	119	242	2115	139	45.8044	47.0731	30.9846	47.8944	307.363	35.8404
gene-HPB47_024016	18.9865	40.4829	136.633	177.372	126.301	321.017	65.3675	208.23	-1.66845	0.019248	0.802527	HPB47_024016	JABSTQ010009452.1	95810	183616	-	1119	protein_coding	hypothetical protein && - && PF00049:Insulin/IGF/Relaxin family	-	15	38	122	209	203	291	4.6648	9.8437	33.2135	43.2485	30.8456	78.4525
gene-HPB47_005089	41.7702	7.45737	45.9177	75.5317	167.986	58.4671	31.7151	100.662	-1.67243	0.0279834	0.872614	HPB47_005089	JABSTQ010010761.1	12142	35151	-	1224	protein_coding	hypothetical protein && sp|Q9VD44|GLD2A_DROME Poly(A) RNA polymerase gld-2 homolog A OS=Drosophila melanogaster OX=7227 GN=Gld2 PE=1 SV=3 && PF03828:Cid1 family poly A polymerase	-	33	7	41	89	270	53	9.3822	1.65776	10.2044	16.837	37.5067	13.0629
gene-HPB47_025356	96.1981	20.2414	79.5161	111.176	79.0158	442.364	65.3185	210.852	-1.69017	0.0258262	0.853047	HPB47_025356	JABSTQ010009608.1	188358	223720	-	1641	protein_coding	hypothetical protein && sp|Q29RK2|PYC_BOVIN Pyruvate carboxylase, mitochondrial OS=Bos taurus OX=9913 GN=PC PE=2 SV=2 && PF02785:Biotin carboxylase C-terminal domain|PF00289:Biotin carboxylase, N-terminal domain|PF02786:Carbamoyl-phosphate synthase L chain, ATP binding domain	-	76	19	71	131	127	401	16.1167	3.35622	13.1806	18.4849	13.159	73.719
gene-HPB47_024787	31.6441	30.8948	113.114	229.141	93.9479	250.416	58.5511	191.168	-1.70446	0.0102009	0.642645	HPB47_024787	JABSTQ010009551.1	482810	529420	-	1464	protein_coding	hypothetical protein && sp|P63080|GBRB3_MOUSE Gamma-aminobutyric acid receptor subunit beta-3 OS=Mus musculus OX=10090 GN=Gabrb3 PE=1 SV=1 && PF02931:Neurotransmitter-gated ion-channel ligand binding domain|PF02932:Neurotransmitter-gated ion-channel transmembrane region	-	25	29	101	270	151	227	5.94253	5.74198	21.0168	42.7049	17.5373	46.7766
gene-HPB47_016383	35.4414	34.0909	169.112	356.442	302.998	129.069	79.548	262.836	-1.7243	0.0132245	0.677202	HPB47_016383	JABSTQ010005097.1	45418	76636	-	711	protein_coding	hypothetical protein && - && -	-	28	32	151	420	487	117	13.7044	13.0462	64.6983	136.784	116.463	49.6432
gene-HPB47_002284	7.59459	25.5681	35.8382	62.8016	130.656	35.3009	23.0003	76.2528	-1.72892	0.0270731	0.872614	HPB47_002284	JABSTQ010010313.1	121389	139688	-	1248	protein_coding	hypothetical protein && - && PF09814:HECT-like Ubiquitin-conjugating enzyme (E2)-binding	-	6	24	32	74	210	32	1.67305	5.57445	7.81125	13.73	28.6109	7.73534
gene-HPB47_003656	26.5811	29.8295	86.2357	89.1104	281.222	104.799	47.5488	158.377	-1.73704	0.0111171	0.654752	HPB47_003656	JABSTQ010010539.1	843853	890389	+	1497	protein_coding	hypothetical protein && - && -	-	21	28	77	105	452	95	4.88168	5.42177	15.6695	16.2414	51.3385	19.1446
gene-HPB47_013472	21.518	49.0056	68.3166	95.0511	293.665	76.1175	46.2801	154.945	-1.744	0.0113982	0.655125	HPB47_013472	JABSTQ010001594.1	7768	14510	-	1443	protein_coding	hypothetical protein && sp|Q8K1K9|HINFP_MOUSE Histone H4 transcription factor OS=Mus musculus OX=10090 GN=Hinfp PE=2 SV=3 && PF13909:C2H2-type zinc-finger domain	zf-C2H2	17	46	61	112	472	69	4.09972	9.24052	12.878	17.9724	55.6163	14.4254
gene-HPB47_008228	8.86035	12.7841	12.3194	27.1575	39.819	47.4355	11.3213	38.1373	-1.747	0.0229232	0.829181	HPB47_008228	JABSTQ010011164.1	24056	42034	-	840	protein_coding	hypothetical protein && sp|P41900|T2FB_DROME General transcription factor IIF subunit 2 OS=Drosophila melanogaster OX=7227 GN=TfIIFbeta PE=2 SV=2 && PF17683:TFIIF, beta subunit N-terminus|PF02270:TFIIF, beta subunit HTH domain	-	7	12	11	32	64	43	2.89995	4.14102	3.98932	8.82116	12.9547	15.443
gene-HPB47_004556	79.7432	51.1363	44.7978	28.8548	508.314	60.6734	58.5591	199.281	-1.77009	0.0420341	0.903481	HPB47_004556	JABSTQ010010695.1	60105	66758	-	1293	protein_coding	hypothetical protein && - && -	-	63	48	40	34	817	55	16.9556	10.7609	9.42425	6.08885	107.436	12.8324
gene-HPB47_009389	148.094	54.3323	253.107	279.213	1090.67	185.33	151.845	518.403	-1.7728	0.0130191	0.671189	HPB47_009389	JABSTQ010011255.1	446898	450233	+	1578	protein_coding	hypothetical protein && - && -	-	117	51	226	329	1753	168	25.8019	9.36846	43.6302	48.2774	188.887	32.1178
gene-HPB47_010237	46.8333	5.3267	30.2385	46.6769	186.029	50.745	27.4662	94.4837	-1.79058	0.0355045	0.89575	HPB47_010237	JABSTQ010011333.1	1262444	1327613	-	2244	protein_coding	hypothetical protein && sp|A6H8I0|UBP22_DANRE Ubiquitin carboxyl-terminal hydrolase 22 OS=Danio rerio OX=7955 GN=usp22 PE=2 SV=1 && PF02148:Zn-finger in ubiquitin-hydrolases and other protein|PF00443:Ubiquitin carboxyl-terminal hydrolase	-	37	5	27	55	299	46	5.73787	0.64588	3.66544	5.67538	22.6556	6.18413
gene-HPB47_003250	539.216	209.872	247.508	3004.29	337.217	196.361	332.198	1179.29	-1.82818	0.0245407	0.851117	HPB47_003250	JABSTQ010010468.1	9841	10608	+	768	protein_coding	hypothetical protein && - && -	-	426	197	221	3540	542	178	193.028	74.355	87.663	1067.33	119.995	69.9202
gene-HPB47_021875	5.06306	30.8948	53.7573	52.6176	201.584	67.2923	29.9051	107.164	-1.84029	0.0277686	0.872614	HPB47_021875	JABSTQ010009235.1	117111	163398	-	3399	protein_coding	hypothetical protein && sp|Q14147|DHX34_HUMAN Probable ATP-dependent RNA helicase DHX34 OS=Homo sapiens OX=9606 GN=DHX34 PE=1 SV=2 && PF00270:DEAD/DEAH box helicase|PF00271:Helicase conserved C-terminal domain|PF07717:Oligonucleotide/oligosaccharide-binding (OB)-fold|PF04408:Helicase associated domain (HA2)	-	4	29	48	62	324	61	0.409526	2.47316	4.30205	4.22372	16.2077	5.41405
gene-HPB47_007316	27.8468	11.7187	24.6388	23.7628	192.251	17.6504	21.4014	77.8881	-1.87138	0.0457328	0.903481	HPB47_007316	JABSTQ010011062.1	318087	322958	-	1614	protein_coding	hypothetical protein && - && PF05485:THAP domain|PF13613:Helix-turn-helix of DDE superfamily endonuclease|PF13359:DDE superfamily endonuclease	THAP	22	11	22	28	309	16	4.74342	1.97558	4.15245	4.01707	32.5523	2.99061
gene-HPB47_005522	11.3919	14.9147	94.0753	118.814	62.8393	261.447	40.1273	147.7	-1.87627	0.0254738	0.853047	HPB47_005522	JABSTQ010010830.1	103696	161798	-	1761	protein_coding	hypothetical protein && sp|C3YWU0|FUCO_BRAFL Alpha-L-fucosidase OS=Branchiostoma floridae OX=7739 GN=BRAFLDRAFT_56888 PE=3 SV=2 && PF01120:Alpha-L-fucosidase|PF16757:Alpha-L-fucosidase C-terminal domain	-	9	14	84	140	101	237	1.77851	2.30448	14.5313	18.4087	9.75189	40.6006
gene-HPB47_000070	7.59459	6.39204	30.2385	21.2168	96.4366	46.3324	14.7417	54.6619	-1.89196	0.0358355	0.89575	HPB47_000070	JABSTQ010010006.1	186057	193573	+	900	protein_coding	hypothetical protein && sp|Q3ZBX1|PIGC_BOVIN Phosphatidylinositol N-acetylglucosaminyltransferase subunit C OS=Bos taurus OX=9913 GN=PIGC PE=2 SV=1 && PF06432:Phosphatidylinositol N-acetylglucosaminyltransferase	-	6	6	27	25	155	42	2.31996	1.93247	9.13917	6.43209	29.283	14.0783
gene-HPB47_009579	24.0495	13.8494	12.3194	64.499	21.776	100.387	16.7394	62.2206	-1.89291	0.015491	0.73739	HPB47_009579	JABSTQ010011277.1	476542	499819	+	1128	protein_coding	hypothetical protein && sp|P46953|3HAO_RAT 3-hydroxyanthranilate 3,4-dioxygenase OS=Rattus norvegicus OX=10116 GN=Haao PE=1 SV=2 && PF06052:3-hydroxyanthranilic acid dioxygenase	-	19	13	11	76	35	91	5.86161	3.34071	2.97077	15.6013	5.27577	24.3375
gene-HPB47_012298	3.79729	14.9147	21.2789	14.4274	97.6809	37.5072	13.3303	49.8718	-1.90214	0.0441479	0.903481	HPB47_012298	JABSTQ010011509.1	317238	338841	+	2208	protein_coding	hypothetical protein && sp|Q9V6K3|ROR2_DROME Tyrosine-protein kinase transmembrane receptor Ror2 OS=Drosophila melanogaster OX=7227 GN=Nrk PE=1 SV=2 && PF00051:Kringle domain|PF01392:Fz domain|PF07714:Protein tyrosine kinase	-	3	14	19	17	157	34	0.472818	1.83795	2.62144	1.78281	12.09	4.64541
gene-HPB47_025776	10.1261	37.2869	71.6764	170.583	166.742	113.625	39.6965	150.316	-1.91809	0.00453822	0.467927	HPB47_025776	JABSTQ010009654.1	589015	624649	-	7113	protein_coding	hypothetical protein && sp|P07207|NOTCH_DROME Neurogenic locus Notch protein OS=Drosophila melanogaster OX=7227 GN=N PE=1 SV=3 && PF07645:Calcium-binding EGF domain|PF06816:NOTCH protein|PF11936:Domain of unknown function (DUF3454)|PF00008:EGF-like domain|PF12661:Human growth factor-like EGF|PF12796:Ankyrin repeats (3 copies)|PF00066:LNR domain|PF07684:NOTCH protein	-	8	35	64	201	268	103	0.39139	1.42633	2.74102	6.54332	6.40632	4.36846
gene-HPB47_000962	6.32882	24.5028	48.1576	61.953	187.896	57.3639	26.3297	102.404	-1.95866	0.0147548	0.731035	HPB47_000962	JABSTQ010010123.1	632702	664886	-	2364	protein_coding	hypothetical protein && sp|Q6GQ66|FAKD1_XENLA FAST kinase domain-containing protein 1, mitochondrial OS=Xenopus laevis OX=8355 GN=fastkd1 PE=2 SV=1 && PF08368:FAST kinase-like protein, subdomain 2	-	5	23	43	73	302	52	0.736029	2.82024	5.54123	7.1504	21.7213	6.6359
gene-HPB47_008651	15.1892	21.3068	25.7587	53.4663	118.835	73.9112	20.7516	82.0707	-1.98347	0.00186107	0.324312	HPB47_008651	JABSTQ010011193.1	972168	973358	+	1191	protein_coding	hypothetical protein && - && PF14661:HAUS augmin-like complex subunit 6 N-terminus	-	12	20	23	63	191	67	3.50624	4.86769	5.88303	12.2485	27.2677	16.971
gene-HPB47_010649	43.036	24.5028	60.477	86.5644	306.731	114.728	42.6719	169.341	-1.99206	0.00206626	0.335437	HPB47_010649	JABSTQ010011365.1	436778	450776	-	1398	protein_coding	hypothetical protein && - && PF13359:DDE superfamily endonuclease	-	34	23	54	102	493	104	8.46338	4.76898	11.7672	16.8946	59.9607	22.4424
gene-HPB47_002496	137.968	34.0909	111.994	644.99	171.097	325.43	94.6845	380.506	-2.00807	0.00161542	0.324312	HPB47_002496	JABSTQ010010343.1	80084	98850	-	1938	protein_coding	hypothetical protein && sp|Q7RTX9|MOT14_HUMAN Monocarboxylate transporter 14 OS=Homo sapiens OX=9606 GN=SLC16A14 PE=2 SV=1 && PF07690:Major Facilitator Superfamily	-	109	32	100	760	275	295	19.5724	4.78631	15.7192	90.806	24.1271	45.9211
gene-HPB47_003110	84.8062	64.9857	50.3975	433.671	350.905	25.3725	66.7298	269.983	-2.01836	0.00951158	0.636056	HPB47_003110	JABSTQ010010444.1	228003	243589	+	2982	protein_coding	hypothetical protein && - && PF15304:A-kinase anchor protein 2 C-terminus	-	67	61	45	511	564	23	7.81879	5.92962	4.59717	39.6797	32.1587	2.32683
gene-HPB47_002353	31.6441	6.39204	22.3989	16.1247	195.984	34.1977	20.145	82.1022	-2.03542	0.0338615	0.887727	HPB47_002353	JABSTQ010010321.1	27654	28775	-	1122	protein_coding	hypothetical protein && - && -	-	25	6	20	19	315	31	7.75388	1.55011	5.43028	3.92117	47.7358	8.33514
gene-HPB47_017632	13.9234	40.4829	52.6374	76.3804	294.909	68.3954	35.6812	146.562	-2.03825	0.00613784	0.544554	HPB47_017632	JABSTQ010006569.1	332712	350534	-	3783	protein_coding	hypothetical protein && sp|Q9VGI8|BLM_DROME Bloom syndrome protein homolog OS=Drosophila melanogaster OX=7227 GN=Blm PE=1 SV=1 && PF00270:DEAD/DEAH box helicase|PF00570:HRDC domain|PF16124:RecQ zinc-binding|PF09382:RQC domain|PF00271:Helicase conserved C-terminal domain	-	11	38	47	90	474	62	1.01188	2.91174	3.78483	5.50885	21.3044	4.94424
gene-HPB47_014627	2.53153	13.8494	34.7183	50.0716	120.701	41.9198	17.0331	70.8975	-2.05538	0.020642	0.81019	HPB47_014627	JABSTQ010003013.1	34593	85999	-	1038	protein_coding	hypothetical protein && - && PF00788:Ras association (RalGDS/AF-6) domain	-	2	13	31	59	194	38	0.670509	3.63037	9.09808	13.1616	31.7783	11.0441
gene-HPB47_006382	11.3919	14.9147	41.4379	45.8282	161.142	83.8396	22.5815	96.9367	-2.10165	0.00488129	0.490056	HPB47_006382	JABSTQ010010950.1	775423	800758	-	704	protein_coding	hypothetical protein && - && -	-	9	14	37	54	259	76	4.44879	5.76448	16.0108	17.7614	62.5538	32.5675
gene-HPB47_025725	25.3153	4.26136	43.6778	76.3804	157.409	89.3553	24.4182	107.715	-2.14502	0.00557525	0.531464	HPB47_025725	JABSTQ010009650.1	666312	670195	-	1185	protein_coding	hypothetical protein && sp|Q8IY47|KBTB2_HUMAN Kelch repeat and BTB domain-containing protein 2 OS=Homo sapiens OX=9606 GN=KBTBD2 PE=1 SV=2 && PF00651:BTB/POZ domain|PF07707:BTB And C-terminal Kelch	ZBTB	20	4	39	90	253	81	5.87332	0.978468	10.0261	17.5865	36.3019	20.621
gene-HPB47_011518	7.59459	30.8948	20.159	196.892	53.5068	15.4441	19.5495	88.6142	-2.17682	0.0172972	0.742591	HPB47_011518	JABSTQ010011437.1	485803	538703	+	1218	protein_coding	hypothetical protein && - && -	-	6	29	18	232	86	14	1.71426	6.90169	4.50205	44.1058	12.0054	3.46756
gene-HPB47_024325	21.518	0	13.4393	80.6237	30.4864	47.4355	11.6524	52.8486	-2.18934	0.0356176	0.89575	HPB47_024325	JABSTQ010009493.1	328552	369873	-	2235	protein_coding	hypothetical protein && - && -	-	17	0	12	95	49	43	2.64694	0	1.63564	9.8424	3.72774	5.8041
gene-HPB47_027051	0	14.9147	13.4393	36.4928	18.043	76.1175	9.45136	43.5511	-2.18969	0.0431092	0.903481	HPB47_027051	JABSTQ010009799.1	256543	272357	+	960	protein_coding	hypothetical protein && sp|Q17QJ5|TSN5_BOVIN Tetraspanin-5 OS=Bos taurus OX=9913 GN=TSPAN5 PE=1 SV=1 && PF00335:Tetraspanin family	-	0	14	12	43	29	69	0	4.22729	3.80799	10.3718	5.13634	21.6831
gene-HPB47_023796	22.7838	0	11.1994	48.3742	43.552	66.1891	11.3277	52.7051	-2.22764	0.0289292	0.872614	HPB47_023796	JABSTQ010009424.1	367589	453536	+	3813	protein_coding	hypothetical protein && sp|Q09428|ABCC8_HUMAN ATP-binding cassette sub-family C member 8 OS=Homo sapiens OX=9606 GN=ABCC8 PE=1 SV=6 && PF00005:ABC transporter|PF00664:ABC transporter transmembrane region	-	18	0	10	57	70	60	1.64277	0	0.798948	3.46149	3.12146	4.7471
gene-HPB47_012625	0	3.19602	23.5188	35.6442	47.285	43.0229	8.90495	41.984	-2.23144	0.0478936	0.903481	HPB47_012625	JABSTQ010011541.1	781519	803260	+	1230	protein_coding	hypothetical protein && sp|Q7ZYI3|MDM4_XENLA Protein Mdm4 OS=Xenopus laevis OX=8355 GN=mdm4 PE=2 SV=1 && PF13920:Zinc finger, C3HC4 type (RING finger)|PF02201:SWIB/MDM2 domain	-	0	3	21	42	76	39	0	0.707003	5.20115	7.90677	10.5059	9.5654
gene-HPB47_007906	10.1261	25.5681	42.5579	170.583	113.235	87.149	26.084	123.656	-2.24091	0.000586739	0.194644	HPB47_007906	JABSTQ010011133.1	204539	264426	+	957	protein_coding	hypothetical protein && sp|P30281|CCND3_HUMAN G1/S-specific cyclin-D3 OS=Homo sapiens OX=9606 GN=CCND3 PE=1 SV=2 && PF02984:Cyclin, C-terminal domain|PF00134:Cyclin, N-terminal domain	-	8	24	38	201	182	79	2.90904	7.2695	12.0964	48.6339	32.336	24.9034
gene-HPB47_020216	11.3919	0	10.0795	22.0654	50.3959	29.7851	7.15713	34.0821	-2.26418	0.0397068	0.903481	HPB47_020216	JABSTQ010009083.1	638740	666001	+	2205	protein_coding	hypothetical protein && sp|Q5F3L1|KS6A5_CHICK Ribosomal protein S6 kinase alpha-5 OS=Gallus gallus OX=9031 GN=RPS6KA5 PE=2 SV=1 && PF00069:Protein kinase domain|PF00433:Protein kinase C terminal domain	-	9	0	9	26	81	27	1.42038	0	1.24342	2.73036	6.24602	3.69402
gene-HPB47_007785	387.324	134.233	360.622	1399.46	515.158	2382.81	294.06	1432.47	-2.2844	0.000118735	0.0762816	HPB47_007785	JABSTQ010011118.1	205448	206266	-	819	protein_coding	hypothetical protein && sp|Q9EQC0|CHST1_MOUSE Carbohydrate sulfotransferase 1 OS=Mus musculus OX=10090 GN=Chst1 PE=2 SV=1 && PF13469:Sulfotransferase family	-	306	126	322	1649	828	2160	130.02	44.5956	119.773	466.221	171.899	795.635
gene-HPB47_004110	6.32882	0	20.159	60.2556	41.0633	34.1977	8.82927	45.1722	-2.35652	0.0281441	0.872614	HPB47_004110	JABSTQ010010622.1	92040	105221	-	516	protein_coding	hypothetical protein && sp|Q06003|GOLI_DROME Protein goliath OS=Drosophila melanogaster OX=7227 GN=gol PE=2 SV=3 && PF13639:Ring finger domain	-	5	0	18	71	66	31	3.37204	0	10.6269	31.8613	21.7481	18.1241
gene-HPB47_018012	24.0495	33.0255	78.3961	18.6708	566.176	162.163	45.1571	249.003	-2.46347	0.00595114	0.534203	HPB47_018012	JABSTQ010007026.1	33010	59951	+	5052	protein_coding	hypothetical protein && - && -	-	19	31	70	22	910	147	1.30877	1.7787	4.22105	1.00836	30.627	8.77805
gene-HPB47_012603	2.53153	0	15.6792	34.7955	38.5746	27.5788	6.07025	33.6496	-2.46991	0.0351094	0.89575	HPB47_012603	JABSTQ010011539.1	24613	60524	-	1497	protein_coding	hypothetical protein && sp|Q96KN3|PKNX2_HUMAN Homeobox protein PKNOX2 OS=Homo sapiens OX=9606 GN=PKNOX2 PE=1 SV=2 && PF05920:Homeobox KN domain|PF16493:N-terminal of Homeobox Meis and PKNOX1	Homeobox	2	0	14	41	62	25	0.464922	0	2.84899	6.34186	7.04201	5.03804
gene-HPB47_023221	0	1.06534	15.6792	33.9468	17.4208	43.0229	5.58152	31.4635	-2.48529	0.0491038	0.903481	HPB47_023221	JABSTQ010009374.1	7930	32220	-	708	protein_coding	hypothetical protein && - && PF00020:TNFR/NGFR cysteine-rich region	-	0	1	14	40	28	39	0	0.409423	6.02393	13.0822	6.72437	16.6179
gene-HPB47_006702	6.32882	0	27.9986	64.499	71.5497	58.4671	11.4425	64.8386	-2.50247	0.0151972	0.735552	HPB47_006702	JABSTQ010010989.1	130006	131539	+	894	protein_coding	hypothetical protein && sp|Q8BG50|TM169_MOUSE Transmembrane protein 169 OS=Mus musculus OX=10090 GN=Tmem169 PE=2 SV=1 && PF15052:TMEM169 protein family	-	5	0	25	76	115	53	1.94628	0	8.51898	19.6848	21.8719	17.8847
gene-HPB47_000630	3.79729	0	48.1576	51.7689	208.427	34.1977	17.3183	98.1314	-2.50295	0.0347834	0.894003	HPB47_000630	JABSTQ010010080.1	227287	233281	+	1059	protein_coding	hypothetical protein && sp|A1L3F4|MEX3B_XENLA RNA-binding protein MEX3B OS=Xenopus laevis OX=8355 GN=mex3b PE=2 SV=1 && PF13920:Zinc finger, C3HC4 type (RING finger)|PF00013:KH domain	-	3	0	43	61	335	31	0.98582	0	12.3697	13.3379	53.7868	8.83099
gene-HPB47_016808	8.86035	0	12.3194	40.7362	47.9072	30.8883	7.05991	39.8439	-2.50579	0.0162569	0.741841	HPB47_016808	JABSTQ010000560.1	93335	124640	+	1953	protein_coding	hypothetical protein && sp|Q9P243|ZFAT_HUMAN Zinc finger protein ZFAT OS=Homo sapiens OX=9606 GN=ZFAT PE=1 SV=2 && -	-	7	0	11	48	77	28	1.24729	0	1.71584	5.69107	6.70371	4.32513
gene-HPB47_026916	1.26576	4.26136	8.95956	24.6115	18.043	40.8166	4.82889	27.8237	-2.51045	0.0158494	0.738901	HPB47_026916	JABSTQ010009788.1	365017	389443	-	1764	protein_coding	hypothetical protein && sp|Q0VD31|FBXL4_BOVIN F-box/LRR-repeat protein 4 OS=Bos taurus OX=9913 GN=FBXL4 PE=2 SV=1 && PF12937:F-box-like	-	1	4	8	29	29	37	0.197276	0.657304	1.38158	3.80675	2.79529	6.32772
gene-HPB47_019112	0	2.13068	16.7992	20.3681	52.2624	40.8166	6.30995	37.8157	-2.57665	0.0280872	0.872614	HPB47_019112	JABSTQ010008509.1	90	22679	-	528	protein_coding	hypothetical protein && sp|Q92759|TF2H4_HUMAN General transcription factor IIH subunit 4 OS=Homo sapiens OX=9606 GN=GTF2H4 PE=1 SV=1 && PF03849:Transcription factor Tfb2	-	0	2	15	24	84	37	0	1.098	8.65451	10.5252	27.0503	21.1403
gene-HPB47_025606	3.79729	0	11.1994	16.9734	55.3733	18.7536	4.99891	30.3668	-2.60929	0.0308095	0.87715	HPB47_025606	JABSTQ010009638.1	281809	307937	+	1161	protein_coding	hypothetical protein && sp|Q61471|TOB1_MOUSE Protein Tob1 OS=Mus musculus OX=10090 GN=Tob1 PE=1 SV=2 && PF07742:BTG family	-	3	0	10	20	89	17	0.89921	0	2.62394	3.9889	13.0342	4.41734
gene-HPB47_012790	17.7207	0	1.11994	30.5521	49.7737	35.3009	6.28022	38.5422	-2.64028	0.0302092	0.872614	HPB47_012790	JABSTQ010011556.1	80955	89559	+	1335	protein_coding	hypothetical protein && sp|Q96P63|SPB12_HUMAN Serpin B12 OS=Homo sapiens OX=9606 GN=SERPINB12 PE=1 SV=1 && PF00079:Serpin (serine protease inhibitor)	-	14	0	1	36	80	32	3.64938	0	0.228194	6.24419	10.1891	7.23124
gene-HPB47_011385	3.79729	0	6.71967	12.7301	21.1538	31.9914	3.50565	21.9584	-2.65167	0.0332052	0.887727	HPB47_011385	JABSTQ010011427.1	834912	835232	-	321	protein_coding	hypothetical protein && sp|B7Z0W9|OTOP_DROME Proton channel OtopLc OS=Drosophila melanogaster OX=7227 GN=OtopLc PE=3 SV=2 && -	-	3	0	6	15	34	29	3.25228	0	5.69418	10.8203	18.0095	27.2544
gene-HPB47_007882	3.79729	0	32.4784	98.4458	70.3054	61.7765	12.0919	76.8426	-2.66609	0.0125921	0.671189	HPB47_007882	JABSTQ010011129.1	720163	794969	-	6294	protein_coding	hypothetical protein && sp|Q14517|FAT1_HUMAN Protocadherin Fat 1 OS=Homo sapiens OX=9606 GN=FAT1 PE=1 SV=2 && PF07645:Calcium-binding EGF domain|PF02210:Laminin G domain|PF00028:Cadherin domain	-	3	0	29	116	113	56	0.16587	0	1.40364	4.26762	3.05266	2.68414
gene-HPB47_020148	34.1756	6.39204	33.5983	276.667	149.321	51.8481	24.722	159.279	-2.69304	0.000474578	0.181052	HPB47_020148	JABSTQ010009076.1	200029	236304	-	1830	protein_coding	hypothetical protein && sp|Q8BLQ7|CTR4_MOUSE Cationic amino acid transporter 4 OS=Mus musculus OX=10090 GN=Slc7a4 PE=1 SV=1 && PF13906:C-terminus of AA_permease|PF13520:Amino acid permease	-	27	6	30	326	240	47	5.13434	0.950397	4.99408	41.2498	22.2991	7.74802
gene-HPB47_010181	0	1.06534	11.1994	23.7628	30.4864	26.4756	4.08826	26.9083	-2.70959	0.0302081	0.872614	HPB47_010181	JABSTQ010011330.1	499888	542269	-	2331	protein_coding	hypothetical protein && sp|Q960C5|LRCH_DROME Leucine-rich repeat and calponin homology domain-containing protein OS=Drosophila melanogaster OX=7227 GN=Lrch PE=2 SV=1 && PF00307:Calponin homology (CH) domain|PF13855:Leucine rich repeat	-	0	1	10	28	49	24	0	0.124355	1.3069	2.78145	3.57421	3.10608
gene-HPB47_024924	7.59459	0	12.3194	10.184	110.747	9.92837	6.63799	43.6196	-2.72593	0.0337316	0.887727	HPB47_024924	JABSTQ010009564.1	782785	783657	+	873	protein_coding	hypothetical protein && sp|Q3MII6|TBC25_HUMAN TBC1 domain family member 25 OS=Homo sapiens OX=9606 GN=TBC1D25 PE=1 SV=2 && PF00566:Rab-GTPase-TBC domain	-	6	0	11	12	178	9	2.39171	0	3.83852	3.18289	34.6683	3.11008
gene-HPB47_022514	1.26576	0	6.71967	12.7301	33.5973	8.82522	2.66181	18.3842	-2.79251	0.0491946	0.903481	HPB47_022514	JABSTQ010009304.1	554274	570020	+	1041	protein_coding	hypothetical protein && - && PF02752:Arrestin (or S-antigen), C-terminal domain|PF00339:Arrestin (or S-antigen), N-terminal domain	-	1	0	6	15	54	8	0.334288	0	1.75584	3.33653	8.82003	2.31837
gene-HPB47_012141	0	5.3267	7.83961	5.09202	80.8823	5.51576	4.38877	30.4967	-2.79277	0.0465052	0.903481	HPB47_012141	JABSTQ010011494.1	155443	187149	-	1701	protein_coding	hypothetical protein && sp|Q4LE88|S45A2_PIG Membrane-associated transporter protein OS=Sus scrofa OX=9823 GN=SLC45A2 PE=2 SV=2 && -	-	0	5	7	6	130	5	0	0.852061	1.25366	0.816774	12.9947	0.886767
gene-HPB47_013759	0	0	11.1994	26.3088	13.6878	39.7135	3.73315	26.57	-2.82112	0.0483864	0.903481	HPB47_013759	JABSTQ010001999.1	444773	455849	+	1395	protein_coding	hypothetical protein && - && PF00057:Low-density lipoprotein receptor domain class A|PF07679:Immunoglobulin I-set domain	-	0	0	10	31	22	36	0	0	2.18379	5.14568	2.68148	7.78524
gene-HPB47_024283	6.32882	0	10.0795	67.045	27.9977	22.063	5.46944	39.0352	-2.8432	0.00976292	0.636056	HPB47_024283	JABSTQ010009487.1	165439	168034	+	1233	protein_coding	hypothetical protein && - && -	-	5	0	9	79	45	20	1.41117	0	2.22364	14.8361	6.20549	4.8934
gene-HPB47_005065	8.86035	0	4.47978	5.09202	85.2375	4.41261	4.44671	31.5807	-2.84842	0.0476561	0.903481	HPB47_005065	JABSTQ010010758.1	50010	71751	+	1614	protein_coding	hypothetical protein && sp|P09478|ACH1_DROME Acetylcholine receptor subunit alpha-like 1 OS=Drosophila melanogaster OX=7227 GN=nAChRalpha1 PE=2 SV=2 && PF02932:Neurotransmitter-gated ion-channel transmembrane region|PF02931:Neurotransmitter-gated ion-channel ligand binding domain	-	7	0	4	6	137	4	1.50927	0	0.754991	0.860801	14.4326	0.747653
gene-HPB47_011642	7.59459	0	6.71967	20.3681	67.8167	16.5473	4.77142	34.9107	-2.88998	0.0128595	0.671189	HPB47_011642	JABSTQ010011450.1	991074	1069199	-	3867	protein_coding	hypothetical protein && sp|Q62919|NELL1_RAT Protein kinase C-binding protein NELL1 OS=Rattus norvegicus OX=10116 GN=Nell1 PE=2 SV=2 && PF13385:Concanavalin A-like lectin/glucanases superfamily|PF12947:EGF domain|PF00093:von Willebrand factor type C domain|PF07645:Calcium-binding EGF domain	-	6	0	6	24	109	15	0.539945	0	0.472675	1.43712	4.79269	1.1702
gene-HPB47_001817	0	0	16.7992	38.1902	74.0384	15.4441	5.59972	42.5576	-2.92366	0.0319737	0.887727	HPB47_001817	JABSTQ010010244.1	181944	195364	+	588	protein_coding	hypothetical protein && - && -	-	0	0	15	45	119	14	0	0	7.7714	17.7211	34.4109	7.18281
gene-HPB47_022158	6.32882	0	4.47978	32.2495	51.6402	3.30946	3.60287	29.0664	-3.03387	0.0218792	0.816831	HPB47_022158	JABSTQ010009265.1	751428	755579	-	903	protein_coding	hypothetical protein && - && -	-	5	0	4	38	83	3	1.92688	0	1.34945	9.7443	15.6285	1.00225
gene-HPB47_005346	17.7207	0	24.6388	43.2822	31.1086	283.51	14.1198	119.3	-3.07977	0.00466741	0.474831	HPB47_005346	JABSTQ010010798.1	353644	359949	-	1218	protein_coding	hypothetical protein && - && PF18292:Zinc transporter ZIP4 domain	-	14	0	22	51	50	257	3.99993	0	5.50251	9.69567	6.9799	63.6546
gene-HPB47_011473	0	0	7.83961	10.184	51.0181	7.72206	2.6132	22.9747	-3.13395	0.0445845	0.903481	HPB47_011473	JABSTQ010011434.1	343086	358828	+	1929	protein_coding	hypothetical protein && sp|P17970|KCNAB_DROME Potassium voltage-gated channel protein Shab OS=Drosophila melanogaster OX=7227 GN=Shab PE=1 SV=2 && PF00520:Ion transport protein|PF02214:BTB/POZ domain	-	0	0	7	12	82	7	0	0	1.10548	1.44047	7.22784	1.09474
gene-HPB47_005876	0	0	13.4393	4.24335	9.95474	104.799	4.47978	39.6658	-3.137	0.044971	0.903481	HPB47_005876	JABSTQ010010882.1	203034	245656	-	1908	protein_coding	hypothetical protein && sp|P79401|CP3AT_PIG Cytochrome P450 3A29 OS=Sus scrofa OX=9823 GN=CYP3A29 PE=2 SV=1 && PF00067:Cytochrome P450	-	0	0	12	5	16	95	0	0	1.91597	0.606801	1.42583	15.0207
gene-HPB47_014629	10.1261	0	6.71967	28.8548	72.7941	45.2292	5.61526	48.9594	-3.14382	0.00201968	0.335004	HPB47_014629	JABSTQ010003013.1	99880	173591	-	1167	protein_coding	hypothetical protein && sp|P97477|AURKA_MOUSE Aurora kinase A OS=Mus musculus OX=10090 GN=Aurka PE=1 SV=1 && PF00069:Protein kinase domain	-	8	0	6	34	117	41	2.38557	0	1.56627	6.74626	17.0468	10.5988
gene-HPB47_025200	12.6576	0	25.7587	21.2168	314.197	8.82522	12.8055	114.746	-3.1677	0.0118305	0.6678	HPB47_025200	JABSTQ010009592.1	373673	401478	-	2943	protein_coding	hypothetical protein && - && PF10223:Uncharacterized conserved protein (DUF2181)	-	10	0	23	25	505	8	1.18245	0	2.3808	1.967	29.1761	0.820056
gene-HPB47_004502	1.26576	0	5.59972	17.8221	28.6199	15.4441	2.2885	20.6287	-3.17459	0.0165888	0.742591	HPB47_004502	JABSTQ010010690.1	92037	96183	-	360	protein_coding	hypothetical protein && - && -	-	1	0	5	21	46	14	0.966651	0	4.2311	13.5074	21.7261	11.7319
gene-HPB47_021380	0	0	5.59972	11.8814	32.3529	6.61891	1.86657	16.9511	-3.17906	0.0498061	0.903481	HPB47_021380	JABSTQ010009189.1	137090	152172	-	2268	protein_coding	hypothetical protein && sp|Q9NRJ4|TULP4_HUMAN Tubby-related protein 4 OS=Homo sapiens OX=9606 GN=TULP4 PE=1 SV=2 && PF01167:Tub family	Tub	0	0	5	14	52	6	0	0	0.671602	1.42935	3.89841	0.79809
gene-HPB47_023844	1.26576	0	2.23989	10.184	11.8213	9.92837	1.16855	10.6446	-3.20073	0.0491384	0.903481	HPB47_023844	JABSTQ010009430.1	400939	428189	+	888	protein_coding	hypothetical protein && sp|Q6DJM2|TAM41_XENLA Phosphatidate cytidylyltransferase, mitochondrial OS=Xenopus laevis OX=8355 GN=tamm41 PE=2 SV=1 && PF09139:Phosphatidate cytidylyltransferase, mitochondrial	-	1	0	2	12	19	9	0.391885	0	0.686124	3.12913	3.63804	3.05755
gene-HPB47_021918	22.7838	0	11.1994	169.734	14.3099	131.275	11.3277	105.106	-3.22216	0.00283318	0.366392	HPB47_021918	JABSTQ010009238.1	182639	225646	+	669	protein_coding	hypothetical protein && - && -	-	18	0	10	200	23	119	9.36308	0	4.55365	69.2243	5.84559	53.6617
gene-HPB47_020474	0	3.19602	1.11994	8.48671	19.2873	14.341	1.43865	14.0383	-3.25419	0.0292632	0.872614	HPB47_020474	JABSTQ010009113.1	25404	72324	+	1713	protein_coding	hypothetical protein && sp|P30922|CH3L1_BOVIN Chitinase-3-like protein 1 OS=Bos taurus OX=9913 GN=CHI3L1 PE=1 SV=3 && PF00704:Glycosyl hydrolases family 18	-	0	3	1	10	31	13	0	0.507655	0.177839	1.35175	3.07703	2.28944
gene-HPB47_007463	0	0	6.71967	22.9141	8.7104	34.1977	2.23989	21.9407	-3.27759	0.0279043	0.872614	HPB47_007463	JABSTQ010011078.1	90159	170504	+	2406	protein_coding	hypothetical protein && sp|P13612|ITA4_HUMAN Integrin alpha-4 OS=Homo sapiens OX=9606 GN=ITGA4 PE=1 SV=3 && PF08441:Integrin alpha|PF01839:FG-GAP repeat	-	0	0	6	27	14	31	0	0	0.759698	2.5985	0.989371	3.88696
gene-HPB47_002124	0	4.26136	2.23989	4.24335	54.1289	5.51576	2.16708	21.296	-3.28259	0.0288447	0.872614	HPB47_002124	JABSTQ010010283.1	118814	124199	-	1605	protein_coding	hypothetical protein && sp|Q9VRM7|CP307_DROME Cytochrome P450 307a1 OS=Drosophila melanogaster OX=7227 GN=spo PE=1 SV=3 && PF00067:Cytochrome P450	-	0	4	2	5	87	5	0	0.72242	0.379612	0.721356	9.21661	0.939807
gene-HPB47_012691	0	12.7841	0	22.9141	55.9954	54.0545	4.26136	44.3213	-3.35684	0.00832481	0.622728	HPB47_012691	JABSTQ010011545.1	312479	313582	+	1104	protein_coding	hypothetical protein && - && -	-	0	12	0	27	90	49	0	3.15077	0	5.66304	13.8612	13.3897
gene-HPB47_027284	3.79729	0	3.35983	5.94069	60.3506	6.61891	2.38571	24.3034	-3.37362	0.0188686	0.791028	HPB47_027284	JABSTQ010009825.1	119304	120674	+	1371	protein_coding	hypothetical protein && - && -	-	3	0	3	7	97	6	0.761475	0	0.666606	1.18227	12.0299	1.32025
gene-HPB47_022456	0	0	7.83961	13.5787	21.1538	47.4355	2.6132	27.3894	-3.37669	0.0167914	0.742591	HPB47_022456	JABSTQ010009299.1	174687	176425	+	846	protein_coding	hypothetical protein && - && -	-	0	0	7	16	34	43	0	0	2.52065	4.3793	6.83338	15.3335
gene-HPB47_011474	3.79729	0	3.35983	12.7301	52.8846	7.72206	2.38571	24.4456	-3.3838	0.012048	0.669091	HPB47_011474	JABSTQ010011434.1	375360	384688	+	738	protein_coding	hypothetical protein && - && -	-	3	0	3	15	85	7	1.41461	0	1.23837	4.70641	19.5835	2.86145
gene-HPB47_005973	0	0	5.59972	6.78937	41.6855	11.0315	1.86657	19.8355	-3.40484	0.0321903	0.887727	HPB47_005973	JABSTQ010001089.1	239117	254552	-	1488	protein_coding	hypothetical protein && sp|O43182|RHG06_HUMAN Rho GTPase-activating protein 6 OS=Homo sapiens OX=9606 GN=ARHGAP6 PE=1 SV=3 && PF00620:RhoGAP domain	-	0	0	5	8	67	10	0	0	1.02365	1.24492	7.65594	2.02741
gene-HPB47_009968	0	0	4.47978	19.5194	16.1765	13.2378	1.49326	16.3112	-3.43744	0.0276621	0.872614	HPB47_009968	JABSTQ010011314.1	34802	65237	+	2304	protein_coding	hypothetical protein && sp|Q9TZM3|LRK1_CAEEL Leucine-rich repeat serine/threonine-protein kinase 1 OS=Caenorhabditis elegans OX=6239 GN=lrk-1 PE=1 SV=6 && PF00069:Protein kinase domain	-	0	0	4	23	26	12	0	0	0.528887	2.31153	1.91875	1.57124
gene-HPB47_024347	0	4.26136	5.59972	18.6708	84.6153	5.51576	3.28703	36.2673	-3.45346	0.00721701	0.584261	HPB47_024347	JABSTQ010009496.1	774749	801868	-	2091	protein_coding	hypothetical protein && sp|Q9VZW5|FMAR_DROME FMRFamide receptor OS=Drosophila melanogaster OX=7227 GN=FMRFaR PE=2 SV=1 && PF00001:7 transmembrane receptor (rhodopsin family)	-	0	4	5	22	136	5	0	0.554512	0.728453	2.43626	11.0589	0.721373
gene-HPB47_013968	0	1.06534	8.95956	97.5971	1.86651	14.341	3.34163	37.9349	-3.49564	0.0178177	0.755274	HPB47_013968	JABSTQ010002237.1	16330	19944	+	519	protein_coding	hypothetical protein && sp|P47787|THAS_PIG Thromboxane-A synthase OS=Sus scrofa OX=9823 GN=TBXAS1 PE=1 SV=1 && PF00067:Cytochrome P450	-	0	1	8	115	3	13	0	0.558519	4.69578	51.308	0.982835	7.55648
gene-HPB47_010372	8.86035	2.13068	5.59972	69.591	97.6809	22.063	5.53025	63.1117	-3.53273	8.20566e-05	0.0690644	HPB47_010372	JABSTQ010011343.1	491004	491495	+	492	protein_coding	hypothetical protein && sp|A5JV83|HSPBB_DANRE Heat shock protein beta-11 OS=Danio rerio OX=7955 GN=hspb11 PE=2 SV=2 && PF00011:Hsp20/alpha crystallin family	-	7	2	5	82	157	20	4.95114	1.17834	3.09592	38.5926	54.2577	12.2633
gene-HPB47_001698	0	0	3.35983	22.0654	7.46606	9.92837	1.11994	13.1533	-3.53931	0.0396026	0.903481	HPB47_001698	JABSTQ010010224.1	303549	325834	+	1281	protein_coding	hypothetical protein && sp|Q8NCJ5|SPRY3_HUMAN SPRY domain-containing protein 3 OS=Homo sapiens OX=9606 GN=SPRYD3 PE=1 SV=2 && PF00622:SPRY domain	-	0	0	3	26	12	9	0	0	0.71344	4.6998	1.59279	2.11952
gene-HPB47_014202	0	0	7.83961	18.6708	46.0407	28.682	2.6132	31.1311	-3.56577	0.00772499	0.589417	HPB47_014202	JABSTQ010002505.1	281104	282039	-	936	protein_coding	hypothetical protein && sp|Q1HRV8|ELVL1_AEDAE Elongation of very long chain fatty acids protein AAEL008004 OS=Aedes aegypti OX=7159 GN=AAEL008004 PE=2 SV=2 && PF01151:GNS1/SUR4 family	-	0	0	7	22	74	26	0	0	2.27828	5.44254	13.4426	8.37995
gene-HPB47_020432	0	0	10.0795	16.1247	89.5927	14.341	3.35983	40.0195	-3.57056	0.010714	0.645938	HPB47_020432	JABSTQ010009109.1	510642	521454	-	2535	protein_coding	hypothetical protein && - && -	-	0	0	9	19	144	13	0	0	1.08156	1.73552	9.65854	1.54707
gene-HPB47_026333	0	0	3.35983	5.09202	31.1086	6.61891	1.11994	14.2732	-3.66622	0.0378879	0.903481	HPB47_026333	JABSTQ010009705.1	644796	647188	+	2019	protein_coding	hypothetical protein && sp|Q9H165|BC11A_HUMAN B-cell lymphoma/leukemia 11A OS=Homo sapiens OX=9606 GN=BCL11A PE=1 SV=2 && PF00096:Zinc finger, C2H2 type	zf-C2H2	0	0	3	6	50	6	0	0	0.452658	0.688129	4.21076	0.896517
gene-HPB47_000834	0	0	3.35983	12.7301	23.0203	7.72206	1.11994	14.4908	-3.6847	0.0275278	0.872614	HPB47_000834	JABSTQ010010108.1	38605	99719	-	3688	protein_coding	hypothetical protein && sp|Q3UQ28|PXDN_MOUSE Peroxidasin homolog OS=Mus musculus OX=10090 GN=Pxdn PE=1 SV=2 && PF13855:Leucine rich repeat|PF07679:Immunoglobulin I-set domain|PF03098:Animal haem peroxidase	-	0	0	3	15	37	7	0	0	0.247808	0.941793	1.70584	0.572599
gene-HPB47_026445	0	0	2.23989	11.8814	9.95474	7.72206	0.74663	9.85273	-3.70743	0.0497964	0.903481	HPB47_026445	JABSTQ010009716.1	1894924	1903393	-	1608	protein_coding	hypothetical protein && sp|Q9VTW2|INP5E_DROME Inositol polyphosphate 5-phosphatase E OS=Drosophila melanogaster OX=7227 GN=INPP5E PE=1 SV=1 && -	-	0	0	2	14	16	7	0	0	0.378904	2.01603	1.69185	1.31328
gene-HPB47_012136	0	0	3.35983	8.48671	33.5973	2.2063	1.11994	14.7634	-3.71646	0.0405294	0.903481	HPB47_012136	JABSTQ010011494.1	60797	92208	-	1284	protein_coding	hypothetical protein && sp|O35240|ASIC3_RAT Acid-sensing ion channel 3 OS=Rattus norvegicus OX=10116 GN=Asic3 PE=1 SV=1 && PF00858:Amiloride-sensitive sodium channel	-	0	0	3	10	54	2	0	0	0.711773	1.80339	7.15081	0.469904
gene-HPB47_011459	0	1.06534	1.11994	2.54601	14.3099	13.2378	0.728428	10.0313	-3.75037	0.0412169	0.903481	HPB47_011459	JABSTQ010011433.1	688781	704784	-	846	protein_coding	hypothetical protein && sp|Q26263|DPN_DROME Protein deadpan OS=Drosophila melanogaster OX=7227 GN=dpn PE=1 SV=2 && PF00010:Helix-loop-helix DNA-binding domain|PF07527:Hairy Orange	bHLH	0	1	1	3	23	12	0	0.342637	0.360093	0.821118	4.62258	4.27912
gene-HPB47_015560	1.26576	0	17.9191	30.5521	210.916	23.1662	6.39496	88.2115	-3.78483	0.0018446	0.324312	HPB47_015560	JABSTQ010004212.1	10839	14322	+	780	protein_coding	hypothetical protein && - && -	-	1	0	16	36	339	21	0.446147	0	6.249	10.6872	73.8979	8.1221
gene-HPB47_024954	3.79729	0	0	13.5787	23.0203	14.341	1.26576	16.98	-3.80975	0.0155596	0.73739	HPB47_024954	JABSTQ010009566.1	261603	278521	-	1656	protein_coding	hypothetical protein && sp|Q503M4|MT12B_DANRE Monocarboxylate transporter 12-B OS=Danio rerio OX=7955 GN=slc16a12b PE=2 SV=1 && PF07690:Major Facilitator Superfamily	-	3	0	0	16	37	13	0.630424	0	0	2.23725	3.79899	2.36825
gene-HPB47_028022	0	14.9147	1.11994	3.39468	211.538	14.341	5.3449	76.4247	-3.8266	0.00668178	0.572831	HPB47_028022	JABSTQ010009939.1	50859	55949	+	786	protein_coding	hypothetical protein && - && PF13837:Myb/SANT-like DNA-binding domain	-	0	14	1	4	340	13	0	5.1631	0.387581	1.1784	73.5501	4.98959
gene-HPB47_003028	0	0	2.23989	11.0327	12.4434	8.82522	0.74663	10.7671	-3.83551	0.0373651	0.903481	HPB47_003028	JABSTQ010010425.1	112399	123066	+	465	protein_coding	hypothetical protein && sp|Q921U8|SMTN_MOUSE Smoothelin OS=Mus musculus OX=10090 GN=Smtn PE=1 SV=2 && PF00307:Calponin homology (CH) domain	-	0	0	2	13	20	8	0	0	1.31027	6.47359	7.31314	5.19016
gene-HPB47_011229	0	0	2.23989	8.48671	12.4434	12.1347	0.74663	11.0216	-3.8671	0.0347993	0.894003	HPB47_011229	JABSTQ010011417.1	116033	122811	+	1254	protein_coding	hypothetical protein && - && PF00046:Homeodomain	Homeobox	0	0	2	10	20	11	0	0	0.485867	1.84653	2.71181	2.6463
gene-HPB47_005256	0	0	2.23989	6.78937	25.509	3.30946	0.74663	11.8693	-3.98421	0.0376104	0.903481	HPB47_005256	JABSTQ010010785.1	147217	148720	+	1071	protein_coding	hypothetical protein && - && -	-	0	0	2	8	41	3	0	0	0.568887	1.72964	6.5091	0.845037
gene-HPB47_008694	0	0	2.23989	16.1247	4.97737	15.4441	0.74663	12.1821	-4.00654	0.0281042	0.872614	HPB47_008694	JABSTQ010011197.1	158798	183902	+	2133	protein_coding	hypothetical protein && - && PF12796:Ankyrin repeats (3 copies)	-	0	0	2	19	8	14	0	0	0.285644	2.06261	0.637714	1.98007
gene-HPB47_025024	0	0	2.23989	5.09202	26.1312	5.51576	0.74663	12.2463	-4.02811	0.0326964	0.887727	HPB47_025024	JABSTQ010009576.1	296622	351024	+	1389	protein_coding	hypothetical protein && sp|O35136|NCAM2_MOUSE Neural cell adhesion molecule 2 OS=Mus musculus OX=10090 GN=Ncam2 PE=1 SV=1 && PF00041:Fibronectin type III domain|PF07679:Immunoglobulin I-set domain	-	0	0	2	6	42	5	0	0	0.438645	1.00024	5.14131	1.08595
gene-HPB47_001802	0	0	2.23989	14.4274	7.46606	15.4441	0.74663	12.4459	-4.038	0.023774	0.835923	HPB47_001802	JABSTQ010010243.1	10763	48785	-	1536	protein_coding	hypothetical protein && - && PF12937:F-box-like|PF11566:PI31 proteasome regulator N-terminal	-	0	0	2	17	12	14	0	0	0.396665	2.56279	1.32836	2.74967
gene-HPB47_018040	7.59459	0	6.71967	11.8814	223.982	1.10315	4.77142	78.9888	-4.06133	0.00420037	0.464941	HPB47_018040	JABSTQ010007071.1	16256	86880	+	2643	protein_coding	hypothetical protein && sp|Q8T674|ABCGK_DICDI ABC transporter G family member 20 OS=Dictyostelium discoideum OX=44689 GN=abcG20 PE=3 SV=1 && PF00005:ABC transporter|PF12698:ABC-2 family transporter protein	-	6	0	6	14	360	1	0.789998	0	0.691575	1.22655	23.1597	0.114142
gene-HPB47_016039	5.06306	0	2.23989	2.54601	57.2398	61.7765	2.43432	40.5208	-4.08493	0.00217383	0.338496	HPB47_016039	JABSTQ010004763.1	24787	59677	-	4992	protein_coding	hypothetical protein && sp|Q99758|ABCA3_HUMAN Phospholipid-transporting ATPase ABCA3 OS=Homo sapiens OX=9606 GN=ABCA3 PE=1 SV=2 && PF00005:ABC transporter|PF12698:ABC-2 family transporter protein	-	4	0	2	3	92	56	0.278842	0	0.122051	0.139156	3.13357	3.38421
gene-HPB47_003940	0	0	3.35983	8.48671	41.6855	9.92837	1.11994	20.0335	-4.15224	0.00972409	0.636056	HPB47_003940	JABSTQ010010588.1	421192	457693	-	836	protein_coding	hypothetical protein && - && -	-	0	0	3	10	67	9	0	0	1.0932	2.7698	13.6268	3.24773
gene-HPB47_024631	0	0	3.35983	34.7955	12.4434	13.2378	1.11994	20.1589	-4.15381	0.00702369	0.584261	HPB47_024631	JABSTQ010009531.1	22325	74313	-	1536	protein_coding	hypothetical protein && sp|Q0P5F9|AL8A1_BOVIN 2-aminomuconic semialdehyde dehydrogenase OS=Bos taurus OX=9913 GN=ALDH8A1 PE=2 SV=1 && PF00171:Aldehyde dehydrogenase family	-	0	0	3	41	20	12	0	0	0.594998	6.18084	2.21394	2.35686
gene-HPB47_010427	0	0	2.23989	5.94069	31.1086	3.30946	0.74663	13.4529	-4.16471	0.0277802	0.872614	HPB47_010427	JABSTQ010011348.1	90607	120828	-	2685	protein_coding	hypothetical protein && - && PF02023:SCAN domain	-	0	0	2	7	50	3	0	0	0.226919	0.603683	3.1663	0.337071
gene-HPB47_000165	0	0	3.35983	33.9468	23.6425	3.30946	1.11994	20.2996	-4.16924	0.0107689	0.645938	HPB47_000165	JABSTQ010010019.1	221387	225860	-	792	protein_coding	hypothetical protein && sp|Q8IN35|SIFAR_DROME Neuropeptide SIFamide receptor OS=Drosophila melanogaster OX=7227 GN=SIFaR PE=2 SV=2 && PF00001:7 transmembrane receptor (rhodopsin family)	-	0	0	3	40	38	3	0	0	1.15394	11.6947	8.15803	1.14272
gene-HPB47_026250	0	0	1.11994	4.24335	11.8213	6.61891	0.373315	7.56117	-4.20563	0.048015	1	HPB47_026250	JABSTQ010009697.1	527757	531219	+	492	protein_coding	hypothetical protein && sp|Q9DCT6|BAP18_MOUSE Chromatin complexes subunit BAP18 OS=Mus musculus OX=10090 GN=Bap18 PE=1 SV=1 && PF00249:Myb-like DNA-binding domain	MYB	0	0	1	5	19	6	0	0	0.619185	2.35321	6.56622	3.679
gene-HPB47_002307	0	0	6.71967	33.0982	39.1968	54.0545	2.23989	42.1165	-4.21776	0.0004734	0.181052	HPB47_002307	JABSTQ010010315.1	68030	71886	-	1650	protein_coding	hypothetical protein && sp|P21520|SCA_DROME Protein scabrous OS=Drosophila melanogaster OX=7227 GN=sca PE=2 SV=3 && PF00147:Fibrinogen beta and gamma chains, C-terminal globular domain	-	0	0	6	39	63	49	0	0	1.10778	5.47313	6.49207	8.95893
gene-HPB47_011191	0	0	1.11994	4.24335	9.95474	8.82522	0.373315	7.67444	-4.22353	0.0453222	1	HPB47_011191	JABSTQ010011414.1	132189	135901	-	1368	protein_coding	hypothetical protein && - && -	-	0	0	1	5	16	8	0	0	0.222689	0.846328	1.98866	1.7642
gene-HPB47_005553	0	0	2.23989	0.848671	36.7081	5.51576	0.74663	14.3575	-4.25834	0.0330104	0.887727	HPB47_005553	JABSTQ010010835.1	38161	42779	+	432	protein_coding	hypothetical protein && sp|Q5SRT8|CCNJL_MOUSE Cyclin-J-like protein OS=Mus musculus OX=10090 GN=Ccnjl PE=2 SV=1 && PF02984:Cyclin, C-terminal domain	-	0	0	2	1	59	5	0	0	1.41037	0.536008	23.2218	3.49164
gene-HPB47_022001	0	0	4.47978	43.2822	32.3529	11.0315	1.49326	28.8889	-4.26183	0.00228262	0.341498	HPB47_022001	JABSTQ010009246.1	493537	534017	-	852	protein_coding	hypothetical protein && sp|Q4QQV2|DOK1_RAT Docking protein 1 OS=Rattus norvegicus OX=10116 GN=Dok1 PE=2 SV=1 && PF02174:PTB domain (IRS-1 type)	-	0	0	4	51	52	10	0	0	1.43023	13.8607	10.3774	3.54082
gene-HPB47_010398	1.26576	0	0	11.0327	4.3552	8.82522	0.421921	8.07105	-4.29182	0.0390539	1	HPB47_010398	JABSTQ010011345.1	42807	68375	-	921	protein_coding	hypothetical protein && sp|Q94900|GLUCL_DROME Glutamate-gated chloride channel OS=Drosophila melanogaster OX=7227 GN=GluClalpha PE=1 SV=2 && PF02932:Neurotransmitter-gated ion-channel transmembrane region|PF02931:Neurotransmitter-gated ion-channel ligand binding domain	-	1	0	0	13	7	8	0.377844	0	0	3.26843	1.29231	2.62044
gene-HPB47_021178	0	0	2.23989	0	41.0633	4.41261	0.74663	15.1586	-4.33723	0.0474942	0.903481	HPB47_021178	JABSTQ010009178.1	698974	699711	+	738	protein_coding	hypothetical protein && - && -	-	0	0	2	0	66	4	0	0	0.82558	0	15.206	1.63511
gene-HPB47_021062	0	0	5.59972	67.8937	3.11086	45.2292	1.86657	38.7446	-4.36118	0.00293546	0.373293	HPB47_021062	JABSTQ010009169.1	114633	115568	+	936	protein_coding	hypothetical protein && sp|Q8JG30|ST1B1_CHICK Sulfotransferase family cytosolic 1B member 1 OS=Gallus gallus OX=9031 GN=SULT1B1 PE=2 SV=1 && PF00685:Sulfotransferase domain	-	0	0	5	80	5	41	0	0	1.62734	19.7911	0.908283	13.2145
gene-HPB47_003328	0	0	1.11994	9.33538	10.5769	5.51576	0.373315	8.47602	-4.36997	0.0326652	0.887727	HPB47_003328	JABSTQ010010481.1	254640	268798	+	1320	protein_coding	hypothetical protein && - && -	-	0	0	1	11	17	5	0	0	0.230787	1.92963	2.18979	1.14272
gene-HPB47_024310	0	0	1.11994	2.54601	17.4208	5.51576	0.373315	8.49419	-4.37706	0.0399558	0.903481	HPB47_024310	JABSTQ010009491.1	204334	226335	+	1563	protein_coding	hypothetical protein && sp|Q6NT16|S18B1_HUMAN MFS-type transporter SLC18B1 OS=Homo sapiens OX=9606 GN=SLC18B1 PE=1 SV=1 && PF07690:Major Facilitator Superfamily	-	0	0	1	3	28	5	0	0	0.194907	0.444444	3.04597	0.965061
gene-HPB47_009470	0	0	5.59972	5.09202	63.4615	49.6418	1.86657	39.3985	-4.38786	0.00185189	0.324312	HPB47_009470	JABSTQ010011266.1	382495	394805	-	2799	protein_coding	hypothetical protein && - && PF01431:Peptidase family M13|PF05649:Peptidase family M13	-	0	0	5	6	102	45	0	0	0.544192	0.496367	6.19618	4.85013
gene-HPB47_008985	0	0	1.11994	9.33538	6.84389	9.92837	0.373315	8.70254	-4.40172	0.0294576	0.872614	HPB47_008985	JABSTQ010011228.1	115293	128480	+	1908	protein_coding	hypothetical protein && - && -	-	0	0	1	11	11	9	0	0	0.159664	1.33496	0.98026	1.42301
gene-HPB47_001819	0	0	2.23989	5.09202	40.4411	2.2063	0.74663	15.9132	-4.40688	0.0203816	0.81019	HPB47_001819	JABSTQ010010244.1	282155	316055	+	5826	protein_coding	hypothetical protein && sp|P42356|PI4KA_HUMAN Phosphatidylinositol 4-kinase alpha OS=Homo sapiens OX=9606 GN=PI4KA PE=1 SV=4 && PF00454:Phosphatidylinositol 3- and 4-kinase|PF00613:Phosphoinositide 3-kinase family, accessory domain (PIK domain)	-	0	0	2	6	65	2	0	0	0.104579	0.238471	1.89701	0.103563
gene-HPB47_007548	0	0	1.11994	7.63804	5.59954	13.2378	0.373315	8.82513	-4.41857	0.0296053	0.872614	HPB47_007548	JABSTQ010011090.1	271355	291615	-	1887	protein_coding	hypothetical protein && sp|Q8BHR2|ENOX1_MOUSE Ecto-NOX disulfide-thiol exchanger 1 OS=Mus musculus OX=10090 GN=Enox1 PE=2 SV=1 && PF00076:RNA recognition motif. (a.k.a. RRM, RBD, or RNP domain)	-	0	0	1	9	9	12	0	0	0.161441	1.1044	0.810956	1.91846
gene-HPB47_020044	0	0	2.23989	5.94069	42.3077	1.10315	0.74663	16.4505	-4.45484	0.0214493	0.81019	HPB47_020044	JABSTQ010009072.1	125921	131063	-	1263	protein_coding	hypothetical protein && - && -	-	0	0	2	7	68	1	0	0	0.482405	1.28336	9.15445	0.238858
gene-HPB47_025546	0	0	1.11994	7.63804	13.6878	7.72206	0.373315	9.68262	-4.56191	0.0209381	0.81019	HPB47_025546	JABSTQ010009631.1	79089	83988	-	1083	protein_coding	hypothetical protein && - && -	-	0	0	1	9	22	7	0	0	0.281292	1.92428	3.45399	1.9499
gene-HPB47_009560	0	0	1.11994	4.24335	23.6425	1.10315	0.373315	9.66301	-4.56621	0.0357346	0.89575	HPB47_009560	JABSTQ010011276.1	17216	94463	-	1953	protein_coding	hypothetical protein && sp|Q202J4|DTSPH_IXOSC Dermonecrotic toxin SPH OS=Ixodes scapularis OX=6945 GN=SPH PE=2 SV=1 && -	-	0	0	1	5	38	1	0	0	0.155985	0.59282	3.30832	0.154469
gene-HPB47_001957	0	0	1.11994	13.5787	6.84389	8.82522	0.373315	9.74928	-4.56673	0.0205521	0.81019	HPB47_001957	JABSTQ010010261.1	1459400	1510241	+	1215	protein_coding	hypothetical protein && sp|C3ZQF9|QRFPR_BRAFL QRFP-like peptide receptor OS=Branchiostoma floridae OX=7739 GN=QRFPR PE=3 SV=1 && PF00001:7 transmembrane receptor (rhodopsin family)	-	0	0	1	16	11	8	0	0	0.250732	3.04929	1.53937	1.98636
gene-HPB47_019693	0	0	1.11994	0.848671	18.6651	9.92837	0.373315	9.81406	-4.58172	0.0321347	0.887727	HPB47_019693	JABSTQ010009039.1	271441	298360	-	2439	protein_coding	hypothetical protein && sp|Q56A06|TMTC2_MOUSE Protein O-mannosyl-transferase TMTC2 OS=Mus musculus OX=10090 GN=Tmtc2 PE=2 SV=1 && PF13424:Tetratricopeptide repeat|PF08409:Domain of unknown function (DUF1736)|PF00515:Tetratricopeptide repeat	-	0	0	1	1	30	9	0	0	0.124903	0.0949387	2.0914	1.1132
gene-HPB47_010377	21.518	19.1761	22.3989	1238.21	262.556	18.7536	21.031	506.507	-4.5905	7.75505e-07	0.00197237	HPB47_010377	JABSTQ010011343.1	538697	540604	-	1908	protein_coding	hypothetical protein && sp|O97125|HSP68_DROME Heat shock protein 68 OS=Drosophila melanogaster OX=7227 GN=Hsp68 PE=1 SV=1 && PF10712:NAD-specific glutamate dehydrogenase|PF00012:Hsp70 protein	-	17	18	20	1459	422	17	3.10058	2.73463	3.19328	177.065	37.6063	2.68791
gene-HPB47_010962	0	0	1.11994	11.0327	3.73303	15.4441	0.373315	10.07	-4.60759	0.0208557	0.81019	HPB47_010962	JABSTQ010011394.1	69560	99043	-	1639	protein_coding	hypothetical protein && - && -	-	0	0	1	13	6	14	0	0	0.185869	1.83662	0.622442	2.57687
gene-HPB47_012894	0	0	1.11994	17.8221	12.4434	0	0.373315	10.0885	-4.62224	0.0460206	0.903481	HPB47_012894	JABSTQ010011568.1	140151	150810	+	321	protein_coding	hypothetical protein && - && -	-	0	0	1	21	20	0	0	0	0.949031	15.1485	10.5938	0
gene-HPB47_007975	0	0	2.23989	46.6769	0.622172	8.82522	0.74663	18.7081	-4.63037	0.0162402	0.741841	HPB47_007975	JABSTQ010011140.1	196398	278348	+	2811	protein_coding	hypothetical protein && sp|O27190|PPSA_METTH Probable phosphoenolpyruvate synthase OS=Methanothermobacter thermautotrophicus (strain ATCC 29096 / DSM 1053 / JCM 10044 / NBRC 100330 / Delta H) OX=187420 GN=ppsA PE=3 SV=1 && PF01326:Pyruvate phosphate dikinase, PEP/pyruvate binding domain	-	0	0	2	55	1	8	0	0	0.216748	4.53061	0.0604875	0.858565
gene-HPB47_015297	3.79729	0	0	0	13.6878	79.4269	1.26576	31.0382	-4.65794	0.0124331	0.671189	HPB47_015297	JABSTQ010003844.1	19904	40088	-	534	protein_coding	hypothetical protein && - && PF01607:Chitin binding Peritrophin-A domain	-	3	0	0	0	22	72	1.95502	0	0	0	7.005	40.6757
gene-HPB47_000106	0	0	1.11994	10.184	16.1765	5.51576	0.373315	10.6254	-4.69817	0.015882	0.738901	HPB47_000106	JABSTQ010010011.1	684154	685521	+	1368	protein_coding	hypothetical protein && sp|P28286|5HT2B_DROME 5-hydroxytryptamine receptor 2B OS=Drosophila melanogaster OX=7227 GN=5-HT1B PE=2 SV=3 && PF00001:7 transmembrane receptor (rhodopsin family)	-	0	0	1	12	26	5	0	0	0.222689	2.03119	3.23157	1.10262
gene-HPB47_010713	0	0	1.11994	11.8814	18.043	2.2063	0.373315	10.7102	-4.7116	0.0194824	0.803421	HPB47_010713	JABSTQ010011370.1	339581	353297	-	1080	protein_coding	hypothetical protein && - && -	-	0	0	1	14	29	2	0	0	0.282073	3.00164	4.56563	0.558663
gene-HPB47_005238	0	0	1.11994	0	26.1312	6.61891	0.373315	10.9167	-4.73724	0.0425446	0.903481	HPB47_005238	JABSTQ010010781.1	605591	628177	-	1557	protein_coding	hypothetical protein && sp|P31368|PDM1_DROME Protein nubbin OS=Drosophila melanogaster OX=7227 GN=nub PE=2 SV=1 && PF00157:Pou domain - N-terminal to homeobox domain|PF00046:Homeodomain	Pou	0	0	1	0	42	6	0	0	0.195658	0	4.58656	1.16254
gene-HPB47_020744	0	0	1.11994	11.0327	17.4208	4.41261	0.373315	10.9554	-4.74317	0.0150802	0.735552	HPB47_020744	JABSTQ010009140.1	91380	177744	-	1404	protein_coding	hypothetical protein && sp|Q7ZUK7|WAC_DANRE WW domain-containing adapter protein with coiled-coil OS=Danio rerio OX=7955 GN=waca PE=2 SV=1 && PF00397:WW domain	-	0	0	1	13	28	4	0	0	0.216979	2.14403	3.39092	0.859482
gene-HPB47_021825	0	0	7.83961	74.683	136.256	2.2063	2.6132	71.0483	-4.75778	0.000728439	0.231583	HPB47_021825	JABSTQ010009226.1	312056	312619	+	564	protein_coding	hypothetical protein && - && -	-	0	0	7	88	219	2	0	0	3.78098	36.1292	66.0225	1.06978
gene-HPB47_008474	0	0	1.11994	5.94069	11.1991	17.6504	0.373315	11.5967	-4.81478	0.0115235	0.656154	HPB47_008474	JABSTQ010011185.1	448810	456265	+	585	protein_coding	hypothetical protein && - && -	-	0	0	1	7	18	16	0	0	0.52075	2.77075	5.23171	8.25103
gene-HPB47_019831	1.26576	1.06534	1.11994	1.69734	90.837	6.61891	1.15035	33.0511	-4.85484	0.00185214	0.324312	HPB47_019831	JABSTQ010009050.1	412341	415786	-	1545	protein_coding	hypothetical protein && - && PF01697:Glycosyltransferase family 92	-	1	1	1	2	146	6	0.225239	0.187619	0.197177	0.299748	16.0676	1.17157
gene-HPB47_025367	0	0	3.35983	8.48671	57.2398	38.6103	1.11994	34.7789	-4.94054	0.000509715	0.185196	HPB47_025367	JABSTQ010009610.1	10125	48039	+	2313	protein_coding	hypothetical protein && - && -	-	0	0	3	10	92	35	0	0	0.395122	1.0011	6.76299	4.56495
gene-HPB47_000045	0	0	1.11994	5.94069	23.0203	8.82522	0.373315	12.5954	-4.94364	0.00912049	0.636056	HPB47_000045	JABSTQ010010001.1	2467598	2528572	-	1275	protein_coding	hypothetical protein && - && -	-	0	0	1	7	37	8	0	0	0.238932	1.27128	4.93422	1.89288
gene-HPB47_002123	0	0	1.11994	0.848671	29.2421	7.72206	0.373315	12.6043	-4.94557	0.0169916	0.742591	HPB47_002123	JABSTQ010010283.1	99078	103071	+	1287	protein_coding	hypothetical protein && - && PF05649:Peptidase family M13	-	0	0	1	1	47	7	0	0	0.236705	0.179919	6.20935	1.64083
gene-HPB47_002559	0	0	0	7.63804	8.7104	3.30946	0	6.55263	-4.96096	0.0398992	1	HPB47_002559	JABSTQ010010347.1	63600	94769	+	2091	protein_coding	hypothetical protein && sp|Q8JIR0|BMI1A_DANRE Polycomb complex protein BMI-1-A OS=Danio rerio OX=7955 GN=bmi1a PE=1 SV=2 && PF13923:Zinc finger, C3HC4 type (RING finger)|PF16207:RAWUL domain RING finger- and WD40-associated ubiquitin-like	-	0	0	0	9	14	3	0	0	0	0.996652	1.13842	0.432824
gene-HPB47_022967	0	0	0	5.94069	6.22172	7.72206	0	6.62816	-4.97173	0.0366052	1	HPB47_022967	JABSTQ010009348.1	1159787	1160478	+	477	protein_coding	hypothetical protein && sp|Q9PTQ7|DMRT1_CHICK Doublesex- and mab-3-related transcription factor 1 OS=Gallus gallus OX=9031 GN=DMRT1 PE=2 SV=2 && PF00751:DM DNA binding domain	DM	0	0	0	7	10	7	0	0	0	3.39809	3.56458	4.42714
gene-HPB47_005012	0	0	0	8.48671	10.5769	1.10315	0	6.72226	-5.00024	0.0444814	1	HPB47_005012	JABSTQ010010752.1	725473	726759	-	1287	protein_coding	hypothetical protein && sp|Q8WPA2|AR_BOMMO Allatostatin-A receptor OS=Bombyx mori OX=7091 GN=AR PE=2 SV=1 && PF00001:7 transmembrane receptor (rhodopsin family)	-	0	0	0	10	17	1	0	0	0	1.79919	2.24593	0.234404
gene-HPB47_025792	0	0	3.35983	7.63804	100.792	0	1.11994	36.1433	-5.00443	0.0070482	0.584261	HPB47_025792	JABSTQ010009654.1	1012969	1088668	-	3640	protein_coding	hypothetical protein && sp|C9D7C2|CAC1A_APIME Voltage-dependent calcium channel type A subunit alpha-1 OS=Apis mellifera OX=7460 GN=CAC PE=2 SV=1 && PF16905:Voltage-dependent L-type calcium channel, IQ-associated|PF00520:Ion transport protein	-	0	0	3	9	162	0	0	0	0.251076	0.572527	7.56729	0
gene-HPB47_021990	0	0	0	2.54601	13.6878	4.41261	0	6.88213	-5.0339	0.0381522	1	HPB47_021990	JABSTQ010009245.1	201236	208991	+	1860	protein_coding	hypothetical protein && sp|Q01973|ROR1_HUMAN Inactive tyrosine-protein kinase transmembrane receptor ROR1 OS=Homo sapiens OX=9606 GN=ROR1 PE=1 SV=2 && PF00051:Kringle domain|PF07714:Protein tyrosine kinase	-	0	0	0	3	22	4	0	0	0	0.373476	2.01111	0.64877
gene-HPB47_012900	0	0	0	16.9734	1.86651	2.2063	0	7.01541	-5.05503	0.0426195	1	HPB47_012900	JABSTQ010011569.1	74421	91742	+	1455	protein_coding	hypothetical protein && sp|Q9LFE3|AVT1H_ARATH Amino acid transporter AVT1H OS=Arabidopsis thaliana OX=3702 GN=AVT1H PE=3 SV=1 && PF01490:Transmembrane amino acid transporter protein	-	0	0	0	20	3	2	0	0	0	3.18289	0.350578	0.414678
gene-HPB47_009473	0	0	0	2.54601	16.1765	2.2063	0	6.97626	-5.05618	0.0410208	1	HPB47_009473	JABSTQ010011266.1	630273	666987	+	2703	protein_coding	hypothetical protein && sp|P20595|GCYB1_RAT Guanylate cyclase soluble subunit beta-1 OS=Rattus norvegicus OX=10116 GN=Gucy1b1 PE=1 SV=2 && PF07701:Heme NO binding associated|PF00211:Adenylate and Guanylate cyclase catalytic domain	-	0	0	0	3	26	2	0	0	0	0.256998	1.63551	0.223217
gene-HPB47_020371	0	0	0	5.94069	7.46606	7.72206	0	7.04294	-5.06035	0.029891	1	HPB47_020371	JABSTQ010009102.1	192014	267974	+	2445	protein_coding	hypothetical protein && - && PF16087:Helix-turn-helix domain (DUF4817)	-	0	0	0	7	12	7	0	0	0	0.66294	0.834505	0.8637
gene-HPB47_027704	0	0	0	10.184	4.97737	6.61891	0	7.26011	-5.10328	0.0277312	1	HPB47_027704	JABSTQ010000988.1	104105	179565	+	2601	protein_coding	hypothetical protein && sp|Q9UPZ6|THS7A_HUMAN Thrombospondin type-1 domain-containing protein 7A OS=Homo sapiens OX=9606 GN=THSD7A PE=1 SV=4 && -	-	0	0	0	12	8	6	0	0	0	1.06831	0.52297	0.695913
gene-HPB47_013008	0	0	0	0.848671	18.6651	2.2063	0	7.24004	-5.10985	0.0448032	1	HPB47_013008	JABSTQ010011583.1	163267	169726	+	300	protein_coding	hypothetical protein && - && -	-	0	0	0	1	30	2	0	0	0	0.771851	17.003	2.01119
gene-HPB47_025653	0	0	0	1.69734	4.97737	15.4441	0	7.37295	-5.11955	0.0336238	1	HPB47_025653	JABSTQ010009643.1	187070	275073	-	3723	protein_coding	hypothetical protein && - && -	-	0	0	0	2	8	14	0	0	0	0.124392	0.365362	1.13443
gene-HPB47_010534	0	0	1.11994	2.54601	30.4864	11.0315	0.373315	14.688	-5.16518	0.00703666	0.584261	HPB47_010534	JABSTQ010011358.1	261991	263292	-	1302	protein_coding	hypothetical protein && - && -	-	0	0	1	3	49	10	0	0	0.233978	0.533538	6.399	2.31704
gene-HPB47_023493	0	0	0	5.09202	2.48869	16.5473	0	8.04266	-5.24339	0.0240366	1	HPB47_023493	JABSTQ010000939.1	59670	60968	-	1299	protein_coding	hypothetical protein && sp|P49146|NPY2R_HUMAN Neuropeptide Y receptor type 2 OS=Homo sapiens OX=9606 GN=NPY2R PE=1 SV=1 && PF00001:7 transmembrane receptor (rhodopsin family)	-	0	0	0	6	4	15	0	0	0	1.06954	0.523573	3.48358
gene-HPB47_000445	25.3153	11.7187	1.11994	11.0327	290.554	1170.44	12.718	490.677	-5.27241	0.00135153	0.303299	HPB47_000445	JABSTQ010010055.1	57192	74346	+	441	protein_coding	hypothetical protein && - && -	-	20	11	1	13	467	1061	15.7821	7.23035	0.690791	6.8259	180.055	725.806
gene-HPB47_028059	0	0	0	5.94069	4.3552	14.341	0	8.21229	-5.27579	0.019348	1	HPB47_028059	JABSTQ010009944.1	429623	457377	-	660	protein_coding	hypothetical protein && - && -	-	0	0	0	7	7	13	0	0	0	2.45589	1.80335	5.94214
gene-HPB47_000170	0	0	0	11.8814	9.33257	3.30946	0	8.17447	-5.27944	0.0195841	1	HPB47_000170	JABSTQ010010019.1	1260247	1340914	-	7878	protein_coding	hypothetical protein && sp|Q2PZL6|FAT4_MOUSE Protocadherin Fat 4 OS=Mus musculus OX=10090 GN=Fat4 PE=1 SV=2 && PF00028:Cadherin domain	-	0	0	0	14	15	3	0	0	0	0.411497	0.323744	0.114881
gene-HPB47_010954	0	0	0	1.69734	21.776	1.10315	0	8.19217	-5.28864	0.0327583	1	HPB47_010954	JABSTQ010011392.1	1276541	1280438	-	3294	protein_coding	hypothetical protein && - && -	-	0	0	0	2	35	1	0	0	0	0.140592	1.80664	0.0915841
gene-HPB47_027677	0	0	1.11994	0.848671	41.6855	5.51576	0.373315	16.0166	-5.292	0.00927814	0.636056	HPB47_027677	JABSTQ010009884.1	470723	473986	-	3264	protein_coding	hypothetical protein && sp|Q5R4I3|UBXN4_PONAB UBX domain-containing protein 4 OS=Pongo abelii OX=9601 GN=UBXN4 PE=2 SV=1 && PF00789:UBX domain	-	0	0	1	1	67	5	0	0	0.093333	0.0709422	3.49021	0.462129
gene-HPB47_004761	0	0	2.23989	28.8548	27.9977	34.1977	0.74663	30.3501	-5.32141	0.0002035	0.103514	HPB47_004761	JABSTQ010010731.1	73004	88400	-	2445	protein_coding	hypothetical protein && sp|Q0E961|BDGED_DROME Sodium-dependent transporter bedraggled OS=Drosophila melanogaster OX=7227 GN=bdg PE=2 SV=1 && PF00209:Sodium:neurotransmitter symporter family	-	0	0	2	34	45	31	0	0	0.249193	3.21999	3.1294	3.82496
gene-HPB47_010085	0	0	0	1.69734	11.8213	12.1347	0	8.55109	-5.34016	0.0195854	0.803421	HPB47_010085	JABSTQ010011326.1	28841	66639	+	1233	protein_coding	hypothetical protein && - && -	-	0	0	0	2	19	11	0	0	0	0.375597	2.6201	2.69137
gene-HPB47_026135	1.26576	0	0	1.69734	4.3552	47.4355	0.421921	17.8294	-5.43001	0.00593293	0.534203	HPB47_026135	JABSTQ010009688.1	881960	902193	-	801	protein_coding	hypothetical protein && sp|Q8VCC9|SPON1_MOUSE Spondin-1 OS=Mus musculus OX=10090 GN=Spon1 PE=1 SV=1 && PF00090:Thrombospondin type 1 domain	-	1	0	0	2	7	43	0.43445	0	0	0.578166	1.48591	16.195
gene-HPB47_013081	0	0	0	0	10.5769	17.6504	0	9.40912	-5.47589	0.0339733	0.887727	HPB47_013081	JABSTQ010011589.1	785600	787558	+	1476	protein_coding	hypothetical protein && sp|Q8BRU6|VMAT2_MOUSE Synaptic vesicular amine transporter OS=Mus musculus OX=10090 GN=Slc18a2 PE=1 SV=1 && PF07690:Major Facilitator Superfamily	-	0	0	0	0	17	16	0	0	0	0	1.95835	3.27022
gene-HPB47_008019	0	0	0	0.848671	26.1312	1.10315	0	9.36101	-5.48044	0.026298	0.864375	HPB47_008019	JABSTQ010011147.1	426312	430184	+	2385	protein_coding	hypothetical protein && - && -	-	0	0	0	1	42	1	0	0	0	0.0970882	2.99425	0.12649
gene-HPB47_021196	0	0	0	0.848671	27.3755	0	0	9.40807	-5.48612	0.0452499	0.903481	HPB47_021196	JABSTQ010009180.1	33238	69042	+	1344	protein_coding	hypothetical protein && - && -	-	0	0	0	1	44	0	0	0	0	0.172288	5.56647	0
gene-HPB47_026424	0	0	0	0.848671	6.84389	20.9599	0	9.55082	-5.49365	0.0176404	0.751934	HPB47_026424	JABSTQ010009716.1	903377	982429	+	2628	protein_coding	hypothetical protein && sp|Q5ZJY3|GARL3_CHICK GTPase-activating Rap/Ran-GAP domain-like protein 3 OS=Gallus gallus OX=9031 GN=GARNL3 PE=2 SV=1 && PF02145:Rap/ran-GAP|PF00780:CNH domain	-	0	0	0	1	11	19	0	0	0	0.0881109	0.711695	2.18108
gene-HPB47_003864	0	0	0	2.54601	18.6651	7.72206	0	9.64441	-5.51926	0.0122519	0.669091	HPB47_003864	JABSTQ010010575.1	90455	99082	-	1377	protein_coding	hypothetical protein && sp|A6QNK1|G3ST1_BOVIN Galactosylceramide sulfotransferase OS=Bos taurus OX=9913 GN=GAL3ST1 PE=2 SV=1 && PF06990:Galactose-3-O-sulfotransferase	-	0	0	0	3	30	7	0	0	0	0.504478	3.70437	1.53359
gene-HPB47_022778	0	0	0	5.09202	23.0203	1.10315	0	9.73851	-5.53721	0.0163341	0.741841	HPB47_022778	JABSTQ010009334.1	583342	593449	-	2016	protein_coding	hypothetical protein && sp|O15393|TMPS2_HUMAN Transmembrane protease serine 2 OS=Homo sapiens OX=9606 GN=TMPRSS2 PE=1 SV=3 && PF00089:Trypsin	-	0	0	0	6	37	1	0	0	0	0.689153	3.1206	0.149642
gene-HPB47_026859	0	0	0	0	6.84389	23.1662	0	10.0034	-5.56164	0.0301043	0.872614	HPB47_026859	JABSTQ010009777.1	132217	132522	-	306	protein_coding	hypothetical protein && - && -	-	0	0	0	0	11	21	0	0	0	0	6.11221	20.7034
gene-HPB47_020182	0	0	0	0.848671	26.1312	3.30946	0	10.0964	-5.58856	0.017098	0.742591	HPB47_020182	JABSTQ010009080.1	282761	300833	-	1515	protein_coding	hypothetical protein && - && PF01607:Chitin binding Peritrophin-A domain	-	0	0	0	1	42	3	0	0	0	0.152842	4.71372	0.597382
gene-HPB47_021570	0	0	0	14.4274	4.3552	12.1347	0	10.3058	-5.60606	0.0076062	0.589417	HPB47_021570	JABSTQ010009207.1	136443	163540	-	3210	protein_coding	hypothetical protein && sp|Q9VJJ7|TRPG_DROME Transient receptor potential-gamma protein OS=Drosophila melanogaster OX=7227 GN=Trpgamma PE=1 SV=2 && PF08344:Transient receptor ion channel II|PF00520:Ion transport protein	-	0	0	0	17	7	11	0	0	0	1.22631	0.370783	1.03379
gene-HPB47_011382	0	0	1.11994	2.54601	54.1289	3.30946	0.373315	19.9948	-5.61237	0.00390524	0.45147	HPB47_011382	JABSTQ010011427.1	721635	759872	-	1218	protein_coding	hypothetical protein && sp|B7Z0W9|OTOP_DROME Proton channel OtopLc OS=Drosophila melanogaster OX=7227 GN=OtopLc PE=3 SV=2 && PF03189:Otopetrin	-	0	0	1	3	87	3	0	0	0.250114	0.570334	12.145	0.74305
gene-HPB47_008330	0	0	0	0	28.6199	2.2063	0	10.2754	-5.61249	0.0329567	0.887727	HPB47_008330	JABSTQ010011172.1	272291	284018	+	777	protein_coding	hypothetical protein && - && -	-	0	0	0	0	46	2	0	0	0	0	10.0662	0.77652
gene-HPB47_022347	0	0	0	4.24335	25.509	1.10315	0	10.2852	-5.61611	0.0143748	0.717829	HPB47_022347	JABSTQ010009285.1	271410	368003	+	2925	protein_coding	hypothetical protein && sp|Q5G268|NETR_NOMLE Neurotrypsin OS=Nomascus leucogenys OX=61853 GN=PRSS12 PE=3 SV=1 && PF00024:PAN domain|PF00089:Trypsin|PF00057:Low-density lipoprotein receptor domain class A|PF00051:Kringle domain|PF00530:Scavenger receptor cysteine-rich domain	-	0	0	0	5	41	1	0	0	0	0.395821	2.38333	0.103138
gene-HPB47_027383	0	0	0	0.848671	29.2421	1.10315	0	10.398	-5.63164	0.0198408	0.809546	HPB47_027383	JABSTQ010009845.1	481424	513287	+	2409	protein_coding	hypothetical protein && sp|Q8BFR2|FSTL5_MOUSE Follistatin-related protein 5 OS=Mus musculus OX=10090 GN=Fstl5 PE=2 SV=1 && PF07648:Kazal-type serine protease inhibitor domain|PF13927:Immunoglobulin domain|PF07679:Immunoglobulin I-set domain	-	0	0	0	1	47	1	0	0	0	0.096121	3.31732	0.12523
gene-HPB47_014174	0	0	0	11.8814	13.0656	8.82522	0	11.2574	-5.73922	0.00426551	0.464941	HPB47_014174	JABSTQ010000247.1	31159	31557	-	399	protein_coding	hypothetical protein && - && -	-	0	0	0	14	21	8	0	0	0	8.12475	8.94897	6.04868
gene-HPB47_009375	0	0	0	28.8548	4.97737	0	0	11.2774	-5.74128	0.0214042	0.81019	HPB47_009375	JABSTQ010011253.1	4117155	4122068	-	327	protein_coding	hypothetical protein && sp|P09087|ABDB_DROME Homeobox protein abdominal-B OS=Drosophila melanogaster OX=7227 GN=Abd-B PE=1 SV=3 && PF00046:Homeodomain	Homeobox	0	0	0	34	8	0	0	0	0	24.0761	4.15977	0
gene-HPB47_012446	0	0	0	0	29.8642	4.41261	0	11.4256	-5.76465	0.0221731	0.816831	HPB47_012446	JABSTQ010011521.1	202120	207390	+	3444	protein_coding	hypothetical protein && sp|Q9W391|KPBA_DROME Probable phosphorylase b kinase regulatory subunit alpha OS=Drosophila melanogaster OX=7227 GN=CG7766 PE=1 SV=2 && PF00723:Glycosyl hydrolases family 15	-	0	0	0	0	48	4	0	0	0	0	2.36976	0.350381
gene-HPB47_007177	0	0	0	0.848671	31.1086	3.30946	0	11.7556	-5.80781	0.0108362	0.645938	HPB47_007177	JABSTQ010011051.1	370909	389286	+	1323	protein_coding	hypothetical protein && sp|Q8NCK7|MOT11_HUMAN Monocarboxylate transporter 11 OS=Homo sapiens OX=9606 GN=SLC16A11 PE=1 SV=1 && PF07690:Major Facilitator Superfamily	-	0	0	0	1	50	3	0	0	0	0.175023	6.42594	0.684077
gene-HPB47_008141	8.86035	0	1.11994	33.9468	53.5068	461.118	3.32676	182.857	-5.81859	2.89927e-07	0.00110607	HPB47_008141	JABSTQ010011155.1	778608	779552	+	945	protein_coding	hypothetical protein && sp|Q9U2Z2|SSU1_CAEEL Sulfotransferase ssu-1 OS=Caenorhabditis elegans OX=6239 GN=ssu-1 PE=1 SV=1 && PF00685:Sulfotransferase domain	-	7	0	1	40	86	418	2.57774	0	0.322369	9.80129	15.4737	133.441
gene-HPB47_024656	0	0	0	1.69734	32.9751	1.10315	0	11.9252	-5.82917	0.0114196	0.655125	HPB47_024656	JABSTQ010009534.1	92806	145774	-	1647	protein_coding	hypothetical protein && sp|Q9Y6N9|USH1C_HUMAN Harmonin OS=Homo sapiens OX=9606 GN=USH1C PE=1 SV=3 && PF00595:PDZ domain	-	0	0	0	2	53	1	0	0	0	0.281184	5.47153	0.183168
gene-HPB47_002139	0	0	0	0	36.0859	0	0	12.0286	-5.83832	0.044002	0.903481	HPB47_002139	JABSTQ010010286.1	100323	105738	-	384	protein_coding	hypothetical protein && - && -	-	0	0	0	0	58	0	0	0	0	0	25.6817	0
gene-HPB47_004727	0	0	0	0	36.0859	0	0	12.0286	-5.83832	0.044002	0.903481	HPB47_004727	JABSTQ010010727.1	196854	201840	+	1494	protein_coding	hypothetical protein && - && -	-	0	0	0	0	58	0	0	0	0	0	6.60092	0
gene-HPB47_007825	0	0	0	0	36.7081	0	0	12.236	-5.86294	0.0422963	0.903481	HPB47_007825	JABSTQ010011121.1	1051488	1059763	-	306	protein_coding	hypothetical protein && sp|Q6ZWK6|TM11F_HUMAN Transmembrane protease serine 11F OS=Homo sapiens OX=9606 GN=TMPRSS11F PE=2 SV=2 && PF00089:Trypsin	-	0	0	0	0	59	0	0	0	0	0	32.7837	0
gene-HPB47_001820	0	0	0	0	36.7081	0	0	12.236	-5.86294	0.0422963	0.903481	HPB47_001820	JABSTQ010010244.1	373623	389391	+	2451	protein_coding	hypothetical protein && - && PF05649:Peptidase family M13|PF01431:Peptidase family M13	-	0	0	0	0	59	0	0	0	0	0	4.09294	0
gene-HPB47_008007	0	0	0	19.5194	18.043	0	0	12.5208	-5.89503	0.0129516	0.671189	HPB47_008007	JABSTQ010011146.1	139561	140565	+	1005	protein_coding	hypothetical protein && - && PF00002:7 transmembrane receptor (Secretin family)	-	0	0	0	23	29	0	0	0	0	5.29928	4.90635	0
gene-HPB47_009088	0	0	0	33.0982	2.48869	2.2063	0	12.5977	-5.89988	0.00713908	0.584261	HPB47_009088	JABSTQ010011235.1	352482	369703	+	462	protein_coding	hypothetical protein && - && -	-	0	0	0	39	4	2	0	0	0	19.5469	1.47213	1.30597
gene-HPB47_013952	0	0	0	0	37.9525	0	0	12.6508	-5.91095	0.0391199	0.903481	HPB47_013952	JABSTQ010002216.1	23251	23697	-	447	protein_coding	hypothetical protein && - && -	-	0	0	0	0	61	0	0	0	0	0	23.2033	0
gene-HPB47_025822	1.26576	0	0	7.63804	64.7058	3.30946	0.421921	25.2178	-5.94667	0.00113313	0.278897	HPB47_025822	JABSTQ010009654.1	3175435	3176568	+	1134	protein_coding	hypothetical protein && sp|P33085|SHAKB_DROME Innexin shaking-B OS=Drosophila melanogaster OX=7227 GN=shakB PE=1 SV=3 && PF00876:Innexin	-	1	0	0	9	104	3	0.306873	0	0	1.83774	15.5936	0.79809
gene-HPB47_008723	0	0	0	5.94069	27.9977	5.51576	0	13.1514	-5.96894	0.00320455	0.400831	HPB47_008723	JABSTQ010011201.1	746683	748233	-	1551	protein_coding	hypothetical protein && sp|Q8MQJ9|BRAT_DROME Brain tumor protein OS=Drosophila melanogaster OX=7227 GN=brat PE=1 SV=2 && PF01436:NHL repeat	-	0	0	0	7	45	5	0	0	0	1.04506	4.93319	0.972528
gene-HPB47_008604	0	0	0	0.848671	35.4638	3.30946	0	13.2073	-5.97554	0.00750167	0.589417	HPB47_008604	JABSTQ010011192.1	1843056	1855760	+	1032	protein_coding	hypothetical protein && - && PF10545:Alcohol dehydrogenase transcription factor Myb/SANT-like|PF15780:Abnormal spindle-like microcephaly-assoc'd, ASPM-SPD-2-Hydin	-	0	0	0	1	57	3	0	0	0	0.224375	9.39122	0.876971
gene-HPB47_000760	0	0	0	0	25.509	15.4441	0	13.6511	-6.01726	0.0105339	0.645938	HPB47_000760	JABSTQ010010097.1	81674	82132	-	459	protein_coding	hypothetical protein && sp|Q06443|WNT5B_AMBME Protein Wnt-5b OS=Ambystoma mexicanum OX=8296 GN=WNT-5B PE=2 SV=1 && PF00110:wnt family	-	0	0	0	0	41	14	0	0	0	0	15.1879	9.20151
gene-HPB47_019649	0	0	0	0.848671	40.4411	0	0	13.7633	-6.03374	0.017204	0.742591	HPB47_019649	JABSTQ010009034.1	1701551	1701994	-	444	protein_coding	hypothetical protein && - && -	-	0	0	0	1	65	0	0	0	0	0.521521	24.8919	0
gene-HPB47_028053	0	0	0	0	42.3077	0	0	14.1026	-6.06742	0.0300875	0.872614	HPB47_028053	JABSTQ010009941.1	260407	261285	-	879	protein_coding	hypothetical protein && - && -	-	0	0	0	0	68	0	0	0	0	0	13.1537	0
gene-HPB47_005551	0	0	0	0.848671	38.5746	3.30946	0	14.2443	-6.08439	0.00587198	0.534203	HPB47_005551	JABSTQ010010835.1	31160	31465	+	306	protein_coding	hypothetical protein && sp|Q5T5M9|CCNJ_HUMAN Cyclin-J OS=Homo sapiens OX=9606 GN=CCNJ PE=2 SV=2 && PF00134:Cyclin, N-terminal domain	-	0	0	0	1	62	3	0	0	0	0.756717	34.4506	2.95763
gene-HPB47_024758	0	0	1.11994	7.63804	80.2601	0	0.373315	29.2994	-6.16085	0.00227086	0.341498	HPB47_024758	JABSTQ010009550.1	1602148	1619947	-	762	protein_coding	hypothetical protein && sp|Q9VM35|U2QL1_DROME Ubiquitin-conjugating enzyme E2Q-like protein CG4502 OS=Drosophila melanogaster OX=7227 GN=CG4502 PE=2 SV=1 && PF00179:Ubiquitin-conjugating enzyme	-	0	0	1	9	129	0	0	0	0.399789	2.73491	28.7847	0
gene-HPB47_021662	0	0	0	42.4335	3.11086	0	0	15.1815	-6.16937	0.00969711	0.636056	HPB47_021662	JABSTQ010009212.1	1268964	1272033	+	2046	protein_coding	hypothetical protein && sp|O97125|HSP68_DROME Heat shock protein 68 OS=Drosophila melanogaster OX=7227 GN=Hsp68 PE=1 SV=1 && PF00012:Hsp70 protein|PF10712:NAD-specific glutamate dehydrogenase	-	0	0	0	50	5	0	0	0	0	5.65873	0.415519	0
gene-HPB47_013082	0	0	1.11994	0	24.8869	69.4986	0.373315	31.4618	-6.25506	0.00133721	0.303299	HPB47_013082	JABSTQ010011589.1	787598	794639	-	2298	protein_coding	hypothetical protein && sp|Q6P4Q7|CNNM4_HUMAN Metal transporter CNNM4 OS=Homo sapiens OX=9606 GN=CNNM4 PE=1 SV=3 && PF01595:Cyclin M transmembrane N-terminal domain	-	0	0	1	0	40	63	0	0	0.132567	0	2.95963	8.27055
gene-HPB47_006717	0	0	0	0	47.285	2.2063	0	16.4971	-6.29442	0.00871513	0.632856	HPB47_006717	JABSTQ010010989.1	1221543	1232863	+	810	protein_coding	hypothetical protein && - && -	-	0	0	0	0	76	2	0	0	0	0	15.9535	0.744884
gene-HPB47_008605	0	0	0	3.39468	49.7737	1.10315	0	18.0905	-6.42907	0.00234416	0.342445	HPB47_008605	JABSTQ010011192.1	1857028	1857300	-	273	protein_coding	hypothetical protein && - && -	-	0	0	0	4	80	1	0	0	0	3.39275	49.8258	1.10505
gene-HPB47_009103	0	0	0	0	51.6402	3.30946	0	18.3166	-6.44502	0.00564201	0.531464	HPB47_009103	JABSTQ010011236.1	61	44083	-	717	protein_coding	hypothetical protein && sp|Q9VKG9|SPZ4_DROME Protein spaetzle 4 OS=Drosophila melanogaster OX=7227 GN=spz4 PE=2 SV=2 && -	-	0	0	0	0	83	3	0	0	0	0	19.6827	1.26225
gene-HPB47_023274	0	0	0	0.848671	51.6402	6.61891	0	19.7026	-6.55097	0.00148574	0.309687	HPB47_023274	JABSTQ010009378.1	591588	621979	-	2718	protein_coding	hypothetical protein && sp|Q91755|GRIK2_XENLA Glutamate receptor ionotropic, kainate 2 OS=Xenopus laevis OX=8355 GN=grik2 PE=2 SV=2 && PF00060:Ligand-gated ion channel|PF01094:Receptor family ligand binding region|PF10613:Ligated ion channel L-glutamate- and glycine-binding site	-	0	0	0	1	83	6	0	0	0	0.0851933	5.19225	0.665956
gene-HPB47_020892	0	0	0	0	28.6199	30.8883	0	19.836	-6.55406	0.00250046	0.342445	HPB47_020892	JABSTQ010009157.1	631977	663582	-	1347	protein_coding	hypothetical protein && - && -	-	0	0	0	0	46	28	0	0	0	0	5.80653	6.27096
gene-HPB47_013925	0	0	0	32.2495	9.95474	22.063	0	21.4224	-6.663	0.000119971	0.0762816	HPB47_013925	JABSTQ010002181.1	73503	94482	-	2097	protein_coding	hypothetical protein && sp|Q9JJZ8|CNGA3_MOUSE Cyclic nucleotide-gated cation channel alpha-3 OS=Mus musculus OX=10090 GN=Cnga3 PE=1 SV=2 && PF00027:Cyclic nucleotide-binding domain|PF00520:Ion transport protein|PF16526:C-terminal leucine zipper domain of cyclic nucleotide-gated channels	-	0	0	0	38	16	20	0	0	0	4.19604	1.29732	2.87724
gene-HPB47_020290	0	0	0	0	11.8213	55.1576	0	22.3263	-6.72076	0.00193278	0.327714	HPB47_020290	JABSTQ010009092.1	746923	790616	+	2769	protein_coding	hypothetical protein && - && PF12832:MFS_1 like family	-	0	0	0	0	19	50	0	0	0	0	1.1667	5.44742
gene-HPB47_007139	0	0	0	0.848671	14.9321	60.6734	0	25.4847	-6.91116	0.000383393	0.162516	HPB47_007139	JABSTQ010011045.1	187277	187609	-	333	protein_coding	hypothetical protein && sp|Q9EPR4|S23A2_MOUSE Solute carrier family 23 member 2 OS=Mus musculus OX=10090 GN=Slc23a2 PE=1 SV=2 && PF00860:Permease family	-	0	0	0	1	24	55	0	0	0	0.695362	12.2544	49.8267
gene-HPB47_006438	0	0	0	4.24335	14.3099	69.4986	0	29.3506	-7.11401	7.26619e-05	0.0690644	HPB47_006438	JABSTQ010010954.1	764108	772944	+	693	protein_coding	hypothetical protein && sp|Q8JG30|ST1B1_CHICK Sulfotransferase family cytosolic 1B member 1 OS=Gallus gallus OX=9031 GN=SULT1B1 PE=2 SV=1 && PF00685:Sulfotransferase domain	-	0	0	0	5	23	63	0	0	0	1.67067	5.64315	27.4253
gene-HPB47_000005	0	0	0	0	146.832	7.72206	0	51.5182	-7.93191	0.0424037	0.903481	HPB47_000005	JABSTQ010010001.1	18627	20795	-	2169	protein_coding	hypothetical protein && - && -	-	0	0	0	0	236	7	0	0	0	0	18.5003	0.973604
gene-HPB47_024649	0	0	0	177.372	21.1538	0	0	66.1753	-8.29259	0.0338375	0.887727	HPB47_024649	JABSTQ010009533.1	336672	338576	-	1905	protein_coding	hypothetical protein && sp|O97125|HSP68_DROME Heat shock protein 68 OS=Drosophila melanogaster OX=7227 GN=Hsp68 PE=1 SV=1 && PF00012:Hsp70 protein|PF10712:NAD-specific glutamate dehydrogenase	-	0	0	0	209	34	0	0	0	0	25.4042	3.03466	0
gene-HPB47_026860	0	0	1.11994	142.577	43.552	365.143	0.373315	183.757	-8.80184	5.67734e-10	4.33181e-06	HPB47_026860	JABSTQ010009777.1	132536	133105	-	570	protein_coding	hypothetical protein && sp|O43704|ST1B1_HUMAN Sulfotransferase family cytosolic 1B member 1 OS=Homo sapiens OX=9606 GN=SULT1B1 PE=1 SV=2 && PF00685:Sulfotransferase domain	-	0	0	1	168	70	331	0	0	0.534454	68.2479	20.8809	175.185

## Sheet: GO Terms
gene_id	Gene ID	gene_chr	log2FoldChange	pvalue	GO Biological Process	GO Molecular Function	GO CC
gene-HPB47_023102	HPB47_023102	JABSTQ010009363.1	6.21388	0.0169857	NA	acyltransferase activity	NA
gene-HPB47_009280	HPB47_009280	JABSTQ010011248.1	6.06903	0.0420068	proteolysis	metallopeptidase activity	NA
gene-HPB47_002758	HPB47_002758	JABSTQ010010379.1	6.06903	0.0420068	NA	NA	NA
gene-HPB47_010566	HPB47_010566	JABSTQ010011361.1	6.06903	0.0420068	NA	NA	NA
gene-HPB47_027277	HPB47_027277	JABSTQ010009824.1	6.03959	0.0446831	NA	NA	NA
gene-HPB47_025586	HPB47_025586	JABSTQ010009634.1	5.97813	0.049328	NA	NA	NA
gene-HPB47_000031	HPB47_000031	JABSTQ010010001.1	5.966	0.0496697	NA	zinc ion binding	NA
gene-HPB47_016592	HPB47_016592	JABSTQ010005320.1	5.7766	0.0100936	NA	GTPase activity & GTP binding	NA
gene-HPB47_023314	HPB47_023314	JABSTQ010009383.1	5.77276	0.0214151	NA	NA	NA
gene-HPB47_008423	HPB47_008423	JABSTQ010011178.1	5.53711	0.0326417	NA	NA	NA
gene-HPB47_016562	HPB47_016562	JABSTQ010005282.1	5.49736	0.0341787	NA	zinc ion binding	NA
gene-HPB47_023803	HPB47_023803	JABSTQ010009426.1	5.31441	0.00990275	NA	NA	NA
gene-HPB47_028065	HPB47_028065	JABSTQ010009945.1	5.30418	0.00100366	NA	NA	NA
gene-HPB47_016571	HPB47_016571	JABSTQ010005303.1	5.21696	0.00652559	NA	monooxygenase activity, iron ion binding, oxidoreductase activity and heme binding	NA
gene-HPB47_017844	HPB47_017844	JABSTQ010006822.1	4.76159	0.000947672	NA	monooxygenase activity, iron ion binding, oxidoreductase activity and heme binding	NA
gene-HPB47_007414	HPB47_007414	JABSTQ010011072.1	4.56816	0.00327774	NA	NA	NA
gene-HPB47_010711	HPB47_010711	JABSTQ010011370.1	4.56438	0.0152316	NA	NA	NA
gene-HPB47_024734	HPB47_024734	JABSTQ010009546.1	4.41451	0.00541307	NA	NA	NA
gene-HPB47_010681	HPB47_010681	JABSTQ010011368.1	4.22168	0.000863275	NA	NA	NA
gene-HPB47_006193	HPB47_006193	JABSTQ010010925.1	4.07903	0.00988202	NA	NA	NA
gene-HPB47_021759	HPB47_021759	JABSTQ010009220.1	4.00894	0.00735112	NA	protein binding	NA
gene-HPB47_012061	HPB47_012061	JABSTQ010011486.1	3.84357	1.45497e-06	NA	NA	NA
gene-HPB47_006418	HPB47_006418	JABSTQ010010952.1	3.53981	0.049284	NA	G protein-coupled receptor activity	membrane
gene-HPB47_004434	HPB47_004434	JABSTQ010010676.1	3.51531	0.0151089	proteolysis	serine-type endopeptidase activity	NA
gene-HPB47_007186	HPB47_007186	JABSTQ010011051.1	3.38839	0.0354856	transmembrane transport	transmembrane transporter activity	NA
gene-HPB47_011242	HPB47_011242	JABSTQ010011417.1	3.36964	0.0444369	NA	zinc ion binding & nucleic acid binding	NA
gene-HPB47_022399	HPB47_022399	JABSTQ010009292.1	3.33173	0.0493073	RNA modification and pseudouridine synthesis	RNA binding & pseudouridine synthase activity	NA
gene-HPB47_024775	HPB47_024775	JABSTQ010009550.1	3.31385	0.0451261	NA	NA	NA
gene-HPB47_001771	HPB47_001771	JABSTQ010010236.1	3.23316	0.00591664	NA	NA	NA
gene-HPB47_020181	HPB47_020181	JABSTQ010009080.1	3.13843	0.00939374	NA	chitin binding	extracellular region
gene-HPB47_026710	HPB47_026710	JABSTQ010009753.1	3.12051	0.0483244	NA	NA	NA
gene-HPB47_028387	HPB47_028387	JABSTQ010009978.1	2.87537	0.000935048	proteolysis	peptidase activity	NA
gene-HPB47_012173	HPB47_012173	JABSTQ010011496.1	2.79506	8.86487e-05	NA	NA	NA
gene-HPB47_007311	HPB47_007311	JABSTQ010011062.1	2.75032	0.00187022	NA	serine-type endopeptidase inhibitor activity	extracellular space
gene-HPB47_021377	HPB47_021377	JABSTQ010009189.1	2.65463	0.0254621	NA	protein binding	NA
gene-HPB47_014479	HPB47_014479	JABSTQ010002843.1	2.64787	0.0423947	NA	NA	NA
gene-HPB47_013094	HPB47_013094	JABSTQ010011592.1	2.64047	0.022956	NA	NA	NA
gene-HPB47_023047	HPB47_023047	JABSTQ010009359.1	2.57421	0.00105668	NA	hydrolase activity	NA
gene-HPB47_014231	HPB47_014231	JABSTQ010002545.1	2.55888	0.0334048	NA	sequence-specific DNA binding	NA
gene-HPB47_001293	HPB47_001293	JABSTQ010010165.1	2.42759	0.0443424	NA	NA	NA
gene-HPB47_015831	HPB47_015831	JABSTQ010000452.1	2.26544	0.0327616	NA	NA	NA
gene-HPB47_010778	HPB47_010778	JABSTQ010011376.1	2.2383	0.030799	NA	NA	NA
gene-HPB47_013858	HPB47_013858	JABSTQ010002105.1	2.20256	0.0121619	small GTPase mediated signal transduction	GTPase activity & GTP binding	NA
gene-HPB47_006439	HPB47_006439	JABSTQ010010954.1	2.19359	0.040617	lipid metabolic process	NA	NA
gene-HPB47_015031	HPB47_015031	JABSTQ010003567.1	2.16071	0.0158454	NA	NA	NA
gene-HPB47_020392	HPB47_020392	JABSTQ010009103.1	2.10518	0.0236675	NA	NA	NA
gene-HPB47_008346	HPB47_008346	JABSTQ010011173.1	2.07954	0.00150176	NA	serine-type endopeptidase inhibitor activity	extracellular space
gene-HPB47_012398	HPB47_012398	JABSTQ010011517.1	2.07637	0.00655222	NA	NA	NA
gene-HPB47_014374	HPB47_014374	JABSTQ010002724.1	2.01474	9.05169e-05	NA	protein binding	NA
gene-HPB47_012122	HPB47_012122	JABSTQ010011492.1	1.97705	0.0127806	innate immune response & peptidoglycan catabolic process	zinc ion binding, N-acetylmuramoyl-L-alanine amidase activity and peptidoglycan binding	NA
gene-HPB47_004558	HPB47_004558	JABSTQ010010695.1	1.96511	0.0476295	NA	NA	NA
gene-HPB47_027393	HPB47_027393	JABSTQ010009845.1	1.95153	0.0329967	NA	NA	NA
gene-HPB47_003913	HPB47_003913	JABSTQ010010582.1	1.92481	0.0173239	NA	serine-type endopeptidase inhibitor activity	NA
gene-HPB47_019330	HPB47_019330	JABSTQ010008731.1	1.9042	0.0111868	NA	oxidoreductase activity	NA
gene-HPB47_007987	HPB47_007987	JABSTQ010011142.1	1.89449	0.0438653	NA	NA	NA
gene-HPB47_022912	HPB47_022912	JABSTQ010009345.1	1.85054	0.00251336	sphingolipid metabolic process	glucosylceramidase activity	NA
gene-HPB47_002022	HPB47_002022	JABSTQ010010267.1	1.84263	0.00376118	NA	NA	NA
gene-HPB47_000632	HPB47_000632	JABSTQ010010080.1	1.83278	0.0472792	regulation of transcription, DNA-templated and proteolysis	metallopeptidase activity	NA
gene-HPB47_027145	HPB47_027145	JABSTQ010009807.1	1.81706	0.0094655	NA	sulfotransferase activity	NA
gene-HPB47_008072	HPB47_008072	JABSTQ010011150.1	1.80805	0.000180764	NA	serine-type endopeptidase inhibitor activity	extracellular space
gene-HPB47_000841	HPB47_000841	JABSTQ010010109.1	1.78271	0.00452665	NA	NA	NA
gene-HPB47_001261	HPB47_001261	JABSTQ010010161.1	1.74626	0.0263957	toll-like receptor signaling pathway, immune response and signal transduction	transmembrane signaling receptor activity	membrane
gene-HPB47_005579	HPB47_005579	JABSTQ010010840.1	1.72665	0.000328635	proteolysis	serine-type carboxypeptidase activity	NA
gene-HPB47_013047	HPB47_013047	JABSTQ010011587.1	1.72259	1.56322e-05	NA	NA	NA
gene-HPB47_021536	HPB47_021536	JABSTQ010009204.1	1.68994	0.0204416	P450-containing electron transport chain	2 iron, 2 sulfur cluster binding	NA
gene-HPB47_020144	HPB47_020144	JABSTQ010009075.1	1.68676	0.0222675	carbohydrate metabolic process	NA	NA
gene-HPB47_005103	HPB47_005103	JABSTQ010010762.1	1.67589	0.0430818	NA	RNA-DNA hybrid ribonuclease activity and nucleic acid binding	NA
gene-HPB47_027205	HPB47_027205	JABSTQ010009814.1	1.65865	0.00261604	calcium ion transmembrane transport	ion channel activity, calcium channel activity and protein binding	membrane
gene-HPB47_005132	HPB47_005132	JABSTQ010010766.1	1.60835	0.0257967	translational initiation	NA	NA
gene-HPB47_006896	HPB47_006896	JABSTQ010011008.1	1.59826	1.58771e-05	regulation of transcription, DNA-templated	DNA binding and protein dimerization activity	NA
gene-HPB47_023771	HPB47_023771	JABSTQ010009421.1	1.55959	0.00214786	NA	NA	extracellular region
gene-HPB47_020530	HPB47_020530	JABSTQ010009119.1	1.54883	0.0440196	response to oxidative stress	peroxidase activity and heme binding	NA
gene-HPB47_001419	HPB47_001419	JABSTQ010010183.1	1.49413	0.00148104	NA	NA	NA
gene-HPB47_023216	HPB47_023216	JABSTQ010009372.1	1.48229	0.00134115	toll-like receptor signaling pathway, immune response and signal transduction	transmembrane signaling receptor activity	membrane
gene-HPB47_017917	HPB47_017917	JABSTQ010006914.1	1.47491	0.0449171	carbohydrate metabolic process and pentose-phosphate shunt	6-phosphogluconolactonase activity	NA
gene-HPB47_004983	HPB47_004983	JABSTQ010010749.1	1.4572	0.00261536	NA	NA	NA
gene-HPB47_028456	HPB47_028456	JABSTQ010009987.1	1.43161	0.0171083	NA	NA	NA
gene-HPB47_028388	HPB47_028388	JABSTQ010009978.1	1.4236	0.0153987	proteolysis	peptidase activity	NA
gene-HPB47_025315	HPB47_025315	JABSTQ010009604.1	1.39699	0.00166503	NA	NA	NA
gene-HPB47_013911	HPB47_013911	JABSTQ010002167.1	1.39326	0.0454666	carbohydrate metabolic process	hydrolase activity, hydrolyzing O-glycosyl compounds and beta-N-acetylhexosaminidase activity	NA
gene-HPB47_022077	HPB47_022077	JABSTQ010009254.1	1.39103	0.049451	proline biosynthetic process	pyrroline-5-carboxylate reductase activity	NA
gene-HPB47_013115	HPB47_013115	JABSTQ010011594.1	1.3597	0.0249603	L-methionine salvage from methylthioadenosine	acireductone dioxygenase [iron(II)-requiring] activity and oxidoreductase activity	NA
gene-HPB47_003950	HPB47_003950	JABSTQ010010592.1	1.35596	0.000171068	carbohydrate metabolic process	chitin binding	NA
gene-HPB47_002030	HPB47_002030	JABSTQ010010270.1	1.31401	0.000358324	NA	NA	NA
gene-HPB47_008562	HPB47_008562	JABSTQ010011191.1	1.31177	0.0492845	nucleotide-excision repair and transcription initiation from RNA polymerase II promoter	DNA binding, DNA helicase activity, ATP binding and hydrolase activity	NA
gene-HPB47_020113	HPB47_020113	JABSTQ010009073.1	1.28517	0.0135834	NA	NA	NA
gene-HPB47_010648	HPB47_010648	JABSTQ010011365.1	1.28322	0.0112415	DNA metabolic process	deoxyribonuclease II activity	NA
gene-HPB47_024456	HPB47_024456	JABSTQ010009509.1	1.27959	0.0119031	proteolysis	metallopeptidase activity and zinc ion binding	NA
gene-HPB47_022421	HPB47_022421	JABSTQ010009294.1	1.27629	0.0479536	NA	NA	NA
gene-HPB47_011656	HPB47_011656	JABSTQ010011451.1	1.26527	0.0301296	cation transport and transmembrane transport	cation transmembrane transporter activity	membrane
gene-HPB47_006003	HPB47_006003	JABSTQ010010903.1	1.25982	0.020375	NA	NA	NA
gene-HPB47_006738	HPB47_006738	JABSTQ010010990.1	1.25813	0.0359239	intracellular protein transport and endoplasmic reticulum to Golgi vesicle-mediated transport	zinc ion binding	COPII vesicle coat
gene-HPB47_010320	HPB47_010320	JABSTQ010011339.1	1.25419	0.00414995	NA	NA	NA
gene-HPB47_028164	HPB47_028164	JABSTQ010009954.1	1.2489	0.000568891	NA	NA	NA
gene-HPB47_027208	HPB47_027208	JABSTQ010009814.1	1.23516	0.00992014	NA	serine-type endopeptidase inhibitor activity	extracellular space
gene-HPB47_000688	HPB47_000688	JABSTQ010010089.1	1.23101	0.00246453	NA	NA	NA
gene-HPB47_004363	HPB47_004363	JABSTQ010010662.1	1.21767	0.0222036	NA	NA	NA
gene-HPB47_002299	HPB47_002299	JABSTQ010010314.1	1.20842	0.00420781	NA	transaminase activity and pyridoxal phosphate binding	NA
gene-HPB47_002303	HPB47_002303	JABSTQ010010314.1	1.19531	0.00874558	NA	NA	NA
gene-HPB47_024039	HPB47_024039	JABSTQ010009452.1	1.19444	0.0437261	NA	protein binding	NA
gene-HPB47_028465	HPB47_028465	JABSTQ010009988.1	1.19353	0.0465015	protein dephosphorylation	acid phosphatase activity and non-membrane spanning protein tyrosine phosphatase activity	cytoplasm
gene-HPB47_002188	HPB47_002188	JABSTQ010010293.1	1.19145	0.00437271	NA	NA	NA
gene-HPB47_024117	HPB47_024117	JABSTQ010009462.1	1.18147	0.00561482	S-adenosylmethionine biosynthetic process	methionine adenosyltransferase activity and ATP binding	NA
gene-HPB47_006720	HPB47_006720	JABSTQ010010989.1	1.17404	0.00368675	NA	NA	NA
gene-HPB47_013683	HPB47_013683	JABSTQ010001890.1	1.17334	0.00450625	NA	protein binding	NA
gene-HPB47_019113	HPB47_019113	JABSTQ010008509.1	1.16075	0.0476754	NA	NA	NA
gene-HPB47_008804	HPB47_008804	JABSTQ010011211.1	1.15879	0.0445048	NA	NA	NA
gene-HPB47_007462	HPB47_007462	JABSTQ010011078.1	1.15194	0.0212393	NA	NA	NA
gene-HPB47_002286	HPB47_002286	JABSTQ010010313.1	1.14804	0.0302165	NA	NA	NA
gene-HPB47_004259	HPB47_004259	JABSTQ010010648.1	1.14565	0.0490967	NA	NA	NA
gene-HPB47_001917	HPB47_001917	JABSTQ010010258.1	1.14063	0.0278255	NA	lipase activity	NA
gene-HPB47_014190	HPB47_014190	JABSTQ010002493.1	1.12609	0.0444479	proteolysis	serine-type endopeptidase activity	NA
gene-HPB47_021555	HPB47_021555	JABSTQ010009206.1	1.10752	0.0137266	carbohydrate metabolic process	hydrolase activity, hydrolyzing O-glycosyl compounds	NA
gene-HPB47_007951	HPB47_007951	JABSTQ010011139.1	1.10286	0.0459282	NA	NA	NA
gene-HPB47_007138	HPB47_007138	JABSTQ010011045.1	1.10084	0.0213909	cobalamin transport	cobalamin binding	NA
gene-HPB47_027711	HPB47_027711	JABSTQ010009892.1	1.06663	0.00791814	NA	NA	NA
gene-HPB47_009955	HPB47_009955	JABSTQ010011313.1	1.06499	0.0360561	NA	NA	NA
gene-HPB47_020920	HPB47_020920	JABSTQ010009160.1	1.06389	0.0314932	NA	NA	NA
gene-HPB47_010813	HPB47_010813	JABSTQ010011379.1	1.05617	0.0201439	NA	NA	NA
gene-HPB47_027710	HPB47_027710	JABSTQ010009892.1	1.05533	0.0103598	NA	NA	NA
gene-HPB47_014707	HPB47_014707	JABSTQ010003115.1	1.05503	0.0266161	proton transmembrane transport	proton-transporting ATPase activity, rotational mechanism	vacuolar proton-transporting V-type ATPase complex
gene-HPB47_027147	HPB47_027147	JABSTQ010009807.1	1.04559	0.0127539	NA	sulfotransferase activity	NA
gene-HPB47_003397	HPB47_003397	JABSTQ010010490.1	1.0356	0.0130103	mRNA splice site selection	mRNA binding	U1 snRNP
gene-HPB47_006369	HPB47_006369	JABSTQ010010950.1	1.03456	0.00863085	NA	NA	membrane
gene-HPB47_007893	HPB47_007893	JABSTQ010011130.1	1.02802	0.0449378	NA	NA	NA
gene-HPB47_011964	HPB47_011964	JABSTQ010011474.1	1.0141	0.0433785	calcium ion transport	ion channel activity	membrane
gene-HPB47_018953	HPB47_018953	JABSTQ010008291.1	1.00323	0.00916548	NA	NA	NA
gene-HPB47_016263	HPB47_016263	JABSTQ010004965.1	0.992432	0.0474743	NA	RNA binding	NA
gene-HPB47_000366	HPB47_000366	JABSTQ010010044.1	0.989795	0.0291566	NA	gamma-glutamylaminecyclotransferase activity	NA
gene-HPB47_027456	HPB47_027456	JABSTQ010009855.1	0.988138	0.0370458	NA	sulfotransferase activity	NA
gene-HPB47_009053	HPB47_009053	JABSTQ010011233.1	0.962386	0.0235422	NA	NA	NA
gene-HPB47_021298	HPB47_021298	JABSTQ010009183.1	0.929118	0.0413197	NA	NA	NA
gene-HPB47_008741	HPB47_008741	JABSTQ010011203.1	0.909881	0.0452796	protein polyubiquitination	ubiquitin protein transferase and ligase activity	NA
gene-HPB47_023766	HPB47_023766	JABSTQ010009420.1	0.899923	0.00733476	NA	sulfotransferase activity	NA
gene-HPB47_011268	HPB47_011268	JABSTQ010011419.1	0.86409	0.0480796	actomyosin structure organization	actin binding	NA
gene-HPB47_021685	HPB47_021685	JABSTQ010009215.1	0.854721	0.0400513	NA	protein binding	NA
gene-HPB47_027283	HPB47_027283	JABSTQ010009825.1	0.842754	0.0230206	NA	calcium ion binding	NA
gene-HPB47_010051	HPB47_010051	JABSTQ010011320.1	0.839912	0.0194992	SRP-dependent cotranslational protein targeting to membrane	RNA binding, protein binding, 7S RNA binding, signal recognition particle binding and endoplasmic reticulum signal peptide binding	signal recognition particle, endoplasmic reticulum targeting
gene-HPB47_009808	HPB47_009808	JABSTQ010011298.1	0.831481	0.0299773	NA	RNA binding	NA
gene-HPB47_020564	HPB47_020564	JABSTQ010009122.1	0.798702	0.0364415	NA	GTPase activity & GTP binding	NA
gene-HPB47_017469	HPB47_017469	JABSTQ010006416.1	0.772226	0.0495752	retrograde vesicle-mediated transport, Golgi to endoplasmic reticulum	NA	COPI vesicle coat
gene-HPB47_024243	HPB47_024243	JABSTQ010009480.1	0.756566	0.034503	NA	NA	NA
gene-HPB47_002340	HPB47_002340	JABSTQ010010317.1	0.75626	0.0240253	NA	NA	NA
gene-HPB47_008341	HPB47_008341	JABSTQ010011173.1	0.732292	0.0301672	NA	NA	NA
gene-HPB47_017850	HPB47_017850	JABSTQ010006825.1	0.717618	0.0473054	translation	RNA binding and structural constituent of ribosome	ribosome
gene-HPB47_014243	HPB47_014243	JABSTQ010002575.1	0.710458	0.034384	regulation of transcription by RNA polymerase II	DNA-binding transcription factor activity	NA
gene-HPB47_027004	HPB47_027004	JABSTQ010009793.1	0.694574	0.0338219	regulation of transcription, DNA-templated	DNA binding and protein dimerization activity	NA
gene-HPB47_013786	HPB47_013786	JABSTQ010002026.1	0.680469	0.0466649	NA	isomerase activity, cobalamin binding and metal ion binding	NA
gene-HPB47_006933	HPB47_006933	JABSTQ010011012.1	0.653888	0.0489937	translation	structural constituent of ribosome and 5S rRNA binding	ribosome
gene-HPB47_002112	HPB47_002112	JABSTQ010010281.1	-0.735525	0.047557	NA	NA	NA
gene-HPB47_024763	HPB47_024763	JABSTQ010009550.1	-0.820336	0.0466878	protein ubiquitination, intracellular signal transduction and regulation of growth	NA	NA
gene-HPB47_011289	HPB47_011289	JABSTQ010011420.1	-0.837825	0.0426384	NA	NA	mitochondrial intermembrane space
gene-HPB47_019729	HPB47_019729	JABSTQ010009040.1	-0.842767	0.0326312	NA	NA	NA
gene-HPB47_021805	HPB47_021805	JABSTQ010009224.1	-0.847467	0.0458593	NA	protein binding	NA
gene-HPB47_012632	HPB47_012632	JABSTQ010011542.1	-0.893174	0.043773	NA	NA	NA
gene-HPB47_009913	HPB47_009913	JABSTQ010011307.1	-0.951972	0.0288084	lysosomal transport	mannose binding and signaling receptor activity	NA
gene-HPB47_001036	HPB47_001036	JABSTQ010010137.1	-0.955086	0.0408925	NA	RNA binding	NA
gene-HPB47_002020	HPB47_002020	JABSTQ010010267.1	-0.965461	0.0434885	DNA repair, DNA recombination and DNA biosynthetic process	DNA binding, DNA ligase (ATP) activity, ATP binding and zinc ion binding	NA
gene-HPB47_017384	HPB47_017384	JABSTQ010006284.1	-0.98727	0.0478644	transmembrane transport	transmembrane transporter activity	NA
gene-HPB47_009177	HPB47_009177	JABSTQ010011242.1	-0.994613	0.0491239	NA	NA	NA
gene-HPB47_014059	HPB47_014059	JABSTQ010002355.1	-1.00538	0.0256503	NA	NA	NA
gene-HPB47_000324	HPB47_000324	JABSTQ010010038.1	-1.009	0.0393407	NA	protein binding	NA
gene-HPB47_003404	HPB47_003404	JABSTQ010010490.1	-1.01982	0.0498513	TOR signaling	protein binding	TORC1 complex
gene-HPB47_020075	HPB47_020075	JABSTQ010009072.1	-1.02644	0.0367179	NA	NA	NA
gene-HPB47_000550	HPB47_000550	JABSTQ010010065.1	-1.02748	0.0434653	protein phosphorylation and protein autophosphorylation	protein kinase activity, MAP kinase kinase kinase activity and ATP binding	NA
gene-HPB47_025680	HPB47_025680	JABSTQ010009646.1	-1.03852	0.0365163	NA	protein phosphatase regulator activity	protein phosphatase type 2A complex
gene-HPB47_001158	HPB47_001158	JABSTQ010010151.1	-1.05527	0.0236175	NA	nucleic acid binding, RNA binding and protein binding	NA
gene-HPB47_012829	HPB47_012829	JABSTQ010011559.1	-1.05695	0.0465358	NA	nucleic acid binding, hydrolase activity and metal ion binding	NA
gene-HPB47_028370	HPB47_028370	JABSTQ010009975.1	-1.06236	0.0291617	NA	nucleic acid binding, zinc ion binding and metal binding	NA
gene-HPB47_009849	HPB47_009849	JABSTQ010011301.1	-1.08167	0.0220695	NA	NA	NA
gene-HPB47_009521	HPB47_009521	JABSTQ010011272.1	-1.09864	0.0374834	NA	NA	NA
gene-HPB47_008924	HPB47_008924	JABSTQ010011221.1	-1.1287	0.0053657	NA	RNA binding	NA
gene-HPB47_010640	HPB47_010640	JABSTQ010011365.1	-1.1338	0.0452318	protein phosphorylation	protein kinase activity and ATP binding	NA
gene-HPB47_020454	HPB47_020454	JABSTQ010009111.1	-1.1429	0.037278	NA	NA	NA
gene-HPB47_026107	HPB47_026107	JABSTQ010009686.1	-1.14842	0.0253081	NA	calcium ion binding	NA
gene-HPB47_018401	HPB47_018401	JABSTQ010007520.1	-1.15364	0.0438493	NA	NA	NA
gene-HPB47_003370	HPB47_003370	JABSTQ010010488.1	-1.15875	0.0458703	G protein-coupled receptor signaling pathway	transmembrane signaling receptor activity, G protein-coupled receptor activity and carbohydrate binding	membrane
gene-HPB47_027791	HPB47_027791	JABSTQ010009903.1	-1.16397	0.0450018	intermediate filament cytoskeleton organization	protein binding	cytoskeleton
gene-HPB47_024615	HPB47_024615	JABSTQ010009529.1	-1.16401	0.0252759	protein lipoylation and protein modification process	lipoyl(octanoyl) transferase activity	NA
gene-HPB47_018169	HPB47_018169	JABSTQ010007231.1	-1.17268	0.0357467	NA	DNA-binding transcription factor activity, RNA polymerase II-specific	NA
gene-HPB47_007199	HPB47_007199	JABSTQ010011052.1	-1.17798	0.0476836	NA	NA	NA
gene-HPB47_027567	HPB47_027567	JABSTQ010009869.1	-1.18897	0.0497577	nucleobase-containing compound metabolic process	DNA binding, DNA helicase activity, ATP binding and hydrolase activity (acting on acid anhydrides, in phosphorus-containing anhydrides)	NA
gene-HPB47_022059	HPB47_022059	JABSTQ010009252.1	-1.19418	0.0325916	NA	NA	NA
gene-HPB47_004501	HPB47_004501	JABSTQ010010690.1	-1.1994	0.0206767	signal transduction	protein binding	NA
gene-HPB47_011909	HPB47_011909	JABSTQ010011470.1	-1.20156	0.00879197	protein phosphorylation	protein serine/threonine kinase activity and ATP binding	NA
gene-HPB47_015713	HPB47_015713	JABSTQ010004365.1	-1.20614	0.0334814	regulation of transcription, DNA-templated	nuclear receptor coactivator activity	nucleus
gene-HPB47_027536	HPB47_027536	JABSTQ010009865.1	-1.21612	0.0122769	NA	protein binding	NA
gene-HPB47_019300	HPB47_019300	JABSTQ010008698.1	-1.22743	0.0255497	NA	protein binding	NA
gene-HPB47_010232	HPB47_010232	JABSTQ010011333.1	-1.24169	0.040327	NA	NA	NA
gene-HPB47_001891	HPB47_001891	JABSTQ010010257.1	-1.24298	0.043666	proteolysis	cysteine-type peptidase activity	NA
gene-HPB47_022469	HPB47_022469	JABSTQ010009299.1	-1.25207	0.0418097	superoxide metabolic process	copper ion binding	NA
gene-HPB47_006380	HPB47_006380	JABSTQ010010950.1	-1.26406	0.0336036	NA	protein binding	NA
gene-HPB47_027679	HPB47_027679	JABSTQ010009884.1	-1.26953	0.0186215	NA	NA	NA
gene-HPB47_012874	HPB47_012874	JABSTQ010011566.1	-1.2782	0.0478006	NA	NA	NA
gene-HPB47_028055	HPB47_028055	JABSTQ010009942.1	-1.29821	0.0429943	demethylation	NA	NA
gene-HPB47_010971	HPB47_010971	JABSTQ010011394.1	-1.31215	0.0426654	NA	NA	NA
gene-HPB47_012876	HPB47_012876	JABSTQ010011566.1	-1.33187	0.0293841	negative regulation of transcription by RNA polymerase II	NA	NA
gene-HPB47_024590	HPB47_024590	JABSTQ010009524.1	-1.33674	0.0293043	NA	NA	NA
gene-HPB47_022449	HPB47_022449	JABSTQ010009298.1	-1.34893	0.0324886	NA	NA	NA
gene-HPB47_000208	HPB47_000208	JABSTQ010010025.1	-1.3597	0.0143942	NA	NA	NA
gene-HPB47_006483	HPB47_006483	JABSTQ010010962.1	-1.36218	0.000799465	G protein-coupled receptor signaling pathway	G protein-coupled receptor activity	membrane
gene-HPB47_028149	HPB47_028149	JABSTQ010009950.1	-1.36731	0.0433456	transmembrane transport	transmembrane transporter activity	NA
gene-HPB47_025063	HPB47_025063	JABSTQ010009581.1	-1.37108	0.00239474	NA	NA	NA
gene-HPB47_005008	HPB47_005008	JABSTQ010010752.1	-1.38584	0.0467113	NA	NA	NA
gene-HPB47_025355	HPB47_025355	JABSTQ010009608.1	-1.40117	0.0400081	pyruvate metabolic process and gluconeogenesis	catalytic activity, pyruvate carboxylase activity and ATP binding	NA
gene-HPB47_001931	HPB47_001931	JABSTQ010001025.1	-1.41556	0.0303232	proteolysis	metalloexopeptidase activity	NA
gene-HPB47_015486	HPB47_015486	JABSTQ010004124.1	-1.416	0.0253645	protein dephosphorylation	non-membrane spanning protein tyrosine phosphatase activity	NA
gene-HPB47_015720	HPB47_015720	JABSTQ010004370.1	-1.43316	0.0257569	NA	DNA binding	NA
gene-HPB47_002480	HPB47_002480	JABSTQ010010338.1	-1.43511	0.0105873	NA	NA	NA
gene-HPB47_012922	HPB47_012922	JABSTQ010011571.1	-1.43641	0.0378859	NA	NA	NA
gene-HPB47_008404	HPB47_008404	JABSTQ010011178.1	-1.43998	0.0414106	NA	protein binding	NA
gene-HPB47_003496	HPB47_003496	JABSTQ010010508.1	-1.44669	0.0445416	regulation of transcription, DNA-templated	protein binding	transcription regulator complex
gene-HPB47_002143	HPB47_002143	JABSTQ010010286.1	-1.44836	0.00989948	NA	NA	NA
gene-HPB47_001071	HPB47_001071	JABSTQ010010142.1	-1.46437	0.035556	NA	NA	NA
gene-HPB47_001659	HPB47_001659	JABSTQ010010214.1	-1.46582	0.0490374	NA	NA	NA
gene-HPB47_026446	HPB47_026446	JABSTQ010009716.1	-1.46763	0.0244812	NA	NA	NA
gene-HPB47_000635	HPB47_000635	JABSTQ010010080.1	-1.48526	0.0232894	NA	NA	NA
gene-HPB47_024544	HPB47_024544	JABSTQ010009520.1	-1.49268	0.0304214	transmembrane transport	metal ion transmembrane transporter activity	membrane
gene-HPB47_012563	HPB47_012563	JABSTQ010011535.1	-1.53444	0.022179	NA	protein binding	NA
gene-HPB47_008061	HPB47_008061	JABSTQ010011150.1	-1.54508	0.0038339	NA	NA	NA
gene-HPB47_021890	HPB47_021890	JABSTQ010009236.1	-1.55686	0.0161023	NA	NA	NA
gene-HPB47_026111	HPB47_026111	JABSTQ010009687.1	-1.56895	0.0455452	NA	NA	NA
gene-HPB47_002615	HPB47_002615	JABSTQ010010358.1	-1.58116	0.0103062	anion transport	inorganic anion exchanger activity and anion transmembrane transporter activity	membrane
gene-HPB47_012079	HPB47_012079	JABSTQ010011487.1	-1.58872	0.0230388	NA	NA	NA
gene-HPB47_013116	HPB47_013116	JABSTQ010011594.1	-1.60958	0.0165153	NA	protein binding	NA
gene-HPB47_001823	HPB47_001823	JABSTQ010010245.1	-1.62167	0.0326855	small GTPase mediated signal transduction	GTPase activity & GTP binding	NA
gene-HPB47_007193	HPB47_007193	JABSTQ010011052.1	-1.63443	0.00767004	NA	NA	NA
gene-HPB47_004719	HPB47_004719	JABSTQ010010727.1	-1.64271	0.0302983	NA	actin binding	NA
gene-HPB47_024552	HPB47_024552	JABSTQ010009521.1	-1.65928	0.0209254	NA	NA	NA
gene-HPB47_024016	HPB47_024016	JABSTQ010009452.1	-1.66845	0.019248	NA	hormone activity	extracellular region
gene-HPB47_005089	HPB47_005089	JABSTQ010010761.1	-1.67243	0.0279834	NA	NA	NA
gene-HPB47_025356	HPB47_025356	JABSTQ010009608.1	-1.69017	0.0258262	pyruvate metabolic process and gluconeogenesis	pyruvate carboxylase activity, ATP binding and metal ion binding	NA
gene-HPB47_024787	HPB47_024787	JABSTQ010009551.1	-1.70446	0.0102009	ion transmembrane transport	transmembrane signaling receptor activity, ion channel activity and extracellular ligand-gated ion channel activity	membrane
gene-HPB47_016383	HPB47_016383	JABSTQ010005097.1	-1.7243	0.0132245	NA	NA	NA
gene-HPB47_002284	HPB47_002284	JABSTQ010010313.1	-1.72892	0.0270731	NA	NA	NA
gene-HPB47_003656	HPB47_003656	JABSTQ010010539.1	-1.73704	0.0111171	NA	NA	NA
gene-HPB47_013472	HPB47_013472	JABSTQ010001594.1	-1.744	0.0113982	NA	NA	NA
gene-HPB47_008228	HPB47_008228	JABSTQ010011164.1	-1.747	0.0229232	transcription initiation from RNA polymerase II promoter	NA	transcription factor TFIIF complex
gene-HPB47_004556	HPB47_004556	JABSTQ010010695.1	-1.77009	0.0420341	NA	protein binding and zinc ion binding	NA
gene-HPB47_009389	HPB47_009389	JABSTQ010011255.1	-1.7728	0.0130191	maturation of SSU-rRNA	protein binding	nucleus
gene-HPB47_010237	HPB47_010237	JABSTQ010011333.1	-1.79058	0.0355045	protein deubiquitination	thiol-dependent deubiquitinase and zinc ion binding	NA
gene-HPB47_003250	HPB47_003250	JABSTQ010010468.1	-1.82818	0.0245407	NA	NA	NA
gene-HPB47_021875	HPB47_021875	JABSTQ010009235.1	-1.84029	0.0277686	NA	nucleic acid binding and ATP binding	NA
gene-HPB47_007316	HPB47_007316	JABSTQ010011062.1	-1.87138	0.0457328	NA	NA	NA
gene-HPB47_005522	HPB47_005522	JABSTQ010010830.1	-1.87627	0.0254738	carbohydrate metabolic process and fucose metabolic process	alpha-L-fucosidase activity	NA
gene-HPB47_000070	HPB47_000070	JABSTQ010010006.1	-1.89196	0.0358355	GPI anchor biosynthetic process	NA	membrane
gene-HPB47_009579	HPB47_009579	JABSTQ010011277.1	-1.89291	0.015491	NA	3-hydroxyanthranilate 3,4-dioxygenase activity and iron ion binding	NA
gene-HPB47_012298	HPB47_012298	JABSTQ010011509.1	-1.90214	0.0441479	protein phosphorylation	protein tyrosine kinase activity, protein binding and ATP binding	NA
gene-HPB47_025776	HPB47_025776	JABSTQ010009654.1	-1.91809	0.00453822	Notch signaling pathway, multicellular organism development, cell differentiation and regulation of developmental process	calcium ion binding and protein binding	membrane
gene-HPB47_000962	HPB47_000962	JABSTQ010010123.1	-1.95866	0.0147548	NA	NA	NA
gene-HPB47_008651	HPB47_008651	JABSTQ010011193.1	-1.98347	0.00186107	NA	NA	NA
gene-HPB47_010649	HPB47_010649	JABSTQ010011365.1	-1.99206	0.00206626	NA	NA	NA
gene-HPB47_002496	HPB47_002496	JABSTQ010010343.1	-2.00807	0.00161542	transmembrane transport	transmembrane transporter activity	NA
gene-HPB47_003110	HPB47_003110	JABSTQ010010444.1	-2.01836	0.00951158	NA	NA	NA
gene-HPB47_002353	HPB47_002353	JABSTQ010010321.1	-2.03542	0.0338615	NA	protein binding	NA
gene-HPB47_017632	HPB47_017632	JABSTQ010006569.1	-2.03825	0.00613784	DNA replication, DNA repair, DNA recombination and cellular metabolic process	nucleotide binding, helicase activity, ATP binding and 3'-5' DNA helicase activity	NA
gene-HPB47_014627	HPB47_014627	JABSTQ010003013.1	-2.05538	0.020642	signal transduction	NA	NA
gene-HPB47_006382	HPB47_006382	JABSTQ010010950.1	-2.10165	0.00488129	NA	NA	membrane
gene-HPB47_025725	HPB47_025725	JABSTQ010009650.1	-2.14502	0.00557525	NA	protein binding	NA
gene-HPB47_011518	HPB47_011518	JABSTQ010011437.1	-2.17682	0.0172972	NA	NA	NA
gene-HPB47_024325	HPB47_024325	JABSTQ010009493.1	-2.18934	0.0356176	NA	protein binding	NA
gene-HPB47_027051	HPB47_027051	JABSTQ010009799.1	-2.18969	0.0431092	NA	NA	membrane
gene-HPB47_023796	HPB47_023796	JABSTQ010009424.1	-2.22764	0.0289292	transmembrane transport	ATP binding, ATP hydrolysis activity and ABC-type transporter activity	membrane
gene-HPB47_012625	HPB47_012625	JABSTQ010011541.1	-2.23144	0.0478936	negative regulation of apoptotic process	regulation of cell cycle	nucleus
gene-HPB47_007906	HPB47_007906	JABSTQ010011133.1	-2.24091	0.000586739	NA	NA	NA
gene-HPB47_020216	HPB47_020216	JABSTQ010009083.1	-2.26418	0.0397068	protein phosphorylation and intracellular signal transduction	magnesium ion binding, protein serine/threonine kinase activity and ATP binding	NA
gene-HPB47_007785	HPB47_007785	JABSTQ010011118.1	-2.2844	0.000118735	NA	NA	NA
gene-HPB47_004110	HPB47_004110	JABSTQ010010622.1	-2.35652	0.0281441	NA	NA	NA
gene-HPB47_018012	HPB47_018012	JABSTQ010007026.1	-2.46347	0.00595114	NA	NA	NA
gene-HPB47_012603	HPB47_012603	JABSTQ010011539.1	-2.46991	0.0351094	regulation of transcription, DNA-templated	DNA binding	NA
gene-HPB47_023221	HPB47_023221	JABSTQ010009374.1	-2.48529	0.0491038	NA	protein binding	NA
gene-HPB47_006702	HPB47_006702	JABSTQ010010989.1	-2.50247	0.0151972	NA	NA	NA
gene-HPB47_000630	HPB47_000630	JABSTQ010010080.1	-2.50295	0.0347834	NA	RNA binding	NA
gene-HPB47_016808	HPB47_016808	JABSTQ010000560.1	-2.50579	0.0162569	NA	NA	NA
gene-HPB47_026916	HPB47_026916	JABSTQ010009788.1	-2.51045	0.0158494	NA	protein binding	NA
gene-HPB47_019112	HPB47_019112	JABSTQ010008509.1	-2.57665	0.0280872	nucleotide-excision repair	ATPase activator activity	transcription factor TFIIH core complex
gene-HPB47_025606	HPB47_025606	JABSTQ010009638.1	-2.60929	0.0308095	NA	NA	NA
gene-HPB47_012790	HPB47_012790	JABSTQ010011556.1	-2.64028	0.0302092	NA	serine-type endopeptidase inhibitor activity	extracellular space
gene-HPB47_011385	HPB47_011385	JABSTQ010011427.1	-2.65167	0.0332052	NA	NA	NA
gene-HPB47_007882	HPB47_007882	JABSTQ010011129.1	-2.66609	0.0125921	homophilic cell adhesion via plasma membrane adhesion molecules, cell-cell adhesion	calcium ion binding	plasma membrane
gene-HPB47_020148	HPB47_020148	JABSTQ010009076.1	-2.69304	0.000474578	transmembrane transport	transmembrane transporter activity	membrane
gene-HPB47_010181	HPB47_010181	JABSTQ010011330.1	-2.70959	0.0302081	NA	protein binding	NA
gene-HPB47_024924	HPB47_024924	JABSTQ010009564.1	-2.72593	0.0337316	NA	NA	NA
gene-HPB47_022514	HPB47_022514	JABSTQ010009304.1	-2.79251	0.0491946	NA	NA	NA
gene-HPB47_012141	HPB47_012141	JABSTQ010011494.1	-2.79277	0.0465052	transmembrane transport	transmembrane transporter activity	NA
gene-HPB47_013759	HPB47_013759	JABSTQ010001999.1	-2.82112	0.0483864	NA	protein binding	NA
gene-HPB47_024283	HPB47_024283	JABSTQ010009487.1	-2.8432	0.00976292	NA	NA	NA
gene-HPB47_005065	HPB47_005065	JABSTQ010010758.1	-2.84842	0.0476561	ion transmembrane transport	transmembrane signaling receptor activity, extracellular ligand-gated ion channel activity and acetylcholine-gated cation-selective channel activity	membrane, postsynaptic membrane
gene-HPB47_011642	HPB47_011642	JABSTQ010011450.1	-2.88998	0.0128595	NA	calcium ion binding and protein binding	NA
gene-HPB47_001817	HPB47_001817	JABSTQ010010244.1	-2.92366	0.0319737	NA	NA	NA
gene-HPB47_022158	HPB47_022158	JABSTQ010009265.1	-3.03387	0.0218792	NA	NA	NA
gene-HPB47_005346	HPB47_005346	JABSTQ010010798.1	-3.07977	0.00466741	NA	NA	NA
gene-HPB47_011473	HPB47_011473	JABSTQ010011434.1	-3.13395	0.0445845	potassium ion transport, protein homooligomerization and transmembrane transport	ion channel activity, voltage-gated potassium channel activity and protein binding	membrane, voltage-gated potassium channel complex
gene-HPB47_005876	HPB47_005876	JABSTQ010010882.1	-3.137	0.044971	NA	monooxygenase activity, iron ion binding, heme binding and oxidoreductase activity (acting on paired donors, with incorporation or reduction of molecular oxygen)	NA
gene-HPB47_014629	HPB47_014629	JABSTQ010003013.1	-3.14382	0.00201968	protein phosphorylation	protein kinase activity and ATP binding	NA
gene-HPB47_025200	HPB47_025200	JABSTQ010009592.1	-3.1677	0.0118305	NA	NA	NA
gene-HPB47_004502	HPB47_004502	JABSTQ010010690.1	-3.17459	0.0165888	NA	NA	NA
gene-HPB47_021380	HPB47_021380	JABSTQ010009189.1	-3.17906	0.0498061	NA	NA	NA
gene-HPB47_023844	HPB47_023844	JABSTQ010009430.1	-3.20073	0.0491384	cardiolipin biosynthetic process	phosphatidate cytidylyltransferase activity	NA
gene-HPB47_021918	HPB47_021918	JABSTQ010009238.1	-3.22216	0.00283318	NA	NA	NA
gene-HPB47_020474	HPB47_020474	JABSTQ010009113.1	-3.25419	0.0292632	carbohydrate metabolic process	chitin binding	NA
gene-HPB47_007463	HPB47_007463	JABSTQ010011078.1	-3.27759	0.0279043	cell adhesion	NA	integrin complex
gene-HPB47_002124	HPB47_002124	JABSTQ010010283.1	-3.28259	0.0288447	NA	monooxygenase activity, iron ion binding, heme binding and oxidoreductase activity (acting on paired donors, with incorporation or reduction of molecular oxygen)	NA
gene-HPB47_012691	HPB47_012691	JABSTQ010011545.1	-3.35684	0.00832481	NA	NA	NA
gene-HPB47_027284	HPB47_027284	JABSTQ010009825.1	-3.37362	0.0188686	NA	NA	NA
gene-HPB47_022456	HPB47_022456	JABSTQ010009299.1	-3.37669	0.0167914	NA	NA	NA
gene-HPB47_011474	HPB47_011474	JABSTQ010011434.1	-3.3838	0.012048	NA	NA	NA
gene-HPB47_005973	HPB47_005973	JABSTQ010001089.1	-3.40484	0.0321903	signal transduction	NA	NA
gene-HPB47_009968	HPB47_009968	JABSTQ010011314.1	-3.43744	0.0276621	protein phosphorylation	protein kinase activity and ATP binding	NA
gene-HPB47_024347	HPB47_024347	JABSTQ010009496.1	-3.45346	0.00721701	G protein-coupled receptor signaling pathway	G protein-coupled receptor activity	membrane
gene-HPB47_013968	HPB47_013968	JABSTQ010002237.1	-3.49564	0.0178177	NA	monooxygenase activity, iron ion binding, heme binding and oxidoreductase activity (acting on paired donors, with incorporation or reduction of molecular oxygen)	NA
gene-HPB47_010372	HPB47_010372	JABSTQ010011343.1	-3.53273	8.20566e-05	NA	NA	NA
gene-HPB47_001698	HPB47_001698	JABSTQ010010224.1	-3.53931	0.0396026	NA	protein binding	NA
gene-HPB47_014202	HPB47_014202	JABSTQ010002505.1	-3.56577	0.00772499	NA	fatty acid elongase activity	membrane
gene-HPB47_020432	HPB47_020432	JABSTQ010009109.1	-3.57056	0.010714	NA	NA	NA
gene-HPB47_026333	HPB47_026333	JABSTQ010009705.1	-3.66622	0.0378879	NA	NA	NA
gene-HPB47_000834	HPB47_000834	JABSTQ010010108.1	-3.6847	0.0275278	response to oxidative stress	peroxidase activity, heme binding and protein binding	NA
gene-HPB47_026445	HPB47_026445	JABSTQ010009716.1	-3.70743	0.0497964	phosphatidylinositol dephosphorylation	phosphatase activity	NA
gene-HPB47_012136	HPB47_012136	JABSTQ010011494.1	-3.71646	0.0405294	sodium ion transport	sodium channel activity	membrane
gene-HPB47_011459	HPB47_011459	JABSTQ010011433.1	-3.75037	0.0412169	regulation of transcription, DNA-templated	DNA binding and protein dimerization activity	NA
gene-HPB47_015560	HPB47_015560	JABSTQ010004212.1	-3.78483	0.0018446	NA	NA	NA
gene-HPB47_024954	HPB47_024954	JABSTQ010009566.1	-3.80975	0.0155596	transmembrane transport	transmembrane transporter activity	NA
gene-HPB47_028022	HPB47_028022	JABSTQ010009939.1	-3.8266	0.00668178	NA	NA	NA
gene-HPB47_003028	HPB47_003028	JABSTQ010010425.1	-3.83551	0.0373651	NA	protein binding	NA
gene-HPB47_011229	HPB47_011229	JABSTQ010011417.1	-3.8671	0.0347993	NA	double-stranded telomeric DNA binding	NA
gene-HPB47_005256	HPB47_005256	JABSTQ010010785.1	-3.98421	0.0376104	NA	NA	NA
gene-HPB47_008694	HPB47_008694	JABSTQ010011197.1	-4.00654	0.0281042	NA	protein binding	NA
gene-HPB47_025024	HPB47_025024	JABSTQ010009576.1	-4.02811	0.0326964	cell adhesion	protein binding	membrane
gene-HPB47_001802	HPB47_001802	JABSTQ010010243.1	-4.038	0.023774	NA	protein kinase binding	NA
gene-HPB47_018040	HPB47_018040	JABSTQ010007071.1	-4.06133	0.00420037	NA	ATP binding, ATP hydrolysis activity and ABC-type transporter activity	membrane
gene-HPB47_016039	HPB47_016039	JABSTQ010004763.1	-4.08493	0.00217383	transmembrane transport	ATP binding, ATP hydrolysis activity and ABC-type transporter activity	membrane
gene-HPB47_003940	HPB47_003940	JABSTQ010010588.1	-4.15224	0.00972409	NA	protein binding	NA
gene-HPB47_024631	HPB47_024631	JABSTQ010009531.1	-4.15381	0.00702369	NA	oxidoreductase activity (acting on the aldehyde or oxo group of donors, NAD or NADP as acceptor)	NA
gene-HPB47_010427	HPB47_010427	JABSTQ010011348.1	-4.16471	0.0277802	NA	zinc ion binding, nucleic acid binding and protein binding	NA
gene-HPB47_000165	HPB47_000165	JABSTQ010010019.1	-4.16924	0.0107689	G protein-coupled receptor signaling pathway	G protein-coupled receptor activity	membrane
gene-HPB47_026250	HPB47_026250	JABSTQ010009697.1	-4.20563	0.048015	NA	NA	NA
gene-HPB47_002307	HPB47_002307	JABSTQ010010315.1	-4.21776	0.0004734	NA	NA	NA
gene-HPB47_011191	HPB47_011191	JABSTQ010011414.1	-4.22353	0.0453222	NA	NA	NA
gene-HPB47_005553	HPB47_005553	JABSTQ010010835.1	-4.25834	0.0330104	NA	NA	NA
gene-HPB47_022001	HPB47_022001	JABSTQ010009246.1	-4.26183	0.00228262	NA	NA	NA
gene-HPB47_010398	HPB47_010398	JABSTQ010011345.1	-4.29182	0.0390539	ion transmembrane transport	transmembrane signaling receptor activity and extracellular ligand-gated ion channel activity	membrane
gene-HPB47_021178	HPB47_021178	JABSTQ010009178.1	-4.33723	0.0474942	NA	NA	NA
gene-HPB47_021062	HPB47_021062	JABSTQ010009169.1	-4.36118	0.00293546	NA	sulfotransferase activity	NA
gene-HPB47_003328	HPB47_003328	JABSTQ010010481.1	-4.36997	0.0326652	NA	NA	NA
gene-HPB47_024310	HPB47_024310	JABSTQ010009491.1	-4.37706	0.0399558	transmembrane transport	transmembrane transporter activity	NA
gene-HPB47_009470	HPB47_009470	JABSTQ010011266.1	-4.38786	0.00185189	proteolysis	metalloendopeptidase activity	NA
gene-HPB47_008985	HPB47_008985	JABSTQ010011228.1	-4.40172	0.0294576	NA	NA	NA
gene-HPB47_001819	HPB47_001819	JABSTQ010010244.1	-4.40688	0.0203816	phosphatidylinositol phosphate biosynthetic process	kinase activity	NA
gene-HPB47_007548	HPB47_007548	JABSTQ010011090.1	-4.41857	0.0296053	ultradian rhythm	RNA binding and oxidoreductase activity	external side of plasma membrane
gene-HPB47_020044	HPB47_020044	JABSTQ010009072.1	-4.45484	0.0214493	NA	NA	NA
gene-HPB47_025546	HPB47_025546	JABSTQ010009631.1	-4.56191	0.0209381	NA	NA	NA
gene-HPB47_009560	HPB47_009560	JABSTQ010011276.1	-4.56621	0.0357346	lipid metabolic process	phosphoric diester hydrolase activity	NA
gene-HPB47_001957	HPB47_001957	JABSTQ010010261.1	-4.56673	0.0205521	G protein-coupled receptor signaling pathway	G protein-coupled receptor activity and neuropeptide Y receptor activity	membrane
gene-HPB47_019693	HPB47_019693	JABSTQ010009039.1	-4.58172	0.0321347	NA	protein binding	NA
gene-HPB47_010377	HPB47_010377	JABSTQ010011343.1	-4.5905	7.75505e-07	NA	ATP binding and ATP-dependent protein folding chaperone	NA
gene-HPB47_010962	HPB47_010962	JABSTQ010011394.1	-4.60759	0.0208557	NA	NA	NA
gene-HPB47_012894	HPB47_012894	JABSTQ010011568.1	-4.62224	0.0460206	NA	NA	NA
gene-HPB47_007975	HPB47_007975	JABSTQ010011140.1	-4.63037	0.0162402	phosphorylation	ATP binding and kinase activity	NA
gene-HPB47_015297	HPB47_015297	JABSTQ010003844.1	-4.65794	0.0124331	NA	chitin binding	extracellular region
gene-HPB47_000106	HPB47_000106	JABSTQ010010011.1	-4.69817	0.015882	G protein-coupled receptor signaling pathway	G protein-coupled receptor activity	membrane
gene-HPB47_010713	HPB47_010713	JABSTQ010011370.1	-4.7116	0.0194824	NA	NA	NA
gene-HPB47_005238	HPB47_005238	JABSTQ010010781.1	-4.73724	0.0425446	regulation of transcription, DNA-templated	DNA-binding transcription factor activity, RNA polymerase II-specific	NA
gene-HPB47_020744	HPB47_020744	JABSTQ010009140.1	-4.74317	0.0150802	NA	protein binding	NA
gene-HPB47_021825	HPB47_021825	JABSTQ010009226.1	-4.75778	0.000728439	NA	NA	NA
gene-HPB47_008474	HPB47_008474	JABSTQ010011185.1	-4.81478	0.0115235	NA	NA	NA
gene-HPB47_019831	HPB47_019831	JABSTQ010009050.1	-4.85484	0.00185214	NA	NA	NA
gene-HPB47_025367	HPB47_025367	JABSTQ010009610.1	-4.94054	0.000509715	NA	NA	NA
gene-HPB47_000045	HPB47_000045	JABSTQ010010001.1	-4.94364	0.00912049	NA	NA	NA
gene-HPB47_002123	HPB47_002123	JABSTQ010010283.1	-4.94557	0.0169916	proteolysis	metalloendopeptidase activity	NA
gene-HPB47_002559	HPB47_002559	JABSTQ010010347.1	-4.96096	0.0398992	NA	NA	NA
gene-HPB47_022967	HPB47_022967	JABSTQ010009348.1	-4.97173	0.0366052	regulation of transcription, DNA-templated	sequence-specific DNA binding	nucleus
gene-HPB47_005012	HPB47_005012	JABSTQ010010752.1	-5.00024	0.0444814	G protein-coupled receptor signaling pathway	G protein-coupled receptor activity	membrane
gene-HPB47_025792	HPB47_025792	JABSTQ010009654.1	-5.00443	0.0070482	calcium ion transmembrane transport	voltage-gated calcium channel activity, calcium ion binding and ion channel activity	membrane, voltage-gated calcium channel complex
gene-HPB47_021990	HPB47_021990	JABSTQ010009245.1	-5.0339	0.0381522	protein phosphorylation and transmembrane receptor protein tyrosine kinase signaling pathway	transmembrane receptor protein tyrosine kinase activity	membrane
gene-HPB47_012900	HPB47_012900	JABSTQ010011569.1	-5.05503	0.0426195	NA	NA	NA
gene-HPB47_009473	HPB47_009473	JABSTQ010011266.1	-5.05618	0.0410208	cGMP biosynthetic process, cyclic nucleotide biosynthetic process and intracellular signal transduction	guanylate cyclase activity and phosphorus-oxygen lyase activity	NA
gene-HPB47_020371	HPB47_020371	JABSTQ010009102.1	-5.06035	0.029891	NA	NA	NA
gene-HPB47_027704	HPB47_027704	JABSTQ010000988.1	-5.10328	0.0277312	NA	NA	NA
gene-HPB47_013008	HPB47_013008	JABSTQ010011583.1	-5.10985	0.0448032	NA	NA	NA
gene-HPB47_025653	HPB47_025653	JABSTQ010009643.1	-5.11955	0.0336238	NA	NA	NA
gene-HPB47_010534	HPB47_010534	JABSTQ010011358.1	-5.16518	0.00703666	NA	NA	NA
gene-HPB47_023493	HPB47_023493	JABSTQ010000939.1	-5.24339	0.0240366	G protein-coupled receptor signaling pathway	G protein-coupled receptor activity, neuropeptide Y receptor activity	membrane
gene-HPB47_000445	HPB47_000445	JABSTQ010010055.1	-5.27241	0.00135153	NA	chitin binding	extracellular region
gene-HPB47_028059	HPB47_028059	JABSTQ010009944.1	-5.27579	0.019348	NA	NA	NA
gene-HPB47_000170	HPB47_000170	JABSTQ010010019.1	-5.27944	0.0195841	homophilic cell adhesion via plasma membrane adhesion molecules, cell-cell adhesion	calcium ion binding	plasma membrane
gene-HPB47_010954	HPB47_010954	JABSTQ010011392.1	-5.28864	0.0327583	NA	NA	NA
gene-HPB47_027677	HPB47_027677	JABSTQ010009884.1	-5.292	0.00927814	NA	protein binding	NA
gene-HPB47_004761	HPB47_004761	JABSTQ010010731.1	-5.32141	0.0002035	NA	NA	membrane
gene-HPB47_010085	HPB47_010085	JABSTQ010011326.1	-5.34016	0.0195854	NA	NA	NA
gene-HPB47_026135	HPB47_026135	JABSTQ010009688.1	-5.43001	0.00593293	NA	NA	NA
gene-HPB47_013081	HPB47_013081	JABSTQ010011589.1	-5.47589	0.0339733	transmembrane transport	transmembrane transporter activity	NA
gene-HPB47_008019	HPB47_008019	JABSTQ010011147.1	-5.48044	0.026298	NA	NA	NA
gene-HPB47_021196	HPB47_021196	JABSTQ010009180.1	-5.48612	0.0452499	NA	NA	NA
gene-HPB47_026424	HPB47_026424	JABSTQ010009716.1	-5.49365	0.0176404	regulation of small GTPase mediated signal transduction	GTPase activator activity	NA
gene-HPB47_003864	HPB47_003864	JABSTQ010010575.1	-5.51926	0.0122519	glycolipid biosynthetic process	galactosylceramide sulfotransferase activity	membrane
gene-HPB47_022778	HPB47_022778	JABSTQ010009334.1	-5.53721	0.0163341	proteolysis	serine-type endopeptidase activity	membrane
gene-HPB47_026859	HPB47_026859	JABSTQ010009777.1	-5.56164	0.0301043	NA	sulfotransferase activity	NA
gene-HPB47_020182	HPB47_020182	JABSTQ010009080.1	-5.58856	0.017098	NA	chitin binding	extracellular region
gene-HPB47_021570	HPB47_021570	JABSTQ010009207.1	-5.60606	0.0076062	calcium ion transmembrane transport	calcium channel activity and protein binding	membrane
gene-HPB47_011382	HPB47_011382	JABSTQ010011427.1	-5.61237	0.00390524	proton transmembrane transport	proton channel activity	membrane
gene-HPB47_008330	HPB47_008330	JABSTQ010011172.1	-5.61249	0.0329567	NA	NA	NA
gene-HPB47_022347	HPB47_022347	JABSTQ010009285.1	-5.61611	0.0143748	proteolysis	serine-type endopeptidase activity and protein binding	membrane
gene-HPB47_027383	HPB47_027383	JABSTQ010009845.1	-5.63164	0.0198408	NA	protein binding and calcium ion binding	NA
gene-HPB47_014174	HPB47_014174	JABSTQ010000247.1	-5.73922	0.00426551	NA	NA	NA
gene-HPB47_009375	HPB47_009375	JABSTQ010011253.1	-5.74128	0.0214042	regulation of transcription, DNA-templated	DNA-binding transcription factor activity, RNA polymerase II-specific	NA
gene-HPB47_012446	HPB47_012446	JABSTQ010011521.1	-5.76465	0.0221731	calmodulin binding	carbohydrate metabolic process and glycogen metabolic process	NA
gene-HPB47_007177	HPB47_007177	JABSTQ010011051.1	-5.80781	0.0108362	transmembrane transport	transmembrane transporter activity	NA
gene-HPB47_008141	HPB47_008141	JABSTQ010011155.1	-5.81859	2.89927e-07	NA	sulfotransferase activity	NA
gene-HPB47_024656	HPB47_024656	JABSTQ010009534.1	-5.82917	0.0114196	NA	protein binding	NA
gene-HPB47_002139	HPB47_002139	JABSTQ010010286.1	-5.83832	0.044002	NA	NA	NA
gene-HPB47_004727	HPB47_004727	JABSTQ010010727.1	-5.83832	0.044002	NA	protein binding	NA
gene-HPB47_007825	HPB47_007825	JABSTQ010011121.1	-5.86294	0.0422963	proteolysis	serine-type endopeptidase activity	NA
gene-HPB47_001820	HPB47_001820	JABSTQ010010244.1	-5.86294	0.0422963	proteolysis	metalloendopeptidase activity	NA
gene-HPB47_008007	HPB47_008007	JABSTQ010011146.1	-5.89503	0.0129516	cell surface receptor signaling pathway and G protein-coupled receptor signaling pathway	transmembrane signaling receptor activity and G protein-coupled receptor activity	membrane
gene-HPB47_009088	HPB47_009088	JABSTQ010011235.1	-5.89988	0.00713908	NA	NA	NA
gene-HPB47_013952	HPB47_013952	JABSTQ010002216.1	-5.91095	0.0391199	NA	NA	NA
gene-HPB47_025822	HPB47_025822	JABSTQ010009654.1	-5.94667	0.00113313	NA	NA	NA
gene-HPB47_008723	HPB47_008723	JABSTQ010011201.1	-5.96894	0.00320455	NA	protein binding	NA
gene-HPB47_008604	HPB47_008604	JABSTQ010011192.1	-5.97554	0.00750167	NA	NA	NA
gene-HPB47_000760	HPB47_000760	JABSTQ010010097.1	-6.01726	0.0105339	multicellular organism development and Wnt signaling pathway	signaling receptor binding	extracellular region
gene-HPB47_019649	HPB47_019649	JABSTQ010009034.1	-6.03374	0.017204	NA	NA	NA
gene-HPB47_028053	HPB47_028053	JABSTQ010009941.1	-6.06742	0.0300875	NA	NA	NA
gene-HPB47_005551	HPB47_005551	JABSTQ010010835.1	-6.08439	0.00587198	NA	NA	NA
gene-HPB47_024758	HPB47_024758	JABSTQ010009550.1	-6.16085	0.00227086	NA	NA	NA
gene-HPB47_021662	HPB47_021662	JABSTQ010009212.1	-6.16937	0.00969711	NA	ATP-dependent protein folding chaperone and ATP binding	NA
gene-HPB47_013082	HPB47_013082	JABSTQ010011589.1	-6.25506	0.00133721	magnesium ion homeostasis	NA	NA
gene-HPB47_006717	HPB47_006717	JABSTQ010010989.1	-6.29442	0.00871513	NA	NA	NA
gene-HPB47_008605	HPB47_008605	JABSTQ010011192.1	-6.42907	0.00234416	NA	NA	NA
gene-HPB47_009103	HPB47_009103	JABSTQ010011236.1	-6.44502	0.00564201	NA	NA	NA
gene-HPB47_023274	HPB47_023274	JABSTQ010009378.1	-6.55097	0.00148574	ion transport	ion channel activity, ligand-gated ion channel activity and signaling receptor activity	membrane
gene-HPB47_020892	HPB47_020892	JABSTQ010009157.1	-6.55406	0.00250046	NA	NA	NA
gene-HPB47_013925	HPB47_013925	JABSTQ010002181.1	-6.663	0.000119971	ion transport, transmembrane transport	ion channel activity	membrane
gene-HPB47_020290	HPB47_020290	JABSTQ010009092.1	-6.72076	0.00193278	NA	NA	NA
gene-HPB47_007139	HPB47_007139	JABSTQ010011045.1	-6.91116	0.000383393	transmembrane transport	transmembrane transporter activity	membrane
gene-HPB47_006438	HPB47_006438	JABSTQ010010954.1	-7.11401	7.26619e-05	NA	sulfotransferase activity	NA
gene-HPB47_000005	HPB47_000005	JABSTQ010010001.1	-7.93191	0.0424037	NA	protein binding	NA
gene-HPB47_024649	HPB47_024649	JABSTQ010009533.1	-8.29259	0.0338375	NA	ATP-dependent protein folding chaperone and ATP binding	NA
gene-HPB47_026860	HPB47_026860	JABSTQ010009777.1	-8.80184	5.67734e-10	NA	sulfotransferase activity	NA

## Sheet: GSEA GO
NAME	SIZE	ES	NES	NOM p-val	FDR q-val	RANK AT MAX	LEADING EDGE
STRUCTURAL_CONSTITUENT_OF_RIBOSOME(GO:0003735)	74	0.617627	1.59095	0.116883	1	2467	tags=65%, list=22%, signal=83%
RIBONUCLEOPROTEIN_COMPLEX(GO:1990904)	93	0.603536	1.58423	0	1	2048	tags=57%, list=18%, signal=69%
PEPTIDE_BIOSYNTHETIC_PROCESS(GO:0043043)	120	0.551376	1.55564	0	1	2048	tags=52%, list=18%, signal=64%
TRANSLATION(GO:0006412)	118	0.557446	1.55075	0	1	2048	tags=53%, list=18%, signal=65%
AMIDE_BIOSYNTHETIC_PROCESS(GO:0043604)	122	0.550116	1.54369	0	0.984916	2048	tags=52%, list=18%, signal=63%
RIBOSOME(GO:0005840)	74	0.608909	1.54085	0.116883	0.840895	2467	tags=62%, list=22%, signal=79%
PROTEIN_FOLDING(GO:0006457)	15	0.523961	1.53622	0	0.770496	1088	tags=27%, list=10%, signal=29%
PEPTIDE_METABOLIC_PROCESS(GO:0006518)	123	0.554711	1.53564	0	0.68952	2048	tags=53%, list=18%, signal=64%
CELLULAR_AMIDE_METABOLIC_PROCESS(GO:0043603)	125	0.553444	1.52616	0	0.66724	2048	tags=53%, list=18%, signal=64%
CYTOPLASMIC_PART(GO:0044444)	206	0.423313	1.48469	0.120459	0.78848	2340	tags=47%, list=21%, signal=58%
TRANSLATION_FACTOR_ACTIVITY,_RNA_BINDING(GO:0008135)	19	0.529561	1.46796	0	0.783581	1958	tags=53%, list=17%, signal=64%
CYTOPLASM(GO:0005737)	248	0.396445	1.45384	0.120459	0.766067	2486	tags=47%, list=22%, signal=59%
STRUCTURAL_MOLECULE_ACTIVITY(GO:0005198)	124	0.396765	1.40632	0.113027	0.903157	2558	tags=51%, list=23%, signal=65%
PROTEIN-CONTAINING_COMPLEX(GO:0032991)	326	0.317696	1.33346	0.1171	1	2109	tags=37%, list=19%, signal=44%
RNA_BINDING(GO:0003723)	124	0.296088	1.32798	0	1	1438	tags=28%, list=13%, signal=32%
TRNA_AMINOACYLATION_FOR_PROTEIN_TRANSLATION(GO:0006418)	28	0.526847	1.31935	0.225434	1	1680	tags=46%, list=15%, signal=54%
VITAMIN_BINDING(GO:0019842)	26	0.437695	1.2967	0.0983936	1	1914	tags=42%, list=17%, signal=51%
PYRIDOXAL_PHOSPHATE_BINDING(GO:0030170)	20	0.465403	1.28647	0.10251	1	2856	tags=65%, list=25%, signal=87%
VITAMIN_B6_BINDING(GO:0070279)	20	0.465403	1.28647	0.10251	1	2856	tags=65%, list=25%, signal=87%
ORGANONITROGEN_COMPOUND_BIOSYNTHETIC_PROCESS(GO:1901566)	231	0.306308	1.27931	0.1171	1	1851	tags=34%, list=16%, signal=40%
NUCLEOSIDE_TRIPHOSPHATE_METABOLIC_PROCESS(GO:0009141)	22	0.550296	1.23045	0.218324	1	2339	tags=68%, list=21%, signal=86%
ISOMERASE_ACTIVITY(GO:0016853)	38	0.314221	1.22339	0.114851	1	963	tags=26%, list=9%, signal=29%
NUCLEOSIDE_MONOPHOSPHATE_METABOLIC_PROCESS(GO:0009123)	20	0.554788	1.21617	0.225352	1	2327	tags=70%, list=21%, signal=88%
PURINE_NUCLEOSIDE_MONOPHOSPHATE_METABOLIC_PROCESS(GO:0009126)	20	0.554788	1.21617	0.225352	1	2327	tags=70%, list=21%, signal=88%
RIBONUCLEOSIDE_MONOPHOSPHATE_METABOLIC_PROCESS(GO:0009161)	20	0.554788	1.21617	0.225352	1	2327	tags=70%, list=21%, signal=88%
PURINE_RIBONUCLEOSIDE_MONOPHOSPHATE_METABOLIC_PROCESS(GO:0009167)	20	0.554788	1.21617	0.225352	1	2327	tags=70%, list=21%, signal=88%
PURINE_NUCLEOSIDE_TRIPHOSPHATE_METABOLIC_PROCESS(GO:0009144)	20	0.562971	1.20948	0.2249	1	2327	tags=70%, list=21%, signal=88%
RIBONUCLEOSIDE_TRIPHOSPHATE_METABOLIC_PROCESS(GO:0009199)	20	0.562971	1.20948	0.2249	1	2327	tags=70%, list=21%, signal=88%
PURINE_RIBONUCLEOSIDE_TRIPHOSPHATE_METABOLIC_PROCESS(GO:0009205)	20	0.562971	1.20948	0.2249	1	2327	tags=70%, list=21%, signal=88%
NON-MEMBRANE-BOUNDED_ORGANELLE(GO:0043228)	147	0.309504	1.18857	0.227188	1	1746	tags=34%, list=16%, signal=40%
INTRACELLULAR_NON-MEMBRANE-BOUNDED_ORGANELLE(GO:0043232)	147	0.309504	1.18857	0.227188	1	1746	tags=34%, list=16%, signal=40%
AMINOACYL-TRNA_LIGASE_ACTIVITY(GO:0004812)	33	0.431619	1.18807	0.225434	1	2210	tags=45%, list=20%, signal=56%
LIGASE_ACTIVITY,_FORMING_CARBON-OXYGEN_BONDS(GO:0016875)	33	0.431619	1.18807	0.225434	1	2210	tags=45%, list=20%, signal=56%
ENDOPLASMIC_RETICULUM(GO:0005783)	33	0.314368	1.18705	0.230476	1	2184	tags=36%, list=19%, signal=45%
RNA_PROCESSING(GO:0006396)	78	0.30963	1.18379	0.201536	1	786	tags=21%, list=7%, signal=22%
AMINO_ACID_ACTIVATION(GO:0043038)	32	0.439978	1.17333	0.315992	1	2210	tags=47%, list=20%, signal=58%
TRNA_AMINOACYLATION(GO:0043039)	32	0.439978	1.17333	0.315992	1	2210	tags=47%, list=20%, signal=58%
GENE_EXPRESSION(GO:0010467)	440	0.227557	1.16593	0.196629	1	1680	tags=27%, list=15%, signal=30%
ATP_METABOLIC_PROCESS(GO:0046034)	19	0.569768	1.16369	0.225352	1	2327	tags=74%, list=21%, signal=93%
CARBOXYLIC_ACID_METABOLIC_PROCESS(GO:0019752)	68	0.273309	1.15687	0.224138	1	1699	tags=31%, list=15%, signal=36%
ORGANIC_ACID_METABOLIC_PROCESS(GO:0006082)	69	0.266661	1.15313	0.224138	1	1699	tags=30%, list=15%, signal=36%
OXOACID_METABOLIC_PROCESS(GO:0043436)	69	0.266661	1.15313	0.224138	1	1699	tags=30%, list=15%, signal=36%
ESTABLISHMENT_OF_PROTEIN_LOCALIZATION(GO:0045184)	66	0.26704	1.1467	0.258189	1	1868	tags=29%, list=17%, signal=34%
MITOCHONDRION(GO:0005739)	34	0.431476	1.14602	0.327586	1	2467	tags=50%, list=22%, signal=64%
PROTEIN_LOCALIZATION(GO:0008104)	70	0.279021	1.14286	0.271805	1	1868	tags=30%, list=17%, signal=36%
PROTEIN_TRANSPORT(GO:0015031)	65	0.272068	1.13662	0.271805	1	1868	tags=29%, list=17%, signal=35%
PEPTIDE_TRANSPORT(GO:0015833)	65	0.272068	1.13662	0.271805	1	1868	tags=29%, list=17%, signal=35%
AMIDE_TRANSPORT(GO:0042886)	65	0.272068	1.13662	0.271805	1	1868	tags=29%, list=17%, signal=35%
CELLULAR_LOCALIZATION(GO:0051641)	79	0.281863	1.13656	0.307054	1	1868	tags=29%, list=17%, signal=35%
ORGANONITROGEN_COMPOUND_CATABOLIC_PROCESS(GO:1901565)	50	0.370397	1.1225	0.299814	1	1955	tags=40%, list=17%, signal=48%
CELLULAR_PROTEIN-CONTAINING_COMPLEX_ASSEMBLY(GO:0034622)	27	0.277517	1.11508	0.217636	1	1424	tags=33%, list=13%, signal=38%
PROTEASOME_COMPLEX(GO:0000502)	16	0.560667	1.10774	0.314453	1	1955	tags=69%, list=17%, signal=83%
ENDOPEPTIDASE_COMPLEX(GO:1905369)	16	0.560667	1.10774	0.314453	1	1955	tags=69%, list=17%, signal=83%
PROTON_TRANSMEMBRANE_TRANSPORT(GO:1902600)	25	0.407424	1.10289	0.427734	1	2571	tags=56%, list=23%, signal=72%
CELLULAR_PROTEIN_LOCALIZATION(GO:0034613)	60	0.26828	1.10109	0.184647	1	1868	tags=30%, list=17%, signal=36%
CELLULAR_MACROMOLECULE_LOCALIZATION(GO:0070727)	60	0.26828	1.10109	0.184647	1	1868	tags=30%, list=17%, signal=36%
TRANSFERASE_ACTIVITY,_TRANSFERRING_ACYL_GROUPS(GO:0016746)	46	0.280451	1.0919	0.117318	1	819	tags=22%, list=7%, signal=23%
PEPTIDASE_COMPLEX(GO:1905368)	19	0.550706	1.09021	0.314453	1	1955	tags=68%, list=17%, signal=83%
INTRACELLULAR_PROTEIN_TRANSPORT(GO:0006886)	55	0.259568	1.08672	0.278008	1	1868	tags=29%, list=17%, signal=35%
ION_TRANSMEMBRANE_TRANSPORT(GO:0034220)	32	0.318665	1.07999	0.440644	1	2571	tags=47%, list=23%, signal=61%
INTRACELLULAR_TRANSPORT(GO:0046907)	65	0.256844	1.07847	0.300813	1	1868	tags=26%, list=17%, signal=31%
ESTABLISHMENT_OF_LOCALIZATION_IN_CELL(GO:0051649)	65	0.256844	1.07847	0.300813	1	1868	tags=26%, list=17%, signal=31%
INTRACELLULAR_PART(GO:0044424)	549	0.214463	1.07376	0.318436	1	2123	tags=31%, list=19%, signal=37%
NCRNA_METABOLIC_PROCESS(GO:0034660)	60	0.343943	1.07022	0.307116	1	1710	tags=32%, list=15%, signal=37%
CARBOHYDRATE_METABOLIC_PROCESS(GO:0005975)	112	0.250555	1.06983	0.310078	0.988593	2021	tags=33%, list=18%, signal=40%
RNA_SPLICING(GO:0008380)	18	0.320567	1.06713	0.312261	0.982678	643	tags=22%, list=6%, signal=24%
INORGANIC_CATION_TRANSMEMBRANE_TRANSPORT(GO:0098662)	31	0.327548	1.06557	0.440644	0.951245	2571	tags=48%, list=23%, signal=63%
INORGANIC_ION_TRANSMEMBRANE_TRANSPORT(GO:0098660)	31	0.327548	1.06557	0.440644	0.965234	2571	tags=48%, list=23%, signal=63%
CATION_TRANSMEMBRANE_TRANSPORT(GO:0098655)	31	0.327548	1.06557	0.440644	0.979641	2571	tags=48%, list=23%, signal=63%
TRNA_METABOLIC_PROCESS(GO:0006399)	49	0.326141	1.05879	0.307116	0.954208	1680	tags=31%, list=15%, signal=36%
PROTEIN_CATABOLIC_PROCESS(GO:0030163)	41	0.377782	1.05182	0.430528	0.96178	1955	tags=39%, list=17%, signal=47%
CELLULAR_AMINO_ACID_METABOLIC_PROCESS(GO:0006520)	51	0.273368	1.0508	0.319846	0.951716	1680	tags=31%, list=15%, signal=37%
BIOSYNTHETIC_PROCESS(GO:0009058)	571	0.180143	1.0498	0.227872	0.943244	1680	tags=24%, list=15%, signal=27%
INTRACELLULAR(GO:0005622)	584	0.202278	1.04511	0.318436	0.949578	2123	tags=31%, list=19%, signal=36%
CELL_PART(GO:0044464)	601	0.197203	1.03364	0.318436	0.963312	2123	tags=30%, list=19%, signal=35%
CELL(GO:0005623)	601	0.197203	1.03364	0.318436	0.976156	2123	tags=30%, list=19%, signal=35%
CELLULAR_PROTEIN_CATABOLIC_PROCESS(GO:0044257)	38	0.374542	1.03103	0.409683	0.945943	1955	tags=39%, list=17%, signal=48%
PROTEOLYSIS_INVOLVED_IN_CELLULAR_PROTEIN_CATABOLIC_PROCESS(GO:0051603)	38	0.374542	1.03103	0.409683	0.958228	1955	tags=39%, list=17%, signal=48%
MACROMOLECULE_LOCALIZATION(GO:0033036)	92	0.240846	1.0229	0.278586	0.962774	1868	tags=28%, list=17%, signal=34%
CATALYTIC_ACTIVITY,_ACTING_ON_A_TRNA(GO:0140101)	45	0.308489	1.02254	0.427746	0.951945	1680	tags=31%, list=15%, signal=36%
CELLULAR_NITROGEN_COMPOUND_BIOSYNTHETIC_PROCESS(GO:0044271)	410	0.19247	1.02157	0.421933	0.943558	1680	tags=26%, list=15%, signal=29%
ENDOPLASMIC_RETICULUM_PART(GO:0044432)	23	0.289399	1.01189	0.325142	0.961078	2414	tags=39%, list=21%, signal=50%
CELLULAR_MACROMOLECULE_BIOSYNTHETIC_PROCESS(GO:0034645)	441	0.183871	0.999994	0.293333	0.986679	1680	tags=24%, list=15%, signal=28%
MACROMOLECULE_BIOSYNTHETIC_PROCESS(GO:0009059)	442	0.183171	0.998496	0.2	0.979537	1680	tags=24%, list=15%, signal=28%
PROTON-TRANSPORTING_TWO-SECTOR_ATPASE_COMPLEX(GO:0016469)	18	0.384739	0.989534	0.511152	0.991471	2571	tags=50%, list=23%, signal=65%
ORGANIC_SUBSTANCE_BIOSYNTHETIC_PROCESS(GO:1901576)	550	0.168295	0.989145	0.532957	0.982036	1680	tags=23%, list=15%, signal=26%
COENZYME_BINDING(GO:0050662)	86	0.232856	0.987356	0.488844	0.977436	2974	tags=42%, list=26%, signal=56%
NUCLEOSIDE_BINDING(GO:0001882)	118	0.200561	0.980073	0.426559	0.987072	1004	tags=17%, list=9%, signal=18%
HYDROLASE_ACTIVITY,_ACTING_ON_GLYCOSYL_BONDS(GO:0016798)	39	0.301041	0.974517	0.60161	0.994959	1615	tags=36%, list=14%, signal=42%
GUANYL_RIBONUCLEOTIDE_BINDING(GO:0032561)	117	0.203385	0.973969	0.426559	0.945769	1004	tags=17%, list=9%, signal=19%
PURINE_RIBONUCLEOSIDE_BINDING(GO:0032550)	117	0.203385	0.973969	0.426559	0.955939	1004	tags=17%, list=9%, signal=19%
RIBONUCLEOSIDE_BINDING(GO:0032549)	117	0.203385	0.973969	0.426559	0.966329	1004	tags=17%, list=9%, signal=19%
PURINE_NUCLEOSIDE_BINDING(GO:0001883)	117	0.203385	0.973969	0.426559	0.976948	1004	tags=17%, list=9%, signal=19%
GTP_BINDING(GO:0005525)	117	0.203385	0.973969	0.426559	0.987803	1004	tags=17%, list=9%, signal=19%
CELLULAR_NITROGEN_COMPOUND_METABOLIC_PROCESS(GO:0034641)	656	0.175949	0.973168	0.4	0.936669	1660	tags=23%, list=15%, signal=26%
ENDOPLASMIC_RETICULUM_SUBCOMPARTMENT(GO:0098827)	22	0.269331	0.968756	0.325758	0.921245	1616	tags=27%, list=14%, signal=32%
NUCLEAR_OUTER_MEMBRANE-ENDOPLASMIC_RETICULUM_MEMBRANE_NETWORK(GO:0042175)	22	0.269331	0.968756	0.325758	0.930742	1616	tags=27%, list=14%, signal=32%
ENDOPLASMIC_RETICULUM_MEMBRANE(GO:0005789)	22	0.269331	0.968756	0.325758	0.940437	1616	tags=27%, list=14%, signal=32%
CELLULAR_BIOSYNTHETIC_PROCESS(GO:0044249)	534	0.169133	0.968086	0.537002	0.914231	1680	tags=24%, list=15%, signal=26%
ENDOMEMBRANE_SYSTEM(GO:0012505)	72	0.236276	0.9672	0.60735	0.90645	2184	tags=35%, list=19%, signal=43%
INTRACELLULAR_ORGANELLE(GO:0043229)	450	0.184447	0.966635	0.513011	0.900532	2282	tags=32%, list=20%, signal=39%
INTRACELLULAR_ORGANELLE_PART(GO:0044446)	201	0.174794	0.960265	0.604089	0.908399	2282	tags=32%, list=20%, signal=39%
ORGANELLE(GO:0043226)	451	0.183399	0.959584	0.513011	0.900609	2282	tags=32%, list=20%, signal=38%
COATED_MEMBRANE(GO:0048475)	18	0.335208	0.959126	0.580122	0.885193	1868	tags=39%, list=17%, signal=47%
MEMBRANE_COAT(GO:0030117)	18	0.335208	0.959126	0.580122	0.893704	1868	tags=39%, list=17%, signal=47%
PROTON_TRANSMEMBRANE_TRANSPORTER_ACTIVITY(GO:0015078)	26	0.347555	0.958766	0.314453	0.878215	2571	tags=50%, list=23%, signal=65%
COFACTOR_METABOLIC_PROCESS(GO:0051186)	33	0.302892	0.958483	0.530488	0.871075	2098	tags=39%, list=19%, signal=48%
MITOCHONDRIAL_PART(GO:0044429)	25	0.387582	0.953962	0.441532	0.874705	2327	tags=48%, list=21%, signal=60%
MITOCHONDRIAL_ENVELOPE(GO:0005740)	22	0.393921	0.951153	0.440644	0.875072	2327	tags=50%, list=21%, signal=63%
ORGANELLE_PART(GO:0044422)	202	0.172417	0.943612	0.711896	0.888823	2282	tags=32%, list=20%, signal=39%
WHOLE_MEMBRANE(GO:0098805)	22	0.319291	0.941031	0.551724	0.888266	1948	tags=36%, list=17%, signal=44%
VESICLE-MEDIATED_TRANSPORT(GO:0016192)	59	0.236639	0.940446	0.401544	0.882215	1868	tags=29%, list=17%, signal=34%
MEMBRANE_PROTEIN_COMPLEX(GO:0098796)	66	0.27292	0.929802	0.460765	0.900603	1868	tags=32%, list=17%, signal=38%
OXIDOREDUCTASE_ACTIVITY,_ACTING_ON_THE_CH-CH_GROUP_OF_DONORS(GO:0016627)	19	0.279324	0.92634	0.584795	0.907837	1577	tags=21%, list=14%, signal=24%
SMALL_MOLECULE_METABOLIC_PROCESS(GO:0044281)	150	0.210154	0.922251	0.564453	0.910606	2339	tags=36%, list=21%, signal=45%
CATALYTIC_COMPLEX(GO:1902494)	70	0.267231	0.920827	0.621974	0.905632	1955	tags=36%, list=17%, signal=43%
CATALYTIC_ACTIVITY,_ACTING_ON_RNA(GO:0140098)	115	0.20801	0.920469	0.525591	0.899728	1680	tags=23%, list=15%, signal=27%
MITOCHONDRIAL_MEMBRANE(GO:0031966)	20	0.405364	0.911546	0.558468	0.912823	2327	tags=50%, list=21%, signal=63%
ENZYME_INHIBITOR_ACTIVITY(GO:0004857)	29	0.255481	0.910632	0.497976	0.907203	2298	tags=34%, list=20%, signal=43%
FLAVIN_ADENINE_DINUCLEOTIDE_BINDING(GO:0050660)	33	0.225507	0.907012	0.489279	0.909662	1642	tags=21%, list=15%, signal=25%
HYDROLASE_ACTIVITY,_HYDROLYZING_O-GLYCOSYL_COMPOUNDS(GO:0004553)	35	0.304856	0.905302	0.60161	0.908382	1615	tags=37%, list=14%, signal=43%
ORGANIC_SUBSTANCE_TRANSPORT(GO:0071702)	99	0.207135	0.894821	0.520747	0.927538	1868	tags=26%, list=17%, signal=31%
MITOCHONDRIAL_PROTEIN_COMPLEX(GO:0098798)	17	0.406297	0.88934	0.530651	0.935926	2327	tags=53%, list=21%, signal=67%
MODIFICATION-DEPENDENT_MACROMOLECULE_CATABOLIC_PROCESS(GO:0043632)	30	0.317693	0.88832	0.605214	0.917583	1949	tags=33%, list=17%, signal=40%
MODIFICATION-DEPENDENT_PROTEIN_CATABOLIC_PROCESS(GO:0019941)	30	0.317693	0.88832	0.605214	0.924923	1949	tags=33%, list=17%, signal=40%
UBIQUITIN-DEPENDENT_PROTEIN_CATABOLIC_PROCESS(GO:0006511)	30	0.317693	0.88832	0.605214	0.932382	1949	tags=33%, list=17%, signal=40%
GUANYL_NUCLEOTIDE_BINDING(GO:0019001)	125	0.187794	0.877121	0.433538	0.932723	1004	tags=16%, list=9%, signal=17%
MACROMOLECULE_CATABOLIC_PROCESS(GO:0009057)	51	0.282918	0.876629	0.415094	0.926943	1955	tags=33%, list=17%, signal=40%
MRNA_PROCESSING(GO:0006397)	25	0.269708	0.868437	0.695565	0.934288	786	tags=20%, list=7%, signal=21%
ENVELOPE(GO:0031975)	27	0.315154	0.867617	0.704225	0.922671	2327	tags=44%, list=21%, signal=56%
ORGANELLE_ENVELOPE(GO:0031967)	27	0.315154	0.867617	0.704225	0.929768	2327	tags=44%, list=21%, signal=56%
NITROGEN_COMPOUND_TRANSPORT(GO:0071705)	80	0.204451	0.856584	0.509128	0.943421	2126	tags=30%, list=19%, signal=37%
NCRNA_PROCESSING(GO:0034470)	28	0.282926	0.852394	0.610895	0.945471	352	tags=14%, list=3%, signal=15%
MITOCHONDRIAL_MEMBRANE_PART(GO:0044455)	15	0.382027	0.846164	0.558468	0.949249	2327	tags=53%, list=21%, signal=67%
TRANSFERASE_COMPLEX(GO:1990234)	29	0.282376	0.830322	0.607807	0.977785	1131	tags=24%, list=10%, signal=27%
ANTIOXIDANT_ACTIVITY(GO:0016209)	23	0.263706	0.825497	0.624535	0.97807	2459	tags=57%, list=22%, signal=72%
ORGANELLE_MEMBRANE(GO:0031090)	44	0.303472	0.819366	0.802817	0.98152	2123	tags=41%, list=19%, signal=50%
RIBONUCLEOPROTEIN_COMPLEX_BIOGENESIS(GO:0022613)	25	0.283176	0.806518	0.698885	0.996441	1999	tags=40%, list=18%, signal=49%
CATABOLIC_PROCESS(GO:0009056)	79	0.242205	0.803109	0.634051	0.996685	2021	tags=33%, list=18%, signal=40%
COFACTOR_BIOSYNTHETIC_PROCESS(GO:0051188)	25	0.260606	0.802562	0.737805	0.990922	1645	tags=28%, list=15%, signal=33%
LIGASE_ACTIVITY(GO:0016874)	59	0.19763	0.798411	0.548757	0.994742	2010	tags=29%, list=18%, signal=35%
ORGANELLE_SUBCOMPARTMENT(GO:0031984)	31	0.204271	0.79417	0.635659	0.99556	2709	tags=39%, list=24%, signal=51%
OXIDOREDUCTASE_ACTIVITY,_ACTING_ON_PEROXIDE_AS_ACCEPTOR(GO:0016684)	19	0.274925	0.792052	0.712909	0.992944	2459	tags=58%, list=22%, signal=74%
REGULATION_OF_TRANSCRIPTION_BY_RNA_POLYMERASE_II(GO:0006357)	19	0.263859	0.789165	0.693416	0.990515	2359	tags=26%, list=21%, signal=33%
ORGANIC_SUBSTANCE_CATABOLIC_PROCESS(GO:1901575)	74	0.234424	0.771457	0.78865	1	2021	tags=32%, list=18%, signal=39%
TRANSFERASE_ACTIVITY,_TRANSFERRING_ONE-CARBON_GROUPS(GO:0016741)	59	0.179689	0.76753	0.695238	1	1173	tags=15%, list=10%, signal=17%
CELLULAR_MACROMOLECULE_CATABOLIC_PROCESS(GO:0044265)	48	0.256321	0.765809	0.703774	1	1955	tags=31%, list=17%, signal=38%
RNA_MODIFICATION(GO:0009451)	20	0.266714	0.756838	0.716599	1	1339	tags=30%, list=12%, signal=34%
METHYLTRANSFERASE_ACTIVITY(GO:0008168)	56	0.18883	0.753701	0.710117	1	1173	tags=16%, list=10%, signal=18%
COENZYME_METABOLIC_PROCESS(GO:0006732)	22	0.239109	0.732332	0.801217	1	2098	tags=36%, list=19%, signal=45%
SERINE-TYPE_PEPTIDASE_ACTIVITY(GO:0008236)	91	0.170603	0.729235	0.898785	1	2116	tags=30%, list=19%, signal=36%
SERINE_HYDROLASE_ACTIVITY(GO:0017171)	91	0.170603	0.729235	0.898785	1	2116	tags=30%, list=19%, signal=36%
SECRETION(GO:0046903)	16	0.279561	0.729155	0.82881	1	1773	tags=38%, list=16%, signal=44%
SERINE-TYPE_ENDOPEPTIDASE_ACTIVITY(GO:0004252)	71	0.191363	0.727814	0.898785	1	2503	tags=35%, list=22%, signal=45%
COENZYME_BIOSYNTHETIC_PROCESS(GO:0009108)	19	0.250175	0.7245	0.801217	1	1645	tags=32%, list=15%, signal=37%
LIPID_TRANSPORTER_ACTIVITY(GO:0005319)	16	0.221352	0.709789	0.891304	1	8760	tags=100%, list=78%, signal=452%
TRNA_PROCESSING(GO:0008033)	17	0.251293	0.703218	0.68616	1	267	tags=12%, list=2%, signal=12%
CELLULAR_CATABOLIC_PROCESS(GO:0044248)	71	0.218739	0.698568	0.7	1	2021	tags=31%, list=18%, signal=38%
MRNA_METABOLIC_PROCESS(GO:0016071)	32	0.196529	0.68227	0.794355	1	1424	tags=22%, list=13%, signal=25%
COFACTOR_BINDING(GO:0048037)	193	0.140775	0.681842	0.902344	1	1145	tags=16%, list=10%, signal=17%
DRUG_METABOLIC_PROCESS(GO:0017144)	64	0.158694	0.679733	0.901381	1	2327	tags=34%, list=21%, signal=43%
PROTEIN_DIMERIZATION_ACTIVITY(GO:0046983)	66	0.168984	0.67064	0.796371	1	197	tags=6%, list=2%, signal=6%
SULFOTRANSFERASE_ACTIVITY(GO:0008146)	85	0.19516	0.646233	0.905838	1	1670	tags=26%, list=15%, signal=30%
TRANSFERASE_ACTIVITY,_TRANSFERRING_SULFUR-CONTAINING_GROUPS(GO:0016782)	86	0.194533	0.644611	0.905838	1	1670	tags=26%, list=15%, signal=30%
ACTIN_BINDING(GO:0003779)	20	0.23102	0.640504	0.893617	1	2286	tags=40%, list=20%, signal=50%
RIBOSOME_BIOGENESIS(GO:0042254)	19	0.230565	0.638246	0.815985	1	1999	tags=37%, list=18%, signal=45%
NUCLEOTIDYLTRANSFERASE_ACTIVITY(GO:0016779)	51	0.162317	0.62955	0.679359	1	1762	tags=22%, list=16%, signal=25%
SMALL_MOLECULE_BIOSYNTHETIC_PROCESS(GO:0044283)	33	0.193199	0.61785	0.789062	1	2339	tags=33%, list=21%, signal=42%
OXIDOREDUCTASE_ACTIVITY,_ACTING_ON_THE_CH-OH_GROUP_OF_DONORS,_NAD_OR_NADP_AS_ACCEPTOR(GO:0016616)	23	0.168476	0.580759	0.8	1	2997	tags=43%, list=27%, signal=59%
REGULATION_OF_BIOLOGICAL_QUALITY(GO:0065008)	40	0.160699	0.57751	0.899193	1	1766	tags=23%, list=16%, signal=27%
NUCLEAR_PART(GO:0044428)	68	0.139562	0.560664	0.898785	1	2051	tags=25%, list=18%, signal=30%
MEMBRANE-ENCLOSED_LUMEN(GO:0031974)	52	0.156479	0.556859	0.898785	1	2359	tags=29%, list=21%, signal=36%
ORGANELLE_LUMEN(GO:0043233)	52	0.156479	0.556859	0.898785	1	2359	tags=29%, list=21%, signal=36%
INTRACELLULAR_ORGANELLE_LUMEN(GO:0070013)	52	0.156479	0.556859	0.898785	1	2359	tags=29%, list=21%, signal=36%
RNA_POLYMERASE_ACTIVITY(GO:0097747)	28	0.158288	0.552892	0.784585	0.998673	1660	tags=21%, list=15%, signal=25%
5'-3'_RNA_POLYMERASE_ACTIVITY(GO:0034062)	28	0.158288	0.552892	0.784585	1	1660	tags=21%, list=15%, signal=25%
DNA-DIRECTED_5'-3'_RNA_POLYMERASE_ACTIVITY(GO:0003899)	21	0.187508	0.543547	0.901186	0.99752	1660	tags=24%, list=15%, signal=28%
PROTEIN-CONTAINING_COMPLEX_BINDING(GO:0044877)	17	0.218266	0.543026	0.896907	0.992367	28	tags=6%, list=0%, signal=6%
OXIDOREDUCTASE_ACTIVITY,_ACTING_ON_CH-OH_GROUP_OF_DONORS(GO:0016614)	28	0.142016	0.49332	0.89858	0.996905	7707	tags=93%, list=69%, signal=294%
NUCLEAR_LUMEN(GO:0031981)	48	0.131487	0.441409	0.898785	1	2359	tags=27%, list=21%, signal=34%
NUCLEOPLASM_PART(GO:0044451)	39	0.107512	0.379829	0.898785	0.995851	10041	tags=100%, list=89%, signal=929%
NUCLEOPLASM(GO:0005654)	39	0.107512	0.379829	0.898785	1	10041	tags=100%, list=89%, signal=929%
MEDIATOR_COMPLEX(GO:0016592)	19	-0.128054	-0.361292	0.899396	0.998565	5638	tags=37%, list=50%, signal=74%
THIOL-DEPENDENT_UBIQUITINYL_HYDROLASE_ACTIVITY(GO:0036459)	28	-0.126983	-0.537276	0.83501	0.980397	2428	tags=18%, list=22%, signal=23%
UBIQUITIN-LIKE_PROTEIN-SPECIFIC_PROTEASE_ACTIVITY(GO:0019783)	28	-0.126983	-0.537276	0.83501	0.97774	2428	tags=18%, list=22%, signal=23%
UBIQUITINYL_HYDROLASE_ACTIVITY(GO:0101005)	28	-0.126983	-0.537276	0.83501	0.975098	2428	tags=18%, list=22%, signal=23%
HOMEOSTATIC_PROCESS(GO:0042592)	29	-0.169072	-0.592517	0.895833	0.962464	1837	tags=14%, list=16%, signal=16%
TRANSCRIPTION_COFACTOR_ACTIVITY(GO:0003712)	21	-0.194336	-0.608845	0.897959	0.963048	3836	tags=29%, list=34%, signal=43%
TRANSCRIPTION_FACTOR_ACTIVITY,_PROTEIN_BINDING(GO:0000988)	21	-0.194336	-0.608845	0.897959	0.96041	3836	tags=29%, list=34%, signal=43%
TRANSCRIPTION_FACTOR_ACTIVITY,_TRANSCRIPTION_FACTOR_BINDING(GO:0000989)	21	-0.194336	-0.608845	0.897959	0.957786	3836	tags=29%, list=34%, signal=43%
CELLULAR_HOMEOSTASIS(GO:0019725)	27	-0.181691	-0.614113	0.895833	0.962282	1837	tags=15%, list=16%, signal=18%
DNA_REPLICATION(GO:0006260)	32	-0.209911	-0.614704	0.899396	0.964254	3716	tags=38%, list=33%, signal=56%
PROTEIN_DEUBIQUITINATION(GO:0016579)	25	-0.161514	-0.620448	0.799257	0.96683	2428	tags=20%, list=22%, signal=25%
PROTEIN_MODIFICATION_BY_SMALL_PROTEIN_REMOVAL(GO:0070646)	25	-0.161514	-0.620448	0.799257	0.964151	2428	tags=20%, list=22%, signal=25%
PHOSPHORIC_DIESTER_HYDROLASE_ACTIVITY(GO:0008081)	21	-0.177938	-0.640979	0.901381	0.957586	1791	tags=14%, list=16%, signal=17%
CHROMOSOME(GO:0005694)	29	-0.203092	-0.657138	0.899396	0.948059	3017	tags=31%, list=27%, signal=42%
OXIDATION-REDUCTION_PROCESS(GO:0055114)	281	-0.145246	-0.659445	0.895616	0.947503	2429	tags=17%, list=22%, signal=21%
OXIDOREDUCTASE_ACTIVITY(GO:0016491)	280	-0.150495	-0.673575	0.895616	0.937736	4337	tags=33%, list=39%, signal=53%
TRANSCRIPTION_BY_RNA_POLYMERASE_II(GO:0006366)	30	-0.199152	-0.715188	0.798371	0.90654	74	tags=3%, list=1%, signal=3%
NUCLEASE_ACTIVITY(GO:0004518)	55	-0.178415	-0.724319	0.899598	0.902464	4974	tags=45%, list=44%, signal=81%
PROTEIN_HETERODIMERIZATION_ACTIVITY(GO:0046982)	22	-0.218863	-0.730605	0.800403	0.899186	5141	tags=55%, list=46%, signal=100%
STRUCTURAL_CONSTITUENT_OF_CUTICLE(GO:0042302)	36	-0.233515	-0.735077	0.696907	0.897655	4325	tags=42%, list=38%, signal=67%
LIPID_TRANSPORT(GO:0006869)	20	-0.236564	-0.750505	0.795113	0.883123	2521	tags=25%, list=22%, signal=32%
ENDONUCLEASE_ACTIVITY(GO:0004519)	40	-0.181835	-0.772695	0.688889	0.85271	4974	tags=50%, list=44%, signal=89%
CARBOHYDRATE_BINDING(GO:0030246)	22	-0.253804	-0.774085	0.619802	0.85231	3820	tags=45%, list=34%, signal=69%
LIPID_LOCALIZATION(GO:0010876)	22	-0.228317	-0.7782	0.580827	0.849003	2521	tags=23%, list=22%, signal=29%
GTPASE_ACTIVITY(GO:0003924)	101	-0.176457	-0.784189	0.900398	0.845903	2526	tags=21%, list=22%, signal=27%
BOUNDING_MEMBRANE_OF_ORGANELLE(GO:0098588)	30	-0.289278	-0.784683	0.795181	0.847568	605	tags=13%, list=5%, signal=14%
CYSTEINE-TYPE_PEPTIDASE_ACTIVITY(GO:0008234)	57	-0.209274	-0.803033	0.708178	0.825326	2428	tags=19%, list=22%, signal=24%
PROTEIN_UBIQUITINATION(GO:0016567)	16	-0.301237	-0.806459	0.604743	0.825609	2973	tags=38%, list=26%, signal=51%
PROTEIN_MODIFICATION_BY_SMALL_PROTEIN_CONJUGATION(GO:0032446)	16	-0.301237	-0.806459	0.604743	0.823209	2973	tags=38%, list=26%, signal=51%
NUCLEOBASE-CONTAINING_SMALL_MOLECULE_METABOLIC_PROCESS(GO:0055086)	60	-0.228475	-0.810566	0.66996	0.821736	2315	tags=22%, list=21%, signal=27%
HYDROLASE_ACTIVITY,_ACTING_ON_CARBON-NITROGEN_(BUT_NOT_PEPTIDE)_BONDS(GO:0016810)	19	-0.256396	-0.811346	0.819703	0.823078	4584	tags=42%, list=41%, signal=71%
LYASE_ACTIVITY(GO:0016829)	36	-0.205909	-0.818096	0.588822	0.813188	2048	tags=17%, list=18%, signal=20%
PEROXIDASE_ACTIVITY(GO:0004601)	16	-0.278652	-0.820904	0.667373	0.809525	2261	tags=31%, list=20%, signal=39%
ENDOPEPTIDASE_ACTIVITY(GO:0004175)	179	-0.210072	-0.82931	0.676056	0.795565	3390	tags=33%, list=30%, signal=46%
RNA_METABOLIC_PROCESS(GO:0016070)	365	-0.171764	-0.834275	0.597872	0.789162	3285	tags=25%, list=29%, signal=34%
MONOVALENT_INORGANIC_CATION_TRANSPORT(GO:0015672)	49	-0.195954	-0.836293	0.659436	0.789979	2760	tags=29%, list=25%, signal=38%
PURINE-CONTAINING_COMPOUND_METABOLIC_PROCESS(GO:0072521)	35	-0.233544	-0.836715	0.590385	0.791604	1515	tags=14%, list=13%, signal=16%
CHROMOSOMAL_PART(GO:0044427)	23	-0.284223	-0.838419	0.561866	0.792558	3017	tags=39%, list=27%, signal=53%
NUCLEIC_ACID_METABOLIC_PROCESS(GO:0090304)	483	-0.181464	-0.839979	0.780684	0.792466	2239	tags=17%, list=20%, signal=21%
PROTEIN_MODIFICATION_BY_SMALL_PROTEIN_CONJUGATION_OR_REMOVAL(GO:0070647)	41	-0.211464	-0.839992	0.57935	0.794702	2471	tags=24%, list=22%, signal=31%
PROTEOLYSIS(GO:0006508)	300	-0.188913	-0.840475	0.801205	0.795916	3390	tags=31%, list=30%, signal=44%
RNA-DNA_HYBRID_RIBONUCLEASE_ACTIVITY(GO:0004523)	22	-0.249648	-0.844616	0.715706	0.789844	4974	tags=59%, list=44%, signal=106%
PEPTIDASE_INHIBITOR_ACTIVITY(GO:0030414)	21	-0.258937	-0.846342	0.486598	0.791597	699	tags=10%, list=6%, signal=10%
PEPTIDASE_REGULATOR_ACTIVITY(GO:0061134)	21	-0.258937	-0.846342	0.486598	0.789191	699	tags=10%, list=6%, signal=10%
PEPTIDASE_ACTIVITY(GO:0008233)	274	-0.182558	-0.858814	0.62249	0.773466	3020	tags=27%, list=27%, signal=36%
PURINE_NUCLEOTIDE_METABOLIC_PROCESS(GO:0006163)	34	-0.234266	-0.859731	0.585413	0.774581	1515	tags=15%, list=13%, signal=17%
CATION_TRANSPORT(GO:0006812)	99	-0.178592	-0.860494	0.715953	0.775654	3350	tags=28%, list=30%, signal=40%
CATALYTIC_ACTIVITY,_ACTING_ON_DNA(GO:0140097)	58	-0.28308	-0.86199	0.802817	0.775576	2168	tags=22%, list=19%, signal=28%
CELL_PERIPHERY(GO:0071944)	23	-0.335436	-0.86223	0.630137	0.776978	2646	tags=26%, list=24%, signal=34%
ATPASE_ACTIVITY,_COUPLED_TO_TRANSMEMBRANE_MOVEMENT_OF_SUBSTANCES(GO:0042626)	45	-0.212695	-0.86267	0.685714	0.785889	4533	tags=47%, list=40%, signal=78%
PRIMARY_ACTIVE_TRANSMEMBRANE_TRANSPORTER_ACTIVITY(GO:0015399)	45	-0.212695	-0.86267	0.685714	0.783434	4533	tags=47%, list=40%, signal=78%
P-P-BOND-HYDROLYSIS-DRIVEN_TRANSMEMBRANE_TRANSPORTER_ACTIVITY(GO:0015405)	45	-0.212695	-0.86267	0.685714	0.780993	4533	tags=47%, list=40%, signal=78%
ATPASE_ACTIVITY,_COUPLED_TO_MOVEMENT_OF_SUBSTANCES(GO:0043492)	45	-0.212695	-0.86267	0.685714	0.778567	4533	tags=47%, list=40%, signal=78%
PEPTIDASE_ACTIVITY,_ACTING_ON_L-AMINO_ACID_PEPTIDES(GO:0070011)	266	-0.188781	-0.863702	0.62249	0.785747	3020	tags=27%, list=27%, signal=37%
ACTIN_CYTOSKELETON(GO:0015629)	23	-0.273355	-0.874609	0.684314	0.768847	778	tags=13%, list=7%, signal=14%
PURINE_RIBONUCLEOTIDE_METABOLIC_PROCESS(GO:0009150)	33	-0.23756	-0.874876	0.493014	0.775599	1515	tags=15%, list=13%, signal=17%
RIBONUCLEOTIDE_METABOLIC_PROCESS(GO:0009259)	33	-0.23756	-0.874876	0.493014	0.773137	1515	tags=15%, list=13%, signal=17%
RIBOSE_PHOSPHATE_METABOLIC_PROCESS(GO:0019693)	33	-0.23756	-0.874876	0.493014	0.77069	1515	tags=15%, list=13%, signal=17%
TRANSPOSITION,_DNA-MEDIATED(GO:0006313)	40	-0.295952	-0.878967	0.802817	0.769471	3375	tags=38%, list=30%, signal=53%
TRANSPOSITION(GO:0032196)	40	-0.295952	-0.878967	0.802817	0.767012	3375	tags=38%, list=30%, signal=53%
ZINC_ION_BINDING(GO:0008270)	170	-0.223863	-0.880574	0.802817	0.7684	3898	tags=36%, list=35%, signal=54%
CELL_REDOX_HOMEOSTASIS(GO:0045454)	23	-0.250948	-0.887728	0.587045	0.756259	1837	tags=17%, list=16%, signal=21%
DNA-TEMPLATED_TRANSCRIPTION,_INITIATION(GO:0006352)	19	-0.331868	-0.887975	0.466667	0.758545	5141	tags=47%, list=46%, signal=87%
CATALYTIC_ACTIVITY(GO:0003824)	1993	-0.151903	-0.888165	0.698276	0.760846	4233	tags=33%, list=38%, signal=43%
DNA_METABOLIC_PROCESS(GO:0006259)	122	-0.257267	-0.901053	0.496982	0.730943	1893	tags=20%, list=17%, signal=23%
HETEROCYCLE_METABOLIC_PROCESS(GO:0046483)	563	-0.179409	-0.90345	0.555332	0.725977	2239	tags=17%, list=20%, signal=20%
ENDOPEPTIDASE_INHIBITOR_ACTIVITY(GO:0004866)	20	-0.274143	-0.904199	0.486598	0.728282	699	tags=10%, list=6%, signal=11%
ENDOPEPTIDASE_REGULATOR_ACTIVITY(GO:0061135)	20	-0.274143	-0.904199	0.486598	0.725895	699	tags=10%, list=6%, signal=11%
ORGANIC_CYCLIC_COMPOUND_METABOLIC_PROCESS(GO:1901360)	571	-0.178612	-0.908448	0.555332	0.724027	2239	tags=17%, list=20%, signal=20%
CELLULAR_AROMATIC_COMPOUND_METABOLIC_PROCESS(GO:0006725)	562	-0.179494	-0.908803	0.555332	0.725592	2239	tags=17%, list=20%, signal=20%
NUCLEOBASE-CONTAINING_COMPOUND_METABOLIC_PROCESS(GO:0006139)	549	-0.183328	-0.908885	0.653923	0.727836	2239	tags=17%, list=20%, signal=21%
MEMBRANE-BOUNDED_ORGANELLE(GO:0043227)	321	-0.165776	-0.911574	0.706897	0.724356	2999	tags=22%, list=27%, signal=30%
ORGANIC_SUBSTANCE_METABOLIC_PROCESS(GO:0071704)	1510	-0.159188	-0.921748	0.689938	0.711058	3401	tags=27%, list=30%, signal=33%
METABOLIC_PROCESS(GO:0008152)	1815	-0.153316	-0.922216	0.798768	0.710425	3289	tags=26%, list=29%, signal=30%
TRANSPOSASE_ACTIVITY(GO:0004803)	26	-0.284281	-0.930791	0.587525	0.694043	3375	tags=35%, list=30%, signal=49%
INTRACELLULAR_MEMBRANE-BOUNDED_ORGANELLE(GO:0043231)	312	-0.172833	-0.936152	0.601293	0.687064	3039	tags=23%, list=27%, signal=31%
PRIMARY_METABOLIC_PROCESS(GO:0044238)	1446	-0.163567	-0.937565	0.689938	0.686939	3401	tags=27%, list=30%, signal=34%
CELLULAR_PROTEIN_METABOLIC_PROCESS(GO:0044267)	502	-0.161382	-0.943272	0.498915	0.678277	3024	tags=22%, list=27%, signal=29%
MACROMOLECULE_METABOLIC_PROCESS(GO:0043170)	1227	-0.181475	-0.946425	0.557344	0.672068	3392	tags=28%, list=30%, signal=36%
PROTEIN_GLYCOSYLATION(GO:0006486)	49	-0.246565	-0.947318	0.623742	0.677862	4748	tags=47%, list=42%, signal=81%
GLYCOPROTEIN_BIOSYNTHETIC_PROCESS(GO:0009101)	49	-0.246565	-0.947318	0.623742	0.675524	4748	tags=47%, list=42%, signal=81%
MACROMOLECULE_GLYCOSYLATION(GO:0043413)	49	-0.246565	-0.947318	0.623742	0.673203	4748	tags=47%, list=42%, signal=81%
GLYCOSYLATION(GO:0070085)	49	-0.246565	-0.947318	0.623742	0.670897	4748	tags=47%, list=42%, signal=81%
ENDORIBONUCLEASE_ACTIVITY,_PRODUCING_5'-PHOSPHOMONOESTERS(GO:0016891)	30	-0.234794	-0.949514	0.377432	0.678901	4974	tags=53%, list=44%, signal=95%
ENDONUCLEASE_ACTIVITY,_ACTIVE_WITH_EITHER_RIBO-_OR_DEOXYRIBONUCLEIC_ACIDS_AND_PRODUCING_5'-PHOSPHOMONOESTERS(GO:0016893)	30	-0.234794	-0.949514	0.377432	0.676543	4974	tags=53%, list=44%, signal=95%
GLYCOPROTEIN_METABOLIC_PROCESS(GO:0009100)	50	-0.239383	-0.950836	0.605469	0.677041	4748	tags=46%, list=42%, signal=79%
METALLOPEPTIDASE_ACTIVITY(GO:0008237)	97	-0.334395	-0.951439	0.579477	0.677648	4166	tags=56%, list=37%, signal=88%
NUCLEOTIDE_BIOSYNTHETIC_PROCESS(GO:0009165)	39	-0.27715	-0.952344	0.523715	0.680786	1208	tags=15%, list=11%, signal=17%
NUCLEOSIDE_PHOSPHATE_BIOSYNTHETIC_PROCESS(GO:1901293)	39	-0.27715	-0.952344	0.523715	0.678389	1208	tags=15%, list=11%, signal=17%
AMINOGLYCAN_METABOLIC_PROCESS(GO:0006022)	40	-0.349807	-0.954939	0.342052	0.677172	4903	tags=65%, list=44%, signal=115%
NUCLEOSIDE_PHOSPHATE_METABOLIC_PROCESS(GO:0006753)	52	-0.263605	-0.956872	0.462451	0.676795	2315	tags=23%, list=21%, signal=29%
EXTRACELLULAR_REGION(GO:0005576)	67	-0.331349	-0.956977	0.460765	0.679034	4714	tags=60%, list=42%, signal=102%
RAS_PROTEIN_SIGNAL_TRANSDUCTION(GO:0007265)	28	-0.304849	-0.95711	0.407407	0.683213	1313	tags=21%, list=12%, signal=24%
REGULATION_OF_RAS_PROTEIN_SIGNAL_TRANSDUCTION(GO:0046578)	28	-0.304849	-0.95711	0.407407	0.680765	1313	tags=21%, list=12%, signal=24%
PURINE-CONTAINING_COMPOUND_BIOSYNTHETIC_PROCESS(GO:0072522)	27	-0.310417	-0.960173	0.477927	0.680253	1205	tags=15%, list=11%, signal=17%
NITROGEN_COMPOUND_METABOLIC_PROCESS(GO:0006807)	1326	-0.177394	-0.963156	0.556225	0.6743	3392	tags=28%, list=30%, signal=35%
SMALL_MOLECULE_BINDING(GO:0036094)	689	-0.167032	-0.966539	0.5	0.668416	2842	tags=21%, list=25%, signal=26%
METALLOENDOPEPTIDASE_ACTIVITY(GO:0004222)	80	-0.358032	-0.966958	0.579477	0.66991	4166	tags=59%, list=37%, signal=93%
IRON_ION_BINDING(GO:0005506)	85	-0.231057	-0.967111	0.56875	0.67218	3742	tags=36%, list=33%, signal=54%
ORGANONITROGEN_COMPOUND_METABOLIC_PROCESS(GO:1901564)	861	-0.170725	-0.972763	0.412731	0.66662	3390	tags=27%, list=30%, signal=36%
RIBONUCLEASE_ACTIVITY(GO:0004540)	41	-0.246397	-0.974979	0.53629	0.663594	4974	tags=49%, list=44%, signal=87%
NUCLEOTIDE_METABOLIC_PROCESS(GO:0009117)	50	-0.273422	-0.975853	0.588933	0.664463	2315	tags=24%, list=21%, signal=30%
TRANSFERASE_ACTIVITY,_TRANSFERRING_HEXOSYL_GROUPS(GO:0016758)	59	-0.260946	-0.977972	0.495816	0.664325	4170	tags=41%, list=37%, signal=64%
AMINO_SUGAR_METABOLIC_PROCESS(GO:0006040)	38	-0.371422	-0.978154	0.342052	0.665049	4903	tags=66%, list=44%, signal=116%
NUCLEIC_ACID_BINDING(GO:0003676)	811	-0.188404	-0.981451	0.458753	0.661446	2980	tags=25%, list=26%, signal=31%
RHO_GUANYL-NUCLEOTIDE_EXCHANGE_FACTOR_ACTIVITY(GO:0005089)	24	-0.333708	-0.981594	0.425963	0.665892	1313	tags=25%, list=12%, signal=28%
RAS_GUANYL-NUCLEOTIDE_EXCHANGE_FACTOR_ACTIVITY(GO:0005088)	24	-0.333708	-0.981594	0.425963	0.663389	1313	tags=25%, list=12%, signal=28%
PURINE_NUCLEOTIDE_BIOSYNTHETIC_PROCESS(GO:0006164)	26	-0.311486	-0.98783	0.391555	0.652974	1205	tags=15%, list=11%, signal=17%
CHITIN_METABOLIC_PROCESS(GO:0006030)	37	-0.371641	-0.987968	0.376258	0.659911	4903	tags=68%, list=44%, signal=119%
GLUCOSAMINE-CONTAINING_COMPOUND_METABOLIC_PROCESS(GO:1901071)	37	-0.371641	-0.987968	0.376258	0.657393	4903	tags=68%, list=44%, signal=119%
CHITIN_BINDING(GO:0008061)	37	-0.371641	-0.987968	0.376258	0.654893	4903	tags=68%, list=44%, signal=119%
CELLULAR_METABOLIC_PROCESS(GO:0044237)	1172	-0.16497	-0.99115	0.593148	0.654325	3285	tags=25%, list=29%, signal=32%
CATION_BINDING(GO:0043169)	451	-0.202812	-0.995711	0.53012	0.646331	3810	tags=33%, list=34%, signal=48%
METAL_ION_BINDING(GO:0046872)	449	-0.205119	-1.00049	0.53012	0.6352	3810	tags=33%, list=34%, signal=48%
OXIDOREDUCTASE_ACTIVITY,_ACTING_ON_SINGLE_DONORS_WITH_INCORPORATION_OF_MOLECULAR_OXYGEN(GO:0016701)	16	-0.318718	-1.00112	0.408333	0.636323	722	tags=13%, list=6%, signal=13%
ENDORIBONUCLEASE_ACTIVITY(GO:0004521)	35	-0.255012	-1.0095	0.297505	0.624754	4974	tags=54%, list=44%, signal=97%
MICROTUBULE_MOTOR_ACTIVITY(GO:0003777)	17	-0.382863	-1.0098	0.410788	0.626433	862	tags=12%, list=8%, signal=13%
RESPONSE_TO_OXIDATIVE_STRESS(GO:0006979)	16	-0.336609	-1.01149	0.476695	0.625116	2261	tags=38%, list=20%, signal=47%
PROTEIN_METABOLIC_PROCESS(GO:0019538)	740	-0.181036	-1.01162	0.392197	0.627213	3024	tags=25%, list=27%, signal=32%
HYDROLASE_ACTIVITY,_ACTING_ON_ESTER_BONDS(GO:0016788)	154	-0.208562	-1.01223	0.405622	0.629124	4745	tags=40%, list=42%, signal=68%
PHOSPHORIC_ESTER_HYDROLASE_ACTIVITY(GO:0042578)	64	-0.266592	-1.01374	0.413127	0.626347	2522	tags=23%, list=22%, signal=30%
TETRAPYRROLE_BINDING(GO:0046906)	93	-0.243663	-1.01478	0.491379	0.624261	2350	tags=24%, list=21%, signal=30%
NUCLEOTIDE_BINDING(GO:0000166)	663	-0.177135	-1.01558	0.297297	0.628026	2842	tags=21%, list=25%, signal=27%
NUCLEOSIDE_PHOSPHATE_BINDING(GO:1901265)	663	-0.177135	-1.01558	0.297297	0.625503	2842	tags=21%, list=25%, signal=27%
ATPASE_ACTIVITY,_COUPLED(GO:0042623)	55	-0.231229	-1.01739	0.40797	0.625748	2192	tags=24%, list=19%, signal=29%
TRANSFERASE_ACTIVITY(GO:0016740)	621	-0.191043	-1.01789	0.336207	0.627472	3926	tags=31%, list=35%, signal=45%
MICROTUBULE-BASED_MOVEMENT(GO:0007018)	20	-0.329073	-1.02093	0.302905	0.624903	862	tags=10%, list=8%, signal=11%
MOVEMENT_OF_CELL_OR_SUBCELLULAR_COMPONENT(GO:0006928)	20	-0.329073	-1.02093	0.302905	0.622352	862	tags=10%, list=8%, signal=11%
TRANSFERASE_ACTIVITY,_TRANSFERRING_GLYCOSYL_GROUPS(GO:0016757)	88	-0.250443	-1.02188	0.415822	0.624487	4748	tags=41%, list=42%, signal=70%
PURINE_RIBONUCLEOTIDE_BIOSYNTHETIC_PROCESS(GO:0009152)	25	-0.316414	-1.0322	0.301344	0.610597	1205	tags=16%, list=11%, signal=18%
RIBONUCLEOTIDE_BIOSYNTHETIC_PROCESS(GO:0009260)	25	-0.316414	-1.0322	0.301344	0.608063	1205	tags=16%, list=11%, signal=18%
RIBOSE_PHOSPHATE_BIOSYNTHETIC_PROCESS(GO:0046390)	25	-0.316414	-1.0322	0.301344	0.60555	1205	tags=16%, list=11%, signal=18%
CHROMATIN_ORGANIZATION(GO:0006325)	18	-0.359073	-1.03812	0.349794	0.60048	498	tags=11%, list=4%, signal=12%
TRANSITION_METAL_ION_BINDING(GO:0046914)	269	-0.2178	-1.04052	0.200803	0.597861	3742	tags=34%, list=33%, signal=49%
UBIQUITIN-PROTEIN_TRANSFERASE_ACTIVITY(GO:0004842)	29	-0.328423	-1.04421	0.431772	0.594303	3438	tags=41%, list=31%, signal=59%
UBIQUITIN-LIKE_PROTEIN_TRANSFERASE_ACTIVITY(GO:0019787)	29	-0.328423	-1.04421	0.431772	0.591795	3438	tags=41%, list=31%, signal=59%
DNA_RECOMBINATION(GO:0006310)	49	-0.341962	-1.04583	0.362173	0.595427	3772	tags=41%, list=34%, signal=61%
MULTICELLULAR_ORGANISM_DEVELOPMENT(GO:0007275)	19	-0.401871	-1.04743	0.329457	0.593939	3958	tags=58%, list=35%, signal=89%
G-PROTEIN_COUPLED_RECEPTOR_ACTIVITY(GO:0004930)	104	-0.426292	-1.05272	0	0.581819	4121	tags=61%, list=37%, signal=95%
CARBOHYDRATE_DERIVATIVE_METABOLIC_PROCESS(GO:1901135)	146	-0.2332	-1.05721	0.39839	0.577343	4748	tags=46%, list=42%, signal=78%
HYDROLASE_ACTIVITY(GO:0016787)	797	-0.189512	-1.06123	0.304094	0.572521	2704	tags=23%, list=24%, signal=28%
DRUG_BINDING(GO:0008144)	521	-0.195022	-1.06244	0.317073	0.57255	2828	tags=23%, list=25%, signal=29%
CELLULAR_MACROMOLECULE_METABOLIC_PROCESS(GO:0044260)	857	-0.189613	-1.0632	0.192719	0.574195	3024	tags=24%, list=27%, signal=30%
TRANSCRIPTION_REGULATOR_ACTIVITY(GO:0140110)	120	-0.26602	-1.06342	0.321932	0.576077	3241	tags=33%, list=29%, signal=45%
CYTOPLASMIC_VESICLE(GO:0031410)	15	-0.365106	-1.06383	0.21	0.581861	605	tags=20%, list=5%, signal=21%
VESICLE(GO:0031982)	15	-0.365106	-1.06383	0.21	0.579286	605	tags=20%, list=5%, signal=21%
INTRACELLULAR_VESICLE(GO:0097708)	15	-0.365106	-1.06383	0.21	0.576734	605	tags=20%, list=5%, signal=21%
GALACTOSYLTRANSFERASE_ACTIVITY(GO:0008378)	22	-0.407407	-1.06463	0.334004	0.581724	4748	tags=64%, list=42%, signal=110%
NUCLEUS(GO:0005634)	214	-0.235045	-1.06737	0.34004	0.579913	3039	tags=28%, list=27%, signal=37%
REGULATION_OF_RHO_PROTEIN_SIGNAL_TRANSDUCTION(GO:0035023)	23	-0.352416	-1.06745	0.31384	0.584936	1313	tags=26%, list=12%, signal=29%
RHO_PROTEIN_SIGNAL_TRANSDUCTION(GO:0007266)	23	-0.352416	-1.06745	0.31384	0.582301	1313	tags=26%, list=12%, signal=29%
DNA_BINDING_TRANSCRIPTION_FACTOR_ACTIVITY(GO:0003700)	96	-0.268973	-1.07133	0.195171	0.580333	2846	tags=30%, list=25%, signal=40%
CARBOHYDRATE_DERIVATIVE_BINDING(GO:0097367)	625	-0.194525	-1.07155	0.198783	0.582484	2758	tags=22%, list=25%, signal=28%
ORGANIC_CYCLIC_COMPOUND_BINDING(GO:0097159)	1491	-0.179336	-1.07529	0.205021	0.581649	2758	tags=22%, list=25%, signal=25%
HETEROCYCLIC_COMPOUND_BINDING(GO:1901363)	1491	-0.179336	-1.07529	0.205021	0.578981	2758	tags=22%, list=25%, signal=25%
PROTEIN_PEPTIDYL-PROLYL_ISOMERIZATION(GO:0000413)	15	-0.339153	-1.07571	0.24846	0.585822	4823	tags=53%, list=43%, signal=93%
PEPTIDYL-PROLINE_MODIFICATION(GO:0018208)	15	-0.339153	-1.07571	0.24846	0.58311	4823	tags=53%, list=43%, signal=93%
OXIDOREDUCTASE_ACTIVITY,_ACTING_ON_SINGLE_DONORS_WITH_INCORPORATION_OF_MOLECULAR_OXYGEN,_INCORPORATION_OF_TWO_ATOMS_OF_OXYGEN(GO:0016702)	15	-0.332795	-1.08351	0.408333	0.565036	722	tags=13%, list=6%, signal=14%
ANION_BINDING(GO:0043168)	672	-0.188455	-1.08455	0.189189	0.566076	2758	tags=22%, list=25%, signal=27%
CYTOSKELETAL_PROTEIN_BINDING(GO:0008092)	52	-0.285412	-1.08578	0.221519	0.564976	1422	tags=17%, list=13%, signal=20%
OXIDOREDUCTASE_ACTIVITY,_ACTING_ON_PAIRED_DONORS,_WITH_INCORPORATION_OR_REDUCTION_OF_MOLECULAR_OXYGEN(GO:0016705)	89	-0.256061	-1.08902	0.279022	0.560959	4212	tags=42%, list=37%, signal=66%
ION_BINDING(GO:0043167)	1110	-0.18844	-1.09034	0.191406	0.561916	2921	tags=24%, list=26%, signal=29%
TRANSCRIPTION,_DNA-TEMPLATED(GO:0006351)	232	-0.254597	-1.09126	0.321932	0.565263	3241	tags=30%, list=29%, signal=41%
NUCLEIC_ACID-TEMPLATED_TRANSCRIPTION(GO:0097659)	232	-0.254597	-1.09126	0.321932	0.562558	3241	tags=30%, list=29%, signal=41%
PLASMA_MEMBRANE(GO:0005886)	18	-0.418123	-1.10035	0.423828	0.545609	2646	tags=33%, list=24%, signal=44%
RIBONUCLEOTIDE_BINDING(GO:0032553)	582	-0.20003	-1.10388	0.199187	0.540617	2758	tags=22%, list=25%, signal=28%
HEME_BINDING(GO:0020037)	89	-0.2723	-1.10613	0.406452	0.540328	4202	tags=43%, list=37%, signal=68%
CHROMOSOME_ORGANIZATION(GO:0051276)	33	-0.289096	-1.10678	0.37551	0.542278	2614	tags=24%, list=23%, signal=31%
RNA_BIOSYNTHETIC_PROCESS(GO:0032774)	235	-0.260179	-1.10841	0.321932	0.542659	3241	tags=30%, list=29%, signal=42%
PURINE_NUCLEOTIDE_BINDING(GO:0017076)	588	-0.201045	-1.11116	0.199187	0.540109	2758	tags=22%, list=25%, signal=28%
CARBOHYDRATE_DERIVATIVE_BIOSYNTHETIC_PROCESS(GO:1901137)	90	-0.260982	-1.11355	0.184805	0.540558	4202	tags=39%, list=37%, signal=62%
DEVELOPMENTAL_PROCESS(GO:0032502)	20	-0.420669	-1.11556	0.325048	0.542547	3958	tags=60%, list=35%, signal=92%
ANATOMICAL_STRUCTURE_DEVELOPMENT(GO:0048856)	20	-0.420669	-1.11556	0.325048	0.539835	3958	tags=60%, list=35%, signal=92%
CELLULAR_COMPONENT_BIOGENESIS(GO:0044085)	62	-0.259247	-1.11581	0.0897155	0.544782	2614	tags=29%, list=23%, signal=38%
G-PROTEIN_COUPLED_RECEPTOR_SIGNALING_PATHWAY(GO:0007186)	119	-0.396399	-1.1189	0	0.539859	4156	tags=56%, list=37%, signal=88%
PEPTIDYL-PROLYL_CIS-TRANS_ISOMERASE_ACTIVITY(GO:0003755)	16	-0.367634	-1.11909	0.350515	0.54514	4823	tags=56%, list=43%, signal=98%
CIS-TRANS_ISOMERASE_ACTIVITY(GO:0016859)	16	-0.367634	-1.11909	0.350515	0.542359	4823	tags=56%, list=43%, signal=98%
PURINE_RIBONUCLEOTIDE_BINDING(GO:0032555)	577	-0.202919	-1.12037	0.199187	0.543313	2758	tags=22%, list=25%, signal=28%
ENZYME_BINDING(GO:0019899)	62	-0.310239	-1.12102	0.198783	0.544161	3373	tags=39%, list=30%, signal=55%
PURINE_RIBONUCLEOSIDE_TRIPHOSPHATE_BINDING(GO:0035639)	576	-0.2038	-1.12586	0.199187	0.537009	2758	tags=22%, list=25%, signal=28%
PLASMA_MEMBRANE_PART(GO:0044459)	16	-0.446271	-1.12669	0.517891	0.535625	2646	tags=38%, list=24%, signal=49%
MICROTUBULE_BINDING(GO:0008017)	24	-0.380764	-1.12793	0.183333	0.534549	1422	tags=17%, list=13%, signal=19%
ENZYME_REGULATOR_ACTIVITY(GO:0030234)	57	-0.271806	-1.1306	0.160966	0.533911	1381	tags=18%, list=12%, signal=20%
GUANYL-NUCLEOTIDE_EXCHANGE_FACTOR_ACTIVITY(GO:0005085)	38	-0.348307	-1.13308	0.321285	0.531658	3373	tags=42%, list=30%, signal=60%
INORGANIC_CATION_TRANSMEMBRANE_TRANSPORTER_ACTIVITY(GO:0022890)	72	-0.270616	-1.13702	0.197605	0.523864	1818	tags=17%, list=16%, signal=20%
MYOSIN_COMPLEX(GO:0016459)	15	-0.394105	-1.13928	0.268627	0.523056	778	tags=20%, list=7%, signal=21%
DNA_BINDING(GO:0003677)	321	-0.294316	-1.14036	0.1167	0.523363	3201	tags=31%, list=28%, signal=43%
ADENYL_NUCLEOTIDE_BINDING(GO:0030554)	461	-0.216623	-1.14674	0.199187	0.516012	2828	tags=23%, list=25%, signal=29%
SEQUENCE-SPECIFIC_DNA_BINDING(GO:0043565)	51	-0.371742	-1.15019	0.0965795	0.511845	5156	tags=57%, list=46%, signal=105%
ADENYL_RIBONUCLEOTIDE_BINDING(GO:0032559)	460	-0.217257	-1.15192	0.199187	0.509237	2828	tags=23%, list=25%, signal=30%
PHOSPHATASE_ACTIVITY(GO:0016791)	39	-0.357876	-1.15193	0.107807	0.511774	3561	tags=36%, list=32%, signal=52%
MOLECULAR_FUNCTION(GO:0003674)	4752	-0.192067	-1.15442	0.101031	0.510693	3392	tags=29%, list=30%, signal=24%
CATALYTIC_ACTIVITY,_ACTING_ON_A_PROTEIN(GO:0140096)	559	-0.243593	-1.15569	0.214859	0.512315	3024	tags=28%, list=27%, signal=37%
CELL-CELL_SIGNALING(GO:0007267)	15	-0.483851	-1.15709	0.323232	0.512819	3958	tags=73%, list=35%, signal=113%
ATP_BINDING(GO:0005524)	459	-0.218398	-1.15847	0.199187	0.513639	2828	tags=23%, list=25%, signal=30%
MOLECULAR_FUNCTION_REGULATOR(GO:0098772)	119	-0.290045	-1.16284	0.194779	0.506958	1381	tags=20%, list=12%, signal=23%
TUBULIN_BINDING(GO:0015631)	30	-0.370232	-1.16419	0.10166	0.507349	1422	tags=17%, list=13%, signal=19%
CYTOSKELETON_ORGANIZATION(GO:0007010)	20	-0.421268	-1.16864	0.19619	0.500848	2313	tags=35%, list=21%, signal=44%
REGULATION_OF_TRANSCRIPTION,_DNA-TEMPLATED(GO:0006355)	184	-0.28662	-1.17013	0.126761	0.508223	2979	tags=30%, list=26%, signal=41%
REGULATION_OF_RNA_METABOLIC_PROCESS(GO:0051252)	184	-0.28662	-1.17013	0.126761	0.505251	2979	tags=30%, list=26%, signal=41%
REGULATION_OF_NUCLEIC_ACID-TEMPLATED_TRANSCRIPTION(GO:1903506)	184	-0.28662	-1.17013	0.126761	0.502313	2979	tags=30%, list=26%, signal=41%
REGULATION_OF_RNA_BIOSYNTHETIC_PROCESS(GO:2001141)	184	-0.28662	-1.17013	0.126761	0.49941	2979	tags=30%, list=26%, signal=41%
TRANSFERASE_ACTIVITY,_TRANSFERRING_PHOSPHORUS-CONTAINING_GROUPS(GO:0016772)	299	-0.239923	-1.17734	0.191406	0.492851	3912	tags=32%, list=35%, signal=48%
HETEROCYCLE_BIOSYNTHETIC_PROCESS(GO:0018130)	291	-0.246204	-1.18084	0	0.487321	3241	tags=29%, list=29%, signal=39%
AROMATIC_COMPOUND_CATABOLIC_PROCESS(GO:0019439)	23	-0.407592	-1.18207	0.183432	0.491099	2315	tags=35%, list=21%, signal=44%
ORGANIC_CYCLIC_COMPOUND_CATABOLIC_PROCESS(GO:1901361)	23	-0.407592	-1.18207	0.183432	0.488158	2315	tags=35%, list=21%, signal=44%
REGULATION_OF_NUCLEOBASE-CONTAINING_COMPOUND_METABOLIC_PROCESS(GO:0019219)	186	-0.289181	-1.18326	0.126761	0.49037	2979	tags=31%, list=26%, signal=41%
CALCIUM_ION_BINDING(GO:0005509)	104	-0.29713	-1.18399	0.313883	0.491937	3114	tags=37%, list=28%, signal=50%
NUCLEOBASE-CONTAINING_COMPOUND_CATABOLIC_PROCESS(GO:0034655)	19	-0.453726	-1.18599	0.287474	0.491621	2315	tags=37%, list=21%, signal=46%
CELLULAR_PROCESS(GO:0009987)	1618	-0.207417	-1.18825	0	0.488188	3285	tags=28%, list=29%, signal=34%
TRANSMEMBRANE_SIGNALING_RECEPTOR_ACTIVITY(GO:0004888)	136	-0.421441	-1.18901	0	0.490312	4121	tags=59%, list=37%, signal=92%
ORGANIC_CYCLIC_COMPOUND_BIOSYNTHETIC_PROCESS(GO:1901362)	296	-0.245164	-1.19191	0	0.489448	3241	tags=28%, list=29%, signal=39%
REGULATION_OF_NITROGEN_COMPOUND_METABOLIC_PROCESS(GO:0051171)	195	-0.286209	-1.19372	0.126761	0.493367	2979	tags=30%, list=26%, signal=40%
REGULATION_OF_PRIMARY_METABOLIC_PROCESS(GO:0080090)	195	-0.286209	-1.19372	0.126761	0.490264	2979	tags=30%, list=26%, signal=40%
CELLULAR_NITROGEN_COMPOUND_CATABOLIC_PROCESS(GO:0044270)	22	-0.434436	-1.19403	0.193347	0.498132	2315	tags=36%, list=21%, signal=46%
HETEROCYCLE_CATABOLIC_PROCESS(GO:0046700)	22	-0.434436	-1.19403	0.193347	0.494959	2315	tags=36%, list=21%, signal=46%
BIOLOGICAL_PROCESS(GO:0008150)	2802	-0.207665	-1.19929	0	0.492218	3392	tags=30%, list=30%, signal=32%
SIGNAL_TRANSDUCER_ACTIVITY(GO:0004871)	138	-0.421661	-1.19939	0	0.493818	4121	tags=59%, list=37%, signal=92%
NEGATIVE_REGULATION_OF_CELLULAR_PROCESS(GO:0048523)	22	-0.330963	-1.19972	0.217304	0.49572	2886	tags=36%, list=26%, signal=49%
CELL_SURFACE_RECEPTOR_SIGNALING_PATHWAY(GO:0007166)	26	-0.424539	-1.20051	0.245473	0.497311	4283	tags=58%, list=38%, signal=93%
NUCLEOBASE-CONTAINING_COMPOUND_BIOSYNTHETIC_PROCESS(GO:0034654)	280	-0.257073	-1.20297	0	0.496057	3241	tags=30%, list=29%, signal=41%
GOLGI_APPARATUS_PART(GO:0044431)	19	-0.384059	-1.20363	0.112224	0.498415	605	tags=16%, list=5%, signal=17%
EXOPEPTIDASE_ACTIVITY(GO:0008238)	27	-0.409412	-1.20468	0.111324	0.498165	2864	tags=48%, list=25%, signal=64%
RHO_GTPASE_BINDING(GO:0017048)	29	-0.377959	-1.20501	0.191033	0.500547	3373	tags=48%, list=30%, signal=69%
BINDING(GO:0005488)	3001	-0.205358	-1.20571	0.0983936	0.503612	2938	tags=25%, list=26%, signal=25%
SIGNALING_RECEPTOR_ACTIVITY(GO:0038023)	137	-0.424758	-1.20633	0	0.509347	4121	tags=59%, list=37%, signal=92%
MOLECULAR_TRANSDUCER_ACTIVITY(GO:0060089)	137	-0.424758	-1.20633	0	0.505858	4121	tags=59%, list=37%, signal=92%
REGULATION_OF_BIOSYNTHETIC_PROCESS(GO:0009889)	189	-0.290728	-1.20674	0.126761	0.522664	2979	tags=31%, list=26%, signal=41%
REGULATION_OF_MACROMOLECULE_BIOSYNTHETIC_PROCESS(GO:0010556)	189	-0.290728	-1.20674	0.126761	0.518983	2979	tags=31%, list=26%, signal=41%
REGULATION_OF_CELLULAR_BIOSYNTHETIC_PROCESS(GO:0031326)	189	-0.290728	-1.20674	0.126761	0.515354	2979	tags=31%, list=26%, signal=41%
REGULATION_OF_CELLULAR_MACROMOLECULE_BIOSYNTHETIC_PROCESS(GO:2000112)	189	-0.290728	-1.20674	0.126761	0.511775	2979	tags=31%, list=26%, signal=41%
DNA_REPAIR(GO:0006281)	46	-0.362188	-1.2076	0.181087	0.521942	1879	tags=22%, list=17%, signal=26%
AROMATIC_COMPOUND_BIOSYNTHETIC_PROCESS(GO:0019438)	286	-0.250996	-1.20891	0	0.522919	3241	tags=29%, list=29%, signal=40%
SIGNALING_RECEPTOR_BINDING(GO:0005102)	36	-0.396905	-1.21663	0.0785441	0.509427	4398	tags=64%, list=39%, signal=105%
GROWTH_FACTOR_ACTIVITY(GO:0008083)	18	-0.444089	-1.21856	0.0782443	0.503093	4754	tags=67%, list=42%, signal=115%
REGULATION_OF_CELLULAR_METABOLIC_PROCESS(GO:0031323)	196	-0.291451	-1.22086	0.126761	0.501974	2979	tags=31%, list=26%, signal=41%
REGULATION_OF_MACROMOLECULE_METABOLIC_PROCESS(GO:0060255)	201	-0.289664	-1.22098	0.126761	0.504882	2979	tags=30%, list=26%, signal=41%
REGULATION_OF_GENE_EXPRESSION(GO:0010468)	193	-0.291743	-1.22256	0.126761	0.504181	2979	tags=31%, list=26%, signal=41%
RECEPTOR_LIGAND_ACTIVITY(GO:0048018)	24	-0.410049	-1.22314	0.0785441	0.510428	4398	tags=63%, list=39%, signal=102%
RECEPTOR_REGULATOR_ACTIVITY(GO:0030545)	24	-0.410049	-1.22314	0.0785441	0.50659	4398	tags=63%, list=39%, signal=102%
TRANSFERASE_ACTIVITY,_TRANSFERRING_ACYL_GROUPS_OTHER_THAN_AMINO-ACYL_GROUPS(GO:0016747)	25	-0.340751	-1.22558	0.103524	0.508743	498	tags=12%, list=4%, signal=13%
DIOXYGENASE_ACTIVITY(GO:0051213)	16	-0.357544	-1.22821	0.108108	0.510052	2237	tags=31%, list=20%, signal=39%
METAL_ION_TRANSPORT(GO:0030001)	47	-0.304542	-1.2284	0.0955166	0.513619	3955	tags=45%, list=35%, signal=69%
CELLULAR_RESPONSE_TO_DNA_DAMAGE_STIMULUS(GO:0006974)	49	-0.368687	-1.23029	0.1167	0.512751	1879	tags=22%, list=17%, signal=27%
MOTOR_ACTIVITY(GO:0003774)	32	-0.384858	-1.23173	0.183333	0.513625	862	tags=16%, list=8%, signal=17%
REGULATION_OF_SMALL_GTPASE_MEDIATED_SIGNAL_TRANSDUCTION(GO:0051056)	33	-0.40126	-1.23211	0.218324	0.521443	1381	tags=30%, list=12%, signal=34%
REGULATION_OF_INTRACELLULAR_SIGNAL_TRANSDUCTION(GO:1902531)	33	-0.40126	-1.23211	0.218324	0.517305	1381	tags=30%, list=12%, signal=34%
CELLULAR_RESPONSE_TO_STRESS(GO:0033554)	50	-0.361436	-1.23725	0.1167	0.511857	1879	tags=22%, list=17%, signal=26%
HELICASE_ACTIVITY(GO:0004386)	22	-0.43084	-1.23943	0.0979592	0.510145	2009	tags=32%, list=18%, signal=39%
CELLULAR_RESPONSE_TO_STIMULUS(GO:0051716)	354	-0.351375	-1.24868	0	0.496528	4631	tags=55%, list=41%, signal=90%
CYTOSKELETON(GO:0005856)	40	-0.355442	-1.24973	0.200413	0.49847	2392	tags=28%, list=21%, signal=35%
PHOSPHOPROTEIN_PHOSPHATASE_ACTIVITY(GO:0004721)	34	-0.398219	-1.24991	0.198516	0.500558	3245	tags=38%, list=29%, signal=54%
REGULATION_OF_METABOLIC_PROCESS(GO:0019222)	203	-0.292542	-1.24994	0	0.503953	2979	tags=31%, list=26%, signal=41%
DEPHOSPHORYLATION(GO:0016311)	33	-0.404219	-1.25037	0.198516	0.50696	3245	tags=39%, list=29%, signal=55%
RAS_GTPASE_BINDING(GO:0017016)	38	-0.385766	-1.25351	0.181818	0.509074	3373	tags=45%, list=30%, signal=64%
SMALL_GTPASE_BINDING(GO:0031267)	38	-0.385766	-1.25351	0.181818	0.504723	3373	tags=45%, list=30%, signal=64%
HYDROLASE_ACTIVITY,_ACTING_ON_ACID_ANHYDRIDES,_IN_PHOSPHORUS-CONTAINING_ANHYDRIDES(GO:0016818)	247	-0.255036	-1.25451	0.0976096	0.507867	2526	tags=25%, list=22%, signal=31%
CATION_TRANSMEMBRANE_TRANSPORTER_ACTIVITY(GO:0008324)	91	-0.2791	-1.255	0.291498	0.510422	1818	tags=18%, list=16%, signal=21%
CYTOSKELETAL_PART(GO:0044430)	32	-0.375966	-1.26076	0.0971074	0.495714	1797	tags=25%, list=16%, signal=30%
RESPONSE_TO_STIMULUS(GO:0050896)	376	-0.344293	-1.26178	0	0.499163	3412	tags=41%, list=30%, signal=56%
PYROPHOSPHATASE_ACTIVITY(GO:0016462)	246	-0.256773	-1.26541	0.0976096	0.497188	2526	tags=25%, list=22%, signal=31%
HYDROLASE_ACTIVITY,_ACTING_ON_ACID_ANHYDRIDES(GO:0016817)	252	-0.252009	-1.26699	0.0947776	0.499361	2526	tags=25%, list=22%, signal=31%
MULTICELLULAR_ORGANISMAL_PROCESS(GO:0032501)	26	-0.410759	-1.27048	0.0965795	0.490359	4141	tags=58%, list=37%, signal=91%
SIGNAL_TRANSDUCTION(GO:0007165)	304	-0.364766	-1.27055	0	0.491634	3412	tags=43%, list=30%, signal=61%
CELLULAR_COMPONENT(GO:0005575)	1525	-0.229585	-1.27092	0	0.495761	3215	tags=29%, list=29%, signal=35%
NEGATIVE_REGULATION_OF_METABOLIC_PROCESS(GO:0009892)	17	-0.38693	-1.27315	0.101053	0.501151	910	tags=24%, list=8%, signal=26%
NEGATIVE_REGULATION_OF_MACROMOLECULE_METABOLIC_PROCESS(GO:0010605)	17	-0.38693	-1.27315	0.101053	0.496423	910	tags=24%, list=8%, signal=26%
CARBOXYPEPTIDASE_ACTIVITY(GO:0004180)	21	-0.428223	-1.27717	0.203095	0.49623	2864	tags=52%, list=25%, signal=70%
PROTEIN_TYROSINE_PHOSPHATASE_ACTIVITY(GO:0004725)	18	-0.465662	-1.27786	0	0.496987	2377	tags=39%, list=21%, signal=49%
GTPASE_ACTIVATOR_ACTIVITY(GO:0005096)	15	-0.492054	-1.27797	0.179435	0.501369	2291	tags=47%, list=20%, signal=59%
NEGATIVE_REGULATION_OF_BIOLOGICAL_PROCESS(GO:0048519)	28	-0.350451	-1.27893	0	0.500125	2886	tags=36%, list=26%, signal=48%
NUCLEOSIDE-TRIPHOSPHATASE_ACTIVITY(GO:0017111)	241	-0.259207	-1.27965	0.0947776	0.503701	2526	tags=25%, list=22%, signal=31%
PROTEIN_SERINE/THREONINE_KINASE_ACTIVITY(GO:0004674)	24	-0.433692	-1.28174	0.198885	0.503649	1035	tags=17%, list=9%, signal=18%
INTRACELLULAR_SIGNAL_TRANSDUCTION(GO:0035556)	96	-0.368515	-1.2824	0.0909091	0.507038	4534	tags=54%, list=40%, signal=90%
ORGANOPHOSPHATE_BIOSYNTHETIC_PROCESS(GO:0090407)	68	-0.307194	-1.284	0.0960784	0.509982	2315	tags=24%, list=21%, signal=29%
PROTEIN-CONTAINING_COMPLEX_SUBUNIT_ORGANIZATION(GO:0043933)	40	-0.293048	-1.28462	0	0.514152	3113	tags=33%, list=28%, signal=45%
LIPID_METABOLIC_PROCESS(GO:0006629)	89	-0.228947	-1.28561	0	0.51524	1914	tags=18%, list=17%, signal=21%
CELL_COMMUNICATION(GO:0007154)	311	-0.366886	-1.28775	0	0.513936	3412	tags=43%, list=30%, signal=61%
REGULATION_OF_SIGNAL_TRANSDUCTION(GO:0009966)	42	-0.419305	-1.28867	0.0909091	0.515885	3373	tags=50%, list=30%, signal=71%
IONOTROPIC_GLUTAMATE_RECEPTOR_ACTIVITY(GO:0004970)	27	-0.456623	-1.29008	0	0.542329	3471	tags=56%, list=31%, signal=80%
GLUTAMATE_RECEPTOR_ACTIVITY(GO:0008066)	27	-0.456623	-1.29008	0	0.536235	3471	tags=56%, list=31%, signal=80%
TRANSMITTER-GATED_ION_CHANNEL_ACTIVITY(GO:0022824)	27	-0.456623	-1.29008	0	0.530277	3471	tags=56%, list=31%, signal=80%
TRANSMITTER-GATED_CHANNEL_ACTIVITY(GO:0022835)	27	-0.456623	-1.29008	0	0.52445	3471	tags=56%, list=31%, signal=80%
NEUROTRANSMITTER_RECEPTOR_ACTIVITY(GO:0030594)	27	-0.456623	-1.29008	0	0.51875	3471	tags=56%, list=31%, signal=80%
PHOSPHOTRANSFERASE_ACTIVITY,_ALCOHOL_GROUP_AS_ACCEPTOR(GO:0016773)	219	-0.299004	-1.2907	0.0910781	0.54569	2832	tags=27%, list=25%, signal=35%
TRANSMEMBRANE_TRANSPORT(GO:0055085)	352	-0.280101	-1.29113	0	0.549289	2818	tags=30%, list=25%, signal=39%
SIGNALING(GO:0023052)	308	-0.369914	-1.29199	0	0.552432	3412	tags=44%, list=30%, signal=61%
INTEGRAL_COMPONENT_OF_MEMBRANE(GO:0016021)	564	-0.322621	-1.2931	0	0.55533	4169	tags=46%, list=37%, signal=69%
MEMBRANE_PART(GO:0044425)	623	-0.293567	-1.29375	0	0.560138	3212	tags=34%, list=29%, signal=45%
INTRINSIC_COMPONENT_OF_MEMBRANE(GO:0031224)	566	-0.322678	-1.29432	0	0.565756	4169	tags=46%, list=37%, signal=69%
REGULATION_OF_CELL_COMMUNICATION(GO:0010646)	44	-0.421745	-1.30052	0.207792	0.560881	3373	tags=50%, list=30%, signal=71%
REGULATION_OF_SIGNALING(GO:0023051)	44	-0.421745	-1.30052	0.207792	0.553957	3373	tags=50%, list=30%, signal=71%
CELLULAR_COMPONENT_ORGANIZATION_OR_BIOGENESIS(GO:0071840)	121	-0.281219	-1.30127	0.0903084	0.566714	2614	tags=27%, list=23%, signal=35%
BIOLOGICAL_REGULATION(GO:0065007)	566	-0.314364	-1.3064	0	0.561055	3392	tags=37%, list=30%, signal=50%
KINASE_ACTIVITY(GO:0016301)	225	-0.294619	-1.30848	0.0910781	0.563835	2788	tags=27%, list=25%, signal=35%
LOCALIZATION(GO:0051179)	571	-0.257607	-1.30915	0	0.568557	2818	tags=28%, list=25%, signal=35%
PROTEIN_DEPHOSPHORYLATION(GO:0006470)	20	-0.466524	-1.30942	0	0.575471	3024	tags=45%, list=27%, signal=61%
REGULATION_OF_CELLULAR_PROCESS(GO:0050794)	540	-0.323802	-1.30982	0	0.581294	3392	tags=38%, list=30%, signal=52%
ACTIVE_TRANSMEMBRANE_TRANSPORTER_ACTIVITY(GO:0022804)	71	-0.327687	-1.30988	0.0933333	0.588571	2192	tags=24%, list=19%, signal=30%
ESTABLISHMENT_OF_LOCALIZATION(GO:0051234)	563	-0.258935	-1.3105	0	0.596051	2818	tags=28%, list=25%, signal=35%
TRANSPORT(GO:0006810)	562	-0.259554	-1.31057	0	0.603743	2818	tags=28%, list=25%, signal=35%
MACROMOLECULE_MODIFICATION(GO:0043412)	367	-0.283276	-1.31098	0	0.611	3024	tags=29%, list=27%, signal=38%
SMALL_GTPASE_MEDIATED_SIGNAL_TRANSDUCTION(GO:0007264)	42	-0.421924	-1.31161	0.0983936	0.618265	1381	tags=31%, list=12%, signal=35%
REGULATION_OF_RESPONSE_TO_STIMULUS(GO:0048583)	43	-0.428718	-1.31397	0.0909091	0.621638	3373	tags=51%, list=30%, signal=73%
REGULATION_OF_BIOLOGICAL_PROCESS(GO:0050789)	550	-0.322812	-1.31838	0	0.617837	3392	tags=38%, list=30%, signal=52%
PROTEIN_PHOSPHORYLATION(GO:0006468)	188	-0.312421	-1.31968	0.0910781	0.623798	3912	tags=37%, list=35%, signal=56%
PROTEIN_KINASE_ACTIVITY(GO:0004672)	193	-0.316382	-1.32372	0.0910781	0.621182	3912	tags=38%, list=35%, signal=57%
RESPONSE_TO_STRESS(GO:0006950)	68	-0.339501	-1.32519	0.119097	0.624865	2381	tags=28%, list=21%, signal=35%
ORGANOPHOSPHATE_METABOLIC_PROCESS(GO:0019637)	91	-0.309576	-1.3292	0.0960784	0.622949	2315	tags=25%, list=21%, signal=32%
GTPASE_BINDING(GO:0051020)	52	-0.392703	-1.33262	0.0955166	0.627317	3373	tags=44%, list=30%, signal=63%
LIPID_BINDING(GO:0008289)	33	-0.394634	-1.33365	0.0949612	0.636206	1838	tags=33%, list=16%, signal=40%
LIPID_BIOSYNTHETIC_PROCESS(GO:0008610)	41	-0.350532	-1.34137	0	0.597244	3571	tags=41%, list=32%, signal=61%
PHOSPHORYLATION(GO:0016310)	202	-0.302812	-1.34213	0.0910781	0.606519	2788	tags=27%, list=25%, signal=36%
HOMOPHILIC_CELL_ADHESION_VIA_PLASMA_MEMBRANE_ADHESION_MOLECULES(GO:0007156)	18	-0.60122	-1.35036	0.0983936	0.613008	3001	tags=61%, list=27%, signal=83%
CELL-CELL_ADHESION(GO:0098609)	18	-0.60122	-1.35036	0.0983936	0.602254	3001	tags=61%, list=27%, signal=83%
CELL-CELL_ADHESION_VIA_PLASMA-MEMBRANE_ADHESION_MOLECULES(GO:0098742)	18	-0.60122	-1.35036	0.0983936	0.59187	3001	tags=61%, list=27%, signal=83%
MEMBRANE(GO:0016020)	951	-0.297327	-1.36121	0	0.591728	4170	tags=42%, list=37%, signal=61%
CELLULAR_PROTEIN_MODIFICATION_PROCESS(GO:0006464)	347	-0.296225	-1.3615	0	0.613115	3024	tags=29%, list=27%, signal=39%
PROTEIN_MODIFICATION_PROCESS(GO:0036211)	347	-0.296225	-1.3615	0	0.601761	3024	tags=29%, list=27%, signal=39%
PROTEIN-CONTAINING_COMPLEX_ASSEMBLY(GO:0065003)	37	-0.306148	-1.36669	0	0.599168	2614	tags=30%, list=23%, signal=39%
ORGANELLE_ORGANIZATION(GO:0006996)	66	-0.294288	-1.37013	0.0802348	0.586056	2614	tags=26%, list=23%, signal=33%
CELL_ADHESION(GO:0007155)	26	-0.552377	-1.37185	0.0983936	0.604648	3001	tags=50%, list=27%, signal=68%
BIOLOGICAL_ADHESION(GO:0022610)	26	-0.552377	-1.37185	0.0983936	0.592555	3001	tags=50%, list=27%, signal=68%
PROTEIN_BINDING(GO:0005515)	1275	-0.256245	-1.38348	0	0.577659	2915	tags=28%, list=26%, signal=33%
SODIUM_ION_TRANSPORT(GO:0006814)	18	-0.501155	-1.38563	0	0.583953	3955	tags=67%, list=35%, signal=103%
CELLULAR_LIPID_METABOLIC_PROCESS(GO:0044255)	49	-0.334012	-1.3862	0	0.595561	2804	tags=31%, list=25%, signal=41%
ENZYME_ACTIVATOR_ACTIVITY(GO:0008047)	19	-0.501182	-1.38636	0	0.607684	2291	tags=47%, list=20%, signal=59%
GOLGI_APPARATUS(GO:0005794)	24	-0.381157	-1.38661	0	0.617515	605	tags=17%, list=5%, signal=18%
MONOVALENT_INORGANIC_CATION_TRANSMEMBRANE_TRANSPORTER_ACTIVITY(GO:0015077)	51	-0.347586	-1.39214	0.0979167	0.605523	1818	tags=22%, list=16%, signal=26%
CELL_CYCLE(GO:0007049)	17	-0.508113	-1.3936	0.119588	0.614041	2304	tags=35%, list=20%, signal=44%
ANION_TRANSPORT(GO:0006820)	20	-0.527576	-1.39657	0.0947776	0.624538	2748	tags=50%, list=24%, signal=66%
LIGAND-GATED_ION_CHANNEL_ACTIVITY(GO:0015276)	52	-0.48022	-1.40726	0	0.634608	3471	tags=56%, list=31%, signal=80%
LIGAND-GATED_CHANNEL_ACTIVITY(GO:0022834)	52	-0.48022	-1.40726	0	0.618743	3471	tags=56%, list=31%, signal=80%
ATPASE_ACTIVITY(GO:0016887)	94	-0.327979	-1.4188	0	0.627191	2192	tags=30%, list=19%, signal=37%
EXTRACELLULAR_LIGAND-GATED_ION_CHANNEL_ACTIVITY(GO:0005230)	51	-0.488134	-1.42353	0	0.617273	3471	tags=57%, list=31%, signal=82%
PEPTIDYL-AMINO_ACID_MODIFICATION(GO:0018193)	24	-0.43759	-1.43827	0.0977597	0.595276	2861	tags=38%, list=25%, signal=50%
PHOSPHATIDYLINOSITOL_BINDING(GO:0035091)	26	-0.442582	-1.4417	0.0947776	0.603998	2254	tags=38%, list=20%, signal=48%
TRANSPORTER_ACTIVITY(GO:0005215)	361	-0.333751	-1.45402	0	0.595219	3391	tags=37%, list=30%, signal=52%
PHOSPHOLIPID_BINDING(GO:0005543)	28	-0.440824	-1.46146	0.0949612	0.577033	2254	tags=39%, list=20%, signal=49%
GATED_CHANNEL_ACTIVITY(GO:0022836)	57	-0.496403	-1.46358	0	0.596844	3299	tags=56%, list=29%, signal=79%
ION_GATED_CHANNEL_ACTIVITY(GO:0022839)	57	-0.496403	-1.46358	0	0.578192	3299	tags=56%, list=29%, signal=79%
PHOSPHORUS_METABOLIC_PROCESS(GO:0006793)	315	-0.307019	-1.47685	0	0.565278	2798	tags=28%, list=25%, signal=36%
MICROTUBULE-BASED_PROCESS(GO:0007017)	31	-0.435486	-1.48297	0	0.574832	1797	tags=26%, list=16%, signal=31%
PHOSPHATE-CONTAINING_COMPOUND_METABOLIC_PROCESS(GO:0006796)	314	-0.308226	-1.48743	0	0.589116	2798	tags=28%, list=25%, signal=36%
GTPASE_REGULATOR_ACTIVITY(GO:0030695)	18	-0.505626	-1.49442	0	0.590016	2291	tags=44%, list=20%, signal=56%
CELLULAR_COMPONENT_ASSEMBLY(GO:0022607)	43	-0.340305	-1.51224	0	0.546065	2614	tags=35%, list=23%, signal=45%
CELLULAR_COMPONENT_ORGANIZATION(GO:0016043)	102	-0.322047	-1.51341	0	0.563926	2614	tags=29%, list=23%, signal=38%
TRANSMEMBRANE_TRANSPORTER_ACTIVITY(GO:0022857)	320	-0.353565	-1.51954	0	0.566318	3391	tags=39%, list=30%, signal=55%
ION_CHANNEL_ACTIVITY(GO:0005216)	98	-0.489051	-1.5392	0	0.518945	3350	tags=55%, list=30%, signal=78%
SUBSTRATE-SPECIFIC_CHANNEL_ACTIVITY(GO:0022838)	98	-0.489051	-1.5392	0	0.496383	3350	tags=55%, list=30%, signal=78%
CHANNEL_ACTIVITY(GO:0015267)	106	-0.474235	-1.54266	0	0.557859	3350	tags=52%, list=30%, signal=73%
PASSIVE_TRANSMEMBRANE_TRANSPORTER_ACTIVITY(GO:0022803)	106	-0.474235	-1.54266	0	0.531295	3350	tags=52%, list=30%, signal=73%
NUCLEOSIDE-TRIPHOSPHATASE_REGULATOR_ACTIVITY(GO:0060589)	22	-0.482167	-1.57623	0	0.420079	2291	tags=41%, list=20%, signal=51%
ION_TRANSPORT(GO:0006811)	182	-0.351078	-1.58618	0	0.405447	2816	tags=35%, list=25%, signal=45%
METAL_ION_TRANSMEMBRANE_TRANSPORTER_ACTIVITY(GO:0046873)	45	-0.423165	-1.60153	0	0.348642	3350	tags=38%, list=30%, signal=54%
PHOSPHOLIPID_METABOLIC_PROCESS(GO:0006644)	30	-0.481613	-1.62286	0	0.325972	1914	tags=33%, list=17%, signal=40%
REGULATION_OF_MOLECULAR_FUNCTION(GO:0065009)	18	-0.53523	-1.62668	0	0.328556	2798	tags=39%, list=25%, signal=52%
PHOSPHATIDYLINOSITOL_METABOLIC_PROCESS(GO:0046488)	16	-0.535809	-1.64897	0	0.27566	1914	tags=38%, list=17%, signal=45%
REGULATION_OF_CATALYTIC_ACTIVITY(GO:0050790)	16	-0.536871	-1.65262	0	0.278704	2798	tags=38%, list=25%, signal=50%
GLYCEROLIPID_METABOLIC_PROCESS(GO:0046486)	19	-0.558685	-1.67238	0	0.264061	1914	tags=37%, list=17%, signal=44%
INORGANIC_MOLECULAR_ENTITY_TRANSMEMBRANE_TRANSPORTER_ACTIVITY(GO:0015318)	163	-0.409161	-1.67693	0	0.279019	3350	tags=43%, list=30%, signal=60%
SECONDARY_ACTIVE_TRANSMEMBRANE_TRANSPORTER_ACTIVITY(GO:0015291)	26	-0.555944	-1.68499	0	0.286265	1818	tags=27%, list=16%, signal=32%
ION_TRANSMEMBRANE_TRANSPORTER_ACTIVITY(GO:0015075)	185	-0.394316	-1.73491	0	0.0996202	3350	tags=42%, list=30%, signal=59%
GLYCEROPHOSPHOLIPID_METABOLIC_PROCESS(GO:0006650)	18	-0.589371	-1.76254	0	0.0704493	1914	tags=39%, list=17%, signal=47%
PHOSPHOLIPID_BIOSYNTHETIC_PROCESS(GO:0008654)	20	-0.520073	-1.81672	0	0.064869	1914	tags=35%, list=17%, signal=42%
SODIUM_ION_TRANSMEMBRANE_TRANSPORTER_ACTIVITY(GO:0015081)	23	-0.571465	-1.88599	0	0.0673472	1818	tags=35%, list=16%, signal=41%
SYMPORTER_ACTIVITY(GO:0015293)	21	-0.581518	-1.93992	0	0.05	1818	tags=29%, list=16%, signal=34%
NEUROTRANSMITTER:SODIUM_SYMPORTER_ACTIVITY(GO:0005328)	15	-0.701219	-2.01788	0	0.2	1818	tags=40%, list=16%, signal=48%
NEUROTRANSMITTER_TRANSPORTER_ACTIVITY(GO:0005326)	15	-0.701219	-2.01788	0	0.1	1818	tags=40%, list=16%, signal=48%
SOLUTE:CATION_SYMPORTER_ACTIVITY(GO:0015294)	15	-0.701219	-2.01788	0	0.0666667	1818	tags=40%, list=16%, signal=48%
SOLUTE:SODIUM_SYMPORTER_ACTIVITY(GO:0015370)	15	-0.701219	-2.01788	0	0.05	1818	tags=40%, list=16%, signal=48%

## Sheet: GSEA KEGG
NAME	SIZE	ES	NES	NOM p-val	FDR q-val	RANK AT MAX	LEADING EDGE
RIBOSOME(ISC03010)	43	0.680773	1.48847	0.112426	1	2007	tags=70%, list=18%, signal=85%
PHAGOSOME(ISC04145)	35	0.391495	1.45722	0	0.849831	1328	tags=29%, list=12%, signal=32%
NUCLEOTIDE_EXCISION_REPAIR(ISC03420)	19	0.455461	1.37899	0	0.703591	1660	tags=42%, list=15%, signal=49%
CITRATE_CYCLE_(TCA_CYCLE)(ISC00020)	18	0.59603	1.35283	0.114228	0.632881	1794	tags=50%, list=16%, signal=59%
NUCLEOCYTOPLASMIC_TRANSPORT(ISC03013)	31	0.363283	1.3498	0	0.516105	3246	tags=45%, list=29%, signal=63%
NUCLEOTIDE_METABOLISM(ISC01232)	16	0.406376	1.31855	0.0653465	0.531697	1936	tags=38%, list=17%, signal=45%
PROTEASOME(ISC03050)	21	0.650595	1.30419	0.275194	0.512323	1955	tags=71%, list=17%, signal=86%
CARBON_METABOLISM(ISC01200)	40	0.504323	1.2017	0.285714	0.62407	1993	tags=40%, list=18%, signal=48%
FOXO_SIGNALING_PATHWAY(ISC04068)	24	0.352838	1.18495	0.169557	0.588331	2747	tags=46%, list=24%, signal=61%
AUTOPHAGY_-_ANIMAL(ISC04140)	31	0.267385	1.06298	0.313953	0.868197	1328	tags=29%, list=12%, signal=33%
PEROXISOME(ISC04146)	18	0.319254	1.05851	0.296523	0.80841	1969	tags=39%, list=18%, signal=47%
OXIDATIVE_PHOSPHORYLATION(ISC00190)	22	0.387967	1.02111	0.383721	0.819512	2571	tags=45%, list=23%, signal=59%
BIOSYNTHESIS_OF_COFACTORS(ISC01240)	18	0.346474	1.00136	0.394892	0.791267	1716	tags=39%, list=15%, signal=46%
METABOLIC_PATHWAYS(ISC01100)	211	0.301914	0.990038	0.390342	0.775118	2349	tags=33%, list=21%, signal=41%
BIOSYNTHESIS_OF_AMINO_ACIDS(ISC01230)	22	0.413196	0.986915	0.590643	0.730799	496	tags=23%, list=4%, signal=24%
MOTOR_PROTEINS(ISC04814)	42	0.24656	0.935908	0.353535	0.76748	1495	tags=26%, list=13%, signal=30%
PROTEIN_PROCESSING_IN_ENDOPLASMIC_RETICULUM(ISC04141)	43	0.284567	0.924453	0.396304	0.753717	540	tags=21%, list=5%, signal=22%
MTOR_SIGNALING_PATHWAY(ISC04150)	38	0.232259	0.876777	0.614314	0.794574	787	tags=18%, list=7%, signal=20%
BASAL_TRANSCRIPTION_FACTORS(ISC03022)	17	0.277266	0.855788	0.520309	0.771931	550	tags=18%, list=5%, signal=19%
RNA_DEGRADATION(ISC03018)	21	0.214585	0.843576	0.693798	0.753604	1538	tags=29%, list=14%, signal=33%
SPLICEOSOME(ISC03040)	65	0.262197	0.817285	0.774567	0.741982	2621	tags=45%, list=23%, signal=58%
INOSITOL_PHOSPHATE_METABOLISM(ISC00562)	16	0.30752	0.811715	0.598765	0.718814	2349	tags=38%, list=21%, signal=47%
MRNA_SURVEILLANCE_PATHWAY(ISC03015)	32	0.19578	0.803147	0.753535	0.704747	2587	tags=44%, list=23%, signal=57%
ENDOCYTOSIS(ISC04144)	65	-0.209416	-0.632093	0.804264	0.906228	2430	tags=22%, list=22%, signal=27%
EFFEROCYTOSIS(ISC04148)	28	-0.249222	-0.754721	0.644	0.8706	5408	tags=54%, list=48%, signal=103%
PHOSPHATIDYLINOSITOL_SIGNALING_SYSTEM(ISC04070)	21	-0.266318	-0.75611	0.604651	0.973299	2022	tags=19%, list=18%, signal=23%
PURINE_METABOLISM(ISC00230)	31	-0.232169	-0.79914	0.676471	0.998903	2163	tags=16%, list=19%, signal=20%
UBIQUITIN_MEDIATED_PROTEOLYSIS(ISC04120)	47	-0.185741	-0.922952	0.685371	0.933287	3438	tags=28%, list=31%, signal=40%
LYSOSOME(ISC04142)	15	-0.335646	-0.940245	0.484252	1	1567	tags=27%, list=14%, signal=31%
MITOPHAGY_-_ANIMAL(ISC04137)	18	-0.434506	-1.06995	0.471545	0.894811	547	tags=11%, list=5%, signal=12%
ATP-DEPENDENT_CHROMATIN_REMODELING(ISC03082)	20	-0.36809	-1.45959	0.0637066	0.25653	1023	tags=25%, list=9%, signal=27%
TGF-BETA_SIGNALING_PATHWAY(ISC04350)	19	-0.437853	-1.46606	0	0.341723	1476	tags=26%, list=13%, signal=30%
WNT_SIGNALING_PATHWAY(ISC04310)	48	-0.372941	-1.50917	0.110039	0.431057	2161	tags=23%, list=19%, signal=28%
