# Supplementary material for: Transcriptomics insights into the functional role of tick Ixodes ricinus proteins metalloprotease and antigen p23
Source: PLoS One. 2025 Nov 14;20(11):e0336570. doi: 10.1371/journal.pone.0336570 (PMC12617944; doi:10.1371/journal.pone.0336570)
Supplement: S2 Data — (XLSX) [file pone.0336570.s003.xlsx]

## Sheet: DEGs
gene_id	MET1_MG	MET2_MG	MET3_MG	GFP1_MG	GFP2_MG	GFP3_MG	MET_MG	Control_MG	log2FoldChange	pvalue	padj	gene_name	gene_chr	gene_start	gene_end	gene_strand	gene_length	gene_biotype	gene_description	Family	MET1_MG_count	MET2_MG_count	MET3_MG_count	GFP1_MG_count	GFP2_MG_count	GFP3_MG_count	MET1_MG_fpkm	MET2_MG_fpkm	MET3_MG_fpkm	GFP1_MG_fpkm	GFP2_MG_fpkm	GFP3_MG_fpkm
gene-HPB47_015706	32.8775	0	56.7615	0	0.796681	0	29.8797	0.26556	6.2728	0.000630613	0.585856	HPB47_015706	JABSTQ010004361.1	14282	16624	+	2343	protein_coding	hypothetical protein && sp|Q6UR05|MRP1_CANLF Multidrug resistance-associated protein 1 OS=Canis lupus familiaris OX=9615 GN=ABCC1 PE=1 SV=1 && PF00005:ABC transporter|PF00664:ABC transporter transmembrane region	-	31	0	110	0	1	0	2.92055	0	4.93192	0	0.0725696	0
gene-HPB47_006091	107.117	396.895	1205.41	21.1246	2.39004	0	569.807	7.83821	6.18099	0.00014657	0.43044	HPB47_006091	JABSTQ010010912.1	19077	20447	-	513	protein_coding	hypothetical protein && - && -	-	101	290	2336	19	3	0	43.4589	162.48	478.356	8.57613	0.99433	0
gene-HPB47_004428	57.2706	23.2663	1.03203	0	0	1.44292	27.1896	0.480973	6.12093	0.000502481	0.536604	HPB47_004428	JABSTQ010010675.1	90864	102066	-	1638	protein_coding	hypothetical protein && - && -	-	54	17	2	0	0	1	7.27704	2.98302	0.128266	0	0	0.184175
gene-HPB47_028342	0	34.2151	0	0	0	0	11.405	0	5.82623	0.0415828	0.999604	HPB47_028342	JABSTQ010009975.1	142186	177586	+	1578	protein_coding	hypothetical protein && sp|Q9QXF7|CP2J4_RAT Cytochrome P450 2J4 OS=Rattus norvegicus OX=10116 GN=CYP2J4 PE=1 SV=1 && PF00067:Cytochrome P450	-	0	25	0	0	0	0	0	4.55359	0	0	0	0
gene-HPB47_001062	1.06057	23.2663	2.58007	0	0	0	8.96897	0	5.46881	0.0100127	0.999604	HPB47_001062	JABSTQ010010140.1	377164	414374	-	1011	protein_coding	hypothetical protein && sp|Q27757|LUCI_PHOPE Luciferin 4-monooxygenase OS=Photuris pensylvanica OX=1710587 PE=2 SV=2 && PF00501:AMP-binding enzyme|PF13193:AMP-binding enzyme C-terminal domain	-	1	17	5	0	0	0	0.218335	4.83302	0.519535	0	0	0
gene-HPB47_026124	46.6649	30.1093	0	0	1.59336	0	25.5914	0.531121	5.3495	0.0050131	0.999604	HPB47_026124	JABSTQ010009688.1	152053	154664	-	575	protein_coding	hypothetical protein && sp|Q5ZJU0|MOT9_CHICK Monocarboxylate transporter 9 OS=Gallus gallus OX=9031 GN=SLC16A9 PE=2 SV=1 && PF07690:Major Facilitator Superfamily	-	44	22	0	0	2	0	16.8912	10.997	0	0	0.59141	0
gene-HPB47_012269	1.06057	10.9488	7.74021	0	0	0	6.5832	0	5.04027	0.0170169	0.999604	HPB47_012269	JABSTQ010011506.1	333367	362445	-	1471	protein_coding	hypothetical protein && sp|Q9Y289|SC5A6_HUMAN Sodium-dependent multivitamin transporter OS=Homo sapiens OX=9606 GN=SLC5A6 PE=1 SV=2 && PF00474:Sodium:solute symporter family	-	1	8	15	0	0	0	0.150059	1.56314	1.07121	0	0	0
gene-HPB47_007415	4.24226	2.73721	10.3203	0	0	0	5.76658	0	4.87419	0.019844	0.999604	HPB47_007415	JABSTQ010011072.1	113267	114313	-	375	protein_coding	hypothetical protein && - && -	-	4	2	20	0	0	0	2.35453	1.53292	5.60266	0	0	0
gene-HPB47_008423	2.12113	1.3686	28.8968	0	0.796681	0	10.7955	0.26556	4.82306	0.0146106	0.999604	HPB47_008423	JABSTQ010011178.1	3838282	3844329	+	573	protein_coding	hypothetical protein && - && PF00379:Insect cuticle protein	-	2	1	56	0	1	0	0.770461	0.50161	10.2667	0	0.296737	0
gene-HPB47_021038	57.2706	35.5837	3.09608	0	0.796681	2.88584	31.9834	1.22751	4.8168	0.000460214	0.536604	HPB47_021038	JABSTQ010009167.1	1470634	1481693	+	1437	protein_coding	hypothetical protein && sp|A6QLW8|S22A7_BOVIN Solute carrier family 22 member 7 OS=Bos taurus OX=9913 GN=SLC22A7 PE=2 SV=1 && PF00083:Sugar (and other) transporter	-	54	26	6	0	1	2	8.29492	5.2004	0.438622	0	0.118323	0.419872
gene-HPB47_002277	25.4536	23.2663	0	0	1.59336	0	16.2399	0.531121	4.69724	0.0180446	0.999604	HPB47_002277	JABSTQ010010311.1	91803	121938	+	573	protein_coding	hypothetical protein && sp|Q9GZR5|ELOV4_HUMAN Elongation of very long chain fatty acids protein 4 OS=Homo sapiens OX=9606 GN=ELOVL4 PE=1 SV=1 && PF01151:GNS1/SUR4 family	-	24	17	0	0	2	0	9.24553	8.52737	0	0	0.593475	0
gene-HPB47_020150	0	6.84302	21.1566	1.11182	0	0	9.3332	0.370607	4.60225	0.0309262	0.999604	HPB47_020150	JABSTQ010009076.1	432172	439121	-	204	protein_coding	hypothetical protein && - && -	-	0	5	41	1	0	0	0	7.04467	21.113	1.13508	0	0
gene-HPB47_026123	63.634	20.5291	0.516014	0	3.18673	0	28.2263	1.06224	4.56916	0.00575621	0.999604	HPB47_026123	JABSTQ010009688.1	150056	151926	-	726	pseudogene	- && sp|Q8TF71|MOT10_HUMAN Monocarboxylate transporter 10 OS=Homo sapiens OX=9606 GN=SLC16A10 PE=1 SV=1 && -	-	60	15	1	0	4	0	18.2427	5.93848	0.144697	0	0.936807	0
gene-HPB47_010924	25.4536	0	2.06406	0	0.796681	0	9.17255	0.26556	4.55764	0.0401142	0.999604	HPB47_010924	JABSTQ010011390.1	1078829	1079683	-	855	protein_coding	hypothetical protein && sp|Q17902|EGAL1_CAEEL Egalitarian protein homolog OS=Caenorhabditis elegans OX=6239 GN=egal-1 PE=1 SV=2 && PF01612:3'-5' exonuclease	-	24	0	4	0	1	0	6.19613	0	0.491461	0	0.198866	0
gene-HPB47_026786	4.24226	87.5906	92.8825	1.11182	6.37345	0	61.5718	2.49509	4.51333	0.000209185	0.49146	HPB47_026786	JABSTQ010009767.1	36009	59352	-	744	protein_coding	hypothetical protein && sp|P47032|PRY1_YEAST Protein PRY1 OS=Saccharomyces cerevisiae (strain ATCC 204508 / S288c) OX=559292 GN=PRY1 PE=1 SV=1 && PF00188:Cysteine-rich secretory protein family	-	4	64	180	1	8	0	1.18676	24.7245	25.4153	0.31123	1.82828	0
gene-HPB47_018103	43.4832	1.3686	2.06406	0	0.796681	1.44292	15.6386	0.746533	4.43923	0.0125814	0.999604	HPB47_018103	JABSTQ010000714.1	45884	48963	+	873	protein_coding	hypothetical protein && sp|Q8IY51|TIGD4_HUMAN Tigger transposable element-derived protein 4 OS=Homo sapiens OX=9606 GN=TIGD4 PE=1 SV=2 && PF03221:Tc5 transposase DNA-binding domain|PF04218:CENP-B N-terminal DNA-binding domain	-	41	1	4	0	1	1	10.3668	0.329235	0.481328	0	0.194766	0.345565
gene-HPB47_022760	4.24226	5.47441	3.09608	0	0	0	4.27092	0	4.40899	0.0464677	0.999604	HPB47_022760	JABSTQ010009331.1	705391	706239	+	849	protein_coding	hypothetical protein && - && -	-	4	4	6	0	0	0	1.03999	1.35417	0.742402	0	0	0
gene-HPB47_017613	475.134	123.174	5.16014	12.23	13.5436	5.77168	201.156	10.5151	4.24423	7.37e-05	0.28856	HPB47_017613	JABSTQ010006566.1	11461	26955	+	543	protein_coding	hypothetical protein && - && -	-	448	90	10	11	17	4	182.118	47.6391	1.93462	4.69081	5.32324	2.22231
gene-HPB47_012306	9.54509	68.4302	71.726	1.11182	3.98341	2.88584	49.9004	2.66035	4.20252	2.66e-05	0.197276	HPB47_012306	JABSTQ010011511.1	79617	83811	-	1059	protein_coding	hypothetical protein && - && -	-	9	50	139	1	5	2	1.87595	13.5705	13.7884	0.218655	0.802788	0.569741
gene-HPB47_027335	1.06057	10.9488	7.2242	0	0.796681	0	6.4112	0.26556	4.03791	0.0404133	0.999604	HPB47_027335	JABSTQ010009833.1	186137	230676	-	588	protein_coding	hypothetical protein && sp|G5EDN3|TIM_CAEEL Protein timeless homolog OS=Caenorhabditis elegans OX=6239 GN=tim-1 PE=1 SV=1 && PF05029:Timeless protein C terminal region	-	1	8	14	0	1	0	0.375403	3.91051	2.50119	0	0.289167	0
gene-HPB47_022231	6.3634	8.21162	4.12811	0	0.796681	0	6.23438	0.26556	3.98842	0.0300177	0.999604	HPB47_022231	JABSTQ010009274.1	287237	353985	-	951	protein_coding	hypothetical protein && sp|P17971|KCNAL_DROME Potassium voltage-gated channel protein Shal OS=Drosophila melanogaster OX=7227 GN=Shal PE=1 SV=2 && PF11879:Domain of unknown function (DUF3399)	-	6	6	8	0	1	0	1.39266	1.81339	0.8837	0	0.178791	0
gene-HPB47_008629	111.359	2.73721	8.77224	4.44728	3.98341	1.44292	40.9563	3.2912	3.60911	0.0042752	0.999604	HPB47_008629	JABSTQ010011193.1	262881	271174	+	999	protein_coding	hypothetical protein && sp|Q9W534|MOODY_DROME G-protein coupled receptor moody OS=Drosophila melanogaster OX=7227 GN=moody PE=2 SV=2 && PF00001:7 transmembrane receptor (rhodopsin family)	-	105	2	17	4	5	1	23.2006	0.57542	1.78764	0.927149	0.851003	0.30198
gene-HPB47_028401	101.814	0	8.25622	1.11182	9.56018	0	36.6902	3.55733	3.31229	0.0440779	0.999604	HPB47_028401	JABSTQ010009980.1	496492	540443	-	1639	protein_coding	hypothetical protein && - && -	-	96	0	16	1	12	0	12.9291	0	1.0255	0.141278	1.24488	0
gene-HPB47_007414	5.30283	13.686	47.4733	1.11182	5.57677	0	22.1541	2.22953	3.21638	0.0120486	0.999604	HPB47_007414	JABSTQ010011072.1	2650	98898	-	372	protein_coding	hypothetical protein && - && -	-	5	10	92	1	7	0	2.9669	7.72641	25.9801	0.622461	3.1995	0
gene-HPB47_019737	38.1804	2.73721	49.0213	0	9.56018	0	29.9796	3.18673	3.15928	0.0289571	0.999604	HPB47_019737	JABSTQ010009041.1	1353619	1405288	+	3762	protein_coding	hypothetical protein && sp|O89026|ROBO1_MOUSE Roundabout homolog 1 OS=Mus musculus OX=10090 GN=Robo1 PE=1 SV=1 && PF00041:Fibronectin type III domain|PF07679:Immunoglobulin I-set domain|PF13927:Immunoglobulin domain	-	36	2	95	0	12	0	2.11232	0.152803	2.65277	0	0.542362	0
gene-HPB47_012894	28.6353	10.9488	303.932	23.3482	15.9336	0	114.505	13.0939	3.12042	0.0108803	0.999604	HPB47_012894	JABSTQ010011568.1	140151	150810	+	321	protein_coding	hypothetical protein && - && -	-	27	8	589	21	20	0	18.5667	7.16317	192.755	15.1485	10.5938	0
gene-HPB47_008140	24.393	64.3244	198.149	0	1.59336	33.1871	95.6223	11.5935	3.08021	0.0127563	0.999604	HPB47_008140	JABSTQ010011155.1	771705	772655	+	951	protein_coding	hypothetical protein && sp|P50234|SUHA_CAVPO 3-alpha-hydroxysteroid sulfotransferase OS=Cavia porcellus OX=10141 GN=STD1 PE=2 SV=2 && PF00685:Sulfotransferase domain	-	23	47	384	0	2	23	5.33854	14.2049	42.4176	0	0.357583	7.29611
gene-HPB47_001654	23.3325	21.8977	7.2242	0	3.18673	2.88584	17.4848	2.02419	3.07944	0.00787747	0.999604	HPB47_001654	JABSTQ010010213.1	237430	268934	+	861	protein_coding	hypothetical protein && sp|C0HKG5|RNT2A_MOUSE Ribonuclease T2-A OS=Mus musculus OX=10090 GN=Rnaset2a PE=1 SV=1 && PF00445:Ribonuclease T2 family	-	22	16	14	0	4	2	5.6402	5.34118	1.70813	0	0.789921	0.700762
gene-HPB47_002388	19.0902	1.3686	10.8363	1.11182	2.39004	0	10.4317	1.16729	3.05101	0.0425024	0.999604	HPB47_002388	JABSTQ010010324.1	426252	426815	-	564	protein_coding	hypothetical protein && - && -	-	18	1	21	1	3	0	7.0448	0.509614	3.91143	0.410559	0.904417	0
gene-HPB47_007947	5.30283	19.1604	74.822	1.11182	7.96681	2.88584	33.0951	3.98816	3.02111	0.00779492	0.999604	HPB47_007947	JABSTQ010011139.1	301020	310657	+	1503	protein_coding	hypothetical protein && sp|O46640|ST3A1_RABIT Amine sulfotransferase OS=Oryctolagus cuniculus OX=9986 GN=SULT3A1 PE=1 SV=1 && PF00685:Sulfotransferase domain	-	5	14	145	1	10	2	0.734321	2.67725	10.1346	0.154062	1.13127	0.401435
gene-HPB47_022333	13.7874	62.9558	20.1245	5.5591	0	7.21459	32.2892	4.2579	2.97975	0.00698861	0.999604	HPB47_022333	JABSTQ010009284.1	54541	97159	+	2106	protein_coding	hypothetical protein && sp|Q6GNL7|AL1L1_XENLA Cytosolic 10-formyltetrahydrofolate dehydrogenase OS=Xenopus laevis OX=8355 GN=aldh1l1 PE=2 SV=1 && PF02911:Formyl transferase, C-terminal domain|PF00551:Formyl transferase|PF00171:Aldehyde dehydrogenase family	-	13	46	39	5	0	5	1.36257	6.27798	1.94537	0.549752	0	0.716235
gene-HPB47_023646	6.3634	2.73721	65.5338	2.22364	2.39004	5.77168	24.8781	3.46179	2.90224	0.0209419	0.999604	HPB47_023646	JABSTQ010009414.1	205643	229963	-	1005	protein_coding	hypothetical protein && sp|Q8BQ86|CHST8_MOUSE Carbohydrate sulfotransferase 8 OS=Mus musculus OX=10090 GN=Chst8 PE=2 SV=1 && PF03567:Sulfotransferase family	-	6	2	127	2	3	4	1.31783	0.571985	13.275	0.460807	0.507554	1.20071
gene-HPB47_016435	10.6057	1.3686	196.085	6.67092	17.527	4.32876	69.3532	9.50889	2.85641	0.0253329	0.999604	HPB47_016435	JABSTQ010005142.1	62379	98731	+	1707	protein_coding	hypothetical protein && sp|Q04519|ASM_MOUSE Sphingomyelin phosphodiesterase OS=Mus musculus OX=10090 GN=Smpd1 PE=1 SV=2 && PF05184:Saposin-like type B, region 1|PF00149:Calcineurin-like phosphoesterase	-	10	1	380	6	22	3	1.29313	0.168379	23.3854	0.813903	2.19137	0.53019
gene-HPB47_012893	6.3634	17.7918	129.52	8.89456	12.7469	0	51.2249	7.21382	2.80526	0.0212031	0.999604	HPB47_012893	JABSTQ010011568.1	99322	139969	+	1767	protein_coding	hypothetical protein && sp|Q9V7S5|PICO_DROME Putative inorganic phosphate cotransporter OS=Drosophila melanogaster OX=7227 GN=Picot PE=2 SV=1 && PF01086:Clathrin light chain|PF07690:Major Facilitator Superfamily	-	6	13	251	8	16	0	0.749531	2.1146	14.9222	1.04836	1.53961	0
gene-HPB47_012061	32.8775	99.9081	142.936	16.6773	10.3569	12.9863	91.9072	13.3401	2.79609	3.36e-05	0.197276	HPB47_012061	JABSTQ010011486.1	67325	69349	+	1899	protein_coding	hypothetical protein && sp|Q69ZK9|NLGN2_MOUSE Neuroligin-2 OS=Mus musculus OX=10090 GN=Nlgn2 PE=1 SV=2 && PF00135:Carboxylesterase family	-	31	73	277	15	13	9	3.6034	11.0489	15.3232	1.82903	1.16398	1.42975
gene-HPB47_007497	20.1508	39.6895	3.09608	1.11182	2.39004	7.21459	20.9788	3.57215	2.58701	0.0273574	0.999604	HPB47_007497	JABSTQ010011084.1	561842	620190	-	1854	protein_coding	hypothetical protein && sp|Q96N76|HUTU_HUMAN Urocanate hydratase OS=Homo sapiens OX=9606 GN=UROC1 PE=1 SV=1 && PF17391:Urocanase N-terminal domain|PF01175:Urocanase Rossmann-like domain|PF17392:Urocanase C-terminal domain	-	19	29	6	1	3	5	2.26214	4.49582	0.339967	0.124895	0.27513	0.813587
gene-HPB47_009100	77.4213	16.4232	122.295	5.5591	15.1369	15.8721	72.0466	12.1894	2.57391	0.00144485	0.999604	HPB47_009100	JABSTQ010011235.1	567471	593128	+	1827	protein_coding	hypothetical protein && sp|P17892|LIPR2_MOUSE Pancreatic lipase-related protein 2 OS=Mus musculus OX=10090 GN=Pnliprp2 PE=1 SV=2 && PF00151:Lipase	-	73	12	237	5	19	11	8.81981	1.88783	13.6272	0.633704	1.76824	1.81634
gene-HPB47_005378	39.2409	20.5291	26.3167	8.89456	3.98341	1.44292	28.6956	4.77363	2.56534	0.00236132	0.999604	HPB47_005378	JABSTQ010010808.1	322949	323320	+	372	protein_coding	hypothetical protein && - && -	-	37	15	51	8	5	1	21.955	11.5896	14.402	4.97969	2.28536	0.810963
gene-HPB47_019589	19.0902	57.4813	9.28825	1.11182	6.37345	7.21459	28.6199	4.89995	2.53295	0.0121001	0.999604	HPB47_019589	JABSTQ010009032.1	333482	342764	-	1077	protein_coding	hypothetical protein && sp|A6ND91|ASPD_HUMAN Putative L-aspartate dehydrogenase OS=Homo sapiens OX=9606 GN=ASPDH PE=1 SV=2 && PF03447:Homoserine dehydrogenase, NAD binding domain|PF01958:Domain of unknown function DUF108	-	18	42	18	1	8	5	3.6892	11.2087	1.75571	0.215	1.26299	1.40055
gene-HPB47_018319	5.30283	52.0069	61.9217	2.22364	10.3569	8.65751	39.7438	7.07934	2.48566	0.0119676	0.999604	HPB47_018319	JABSTQ010007386.1	20254	22085	-	1047	protein_coding	hypothetical protein && - && PF09588:YqaJ-like viral recombinase domain	-	5	38	120	2	13	6	1.05414	10.4318	12.0401	0.442322	2.11117	1.72881
gene-HPB47_026288	19.0902	10.9488	168.737	6.67092	19.1204	10.1004	66.2585	11.9639	2.46823	0.0141876	0.999604	HPB47_026288	JABSTQ010009701.1	663318	678624	-	1194	protein_coding	hypothetical protein && sp|Q9JJN5|CBPN_MOUSE Carboxypeptidase N catalytic chain OS=Mus musculus OX=10090 GN=Cpn1 PE=1 SV=1 && PF00246:Zinc carboxypeptidase|PF13620:Carboxypeptidase regulatory-like domain	-	18	8	327	6	24	7	3.32769	1.92578	28.7699	1.1636	3.4177	1.76863
gene-HPB47_010253	5.30283	36.9523	13.9324	1.11182	4.78009	4.32876	18.7292	3.40689	2.43499	0.0255861	0.999604	HPB47_010253	JABSTQ010011334.1	593455	639569	+	1977	protein_coding	hypothetical protein && sp|A0A0B4K692|NEP2_DROME Neprilysin-2 OS=Drosophila melanogaster OX=7227 GN=Nep2 PE=1 SV=1 && PF05649:Peptidase family M13|PF01431:Peptidase family M13	-	5	27	27	1	6	3	0.558263	3.92534	1.43467	0.117125	0.516026	0.457782
gene-HPB47_027967	7.42396	9.58022	12.9004	2.22364	0.796681	2.88584	9.96818	1.96872	2.42469	0.0392482	0.999604	HPB47_027967	JABSTQ010009930.1	120789	147667	+	735	protein_coding	hypothetical protein && sp|Q7TQF7|AMPH_MOUSE Amphiphysin OS=Mus musculus OX=10090 GN=Amph PE=1 SV=1 && PF03114:BAR domain	-	7	7	25	2	1	2	2.10226	2.73736	3.57313	0.630083	0.231334	0.820893
gene-HPB47_001265	4.24226	20.5291	10.3203	1.11182	1.59336	4.32876	11.6972	2.34465	2.36817	0.0474828	0.999604	HPB47_001265	JABSTQ010010161.1	2014175	2015092	+	918	protein_coding	hypothetical protein && sp|F1R4C4|PIS4A_DANRE E3 SUMO-protein ligase PIAS4-A OS=Danio rerio OX=7955 GN=pias4a PE=2 SV=2 && PF02891:MIZ/SP-RING zinc finger	zf-MIZ	4	15	20	1	2	3	0.961817	4.69644	2.28867	0.252239	0.370437	0.985876
gene-HPB47_024631	81.6636	235.4	82.5622	45.5846	15.9336	17.315	133.209	26.2778	2.33749	0.000425418	0.536604	HPB47_024631	JABSTQ010009531.1	22325	74313	-	1536	protein_coding	hypothetical protein && sp|Q0P5F9|AL8A1_BOVIN 2-aminomuconic semialdehyde dehydrogenase OS=Bos taurus OX=9913 GN=ALDH8A1 PE=2 SV=1 && PF00171:Aldehyde dehydrogenase family	-	77	172	160	41	20	12	11.0656	32.1853	10.9427	6.18084	2.21394	2.35686
gene-HPB47_028387	114.541	485.854	949.466	27.7955	34.2573	248.182	516.62	103.412	2.32691	0.00913993	0.999604	HPB47_028387	JABSTQ010009978.1	22721	49181	-	1548	protein_coding	hypothetical protein && sp|Q95M12|LGMN_BOVIN Legumain OS=Bos taurus OX=9913 GN=LGMN PE=1 SV=1 && PF01650:Peptidase C13 family	-	108	355	1840	25	43	172	15.4003	65.914	124.865	3.73959	4.72307	33.5198
gene-HPB47_012290	25.4536	32.8465	46.4413	0	16.7303	5.77168	34.9138	7.50066	2.1853	0.0301861	0.999604	HPB47_012290	JABSTQ010011508.1	271519	327994	+	1833	protein_coding	hypothetical protein && sp|Q09225|NRF6_CAEEL Nose resistant to fluoxetine protein 6 OS=Caenorhabditis elegans OX=6239 GN=nrf-6 PE=1 SV=3 && -	-	24	24	90	0	21	4	2.89017	3.7633	5.15793	0	1.94798	0.658327
gene-HPB47_015500	4.24226	20.5291	97.5267	2.22364	9.56018	15.8721	40.766	9.21864	2.17002	0.0493088	0.999604	HPB47_015500	JABSTQ010004135.1	57922	58194	+	273	protein_coding	hypothetical protein && - && -	-	4	15	189	2	12	11	3.23424	15.7924	72.7268	1.69638	7.47387	12.1555
gene-HPB47_004947	20.1508	8.21162	11.3523	1.11182	4.78009	2.88584	13.2382	2.92592	2.14189	0.0426805	0.999604	HPB47_004947	JABSTQ010010744.1	419100	442283	-	981	protein_coding	hypothetical protein && sp|Q93112|GST1C_ANOGA Glutathione S-transferase 1, isoform C OS=Anopheles gambiae OX=7165 GN=GstD1 PE=1 SV=2 && PF13410:Glutathione S-transferase, C-terminal domain|PF13417:Glutathione S-transferase, N-terminal domain	-	19	6	22	1	6	2	4.27523	1.75794	2.35586	0.23604	1.03994	0.615042
gene-HPB47_004800	4.24226	49.2697	32.5089	3.33546	3.18673	14.4292	28.6736	6.98379	2.07765	0.0472408	0.999604	HPB47_004800	JABSTQ010010735.1	231281	242608	+	966	protein_coding	hypothetical protein && sp|Q9U2Z2|SSU1_CAEEL Sulfotransferase ssu-1 OS=Caenorhabditis elegans OX=6239 GN=ssu-1 PE=1 SV=1 && PF00685:Sulfotransferase domain	-	4	36	63	3	4	10	0.914025	10.7114	6.85108	0.719116	0.70406	3.12296
gene-HPB47_004801	3838.19	1304.28	1127.49	594.824	258.921	649.313	2089.99	501.019	2.0614	0.000401766	0.536604	HPB47_004801	JABSTQ010010735.1	254686	267301	-	387	protein_coding	hypothetical protein && - && -	-	3619	953	2185	535	325	450	2064.2	707.787	593.111	320.109	142.79	350.789
gene-HPB47_021043	55.1494	246.349	80.4982	11.1182	13.5436	69.2601	127.332	31.3073	2.03783	0.0140897	0.999604	HPB47_021043	JABSTQ010009167.1	1667876	1694013	+	2529	protein_coding	hypothetical protein && sp|Q9VCA2|ORCT_DROME Organic cation transporter protein OS=Drosophila melanogaster OX=7227 GN=Orct PE=1 SV=1 && PF00083:Sugar (and other) transporter	-	52	180	156	10	17	48	4.53868	20.4571	6.47995	0.915601	1.14295	5.7258
gene-HPB47_000303	9.54509	49.2697	27.8648	8.89456	8.76349	4.32876	28.8932	7.32894	1.94956	0.0220232	0.999604	HPB47_000303	JABSTQ010010036.1	536725	537204	-	480	protein_coding	hypothetical protein && - && -	-	9	36	54	8	11	3	4.13882	21.5567	11.8181	3.85926	3.89653	1.88549
gene-HPB47_000302	13.7874	65.693	24.7687	2.22364	19.917	4.32876	34.7497	8.82314	1.92785	0.0495876	0.999604	HPB47_000302	JABSTQ010010036.1	535670	536656	-	987	protein_coding	hypothetical protein && - && -	-	13	48	48	2	25	3	2.90738	13.978	5.10881	0.469211	4.30675	0.916955
gene-HPB47_012110	60.4523	35.5837	112.491	6.67092	38.2407	10.1004	69.509	18.3374	1.90331	0.0157042	0.999604	HPB47_012110	JABSTQ010011491.1	112011	113960	+	1950	protein_coding	hypothetical protein && - && PF00002:7 transmembrane receptor (Secretin family)	-	57	26	218	6	48	7	6.45231	3.8323	11.744	0.712478	4.18537	1.08295
gene-HPB47_028038	20.1508	16.4232	33.5409	5.5591	8.76349	5.77168	23.3716	6.69809	1.80003	0.0194896	0.999604	HPB47_028038	JABSTQ010009940.1	182901	200604	-	1344	protein_coding	hypothetical protein && sp|P83111|LACTB_HUMAN Serine beta-lactamase-like protein LACTB, mitochondrial OS=Homo sapiens OX=9606 GN=LACTB PE=1 SV=2 && PF00144:Beta-lactamase	-	19	12	65	5	11	4	3.12054	2.56627	5.08054	0.861441	1.39162	0.897852
gene-HPB47_027299	59.3917	477.643	990.231	161.214	148.183	134.191	509.088	147.863	1.78463	0.0191899	0.999604	HPB47_027299	JABSTQ010009827.1	59562	71262	-	1368	protein_coding	hypothetical protein && sp|Q9U2Z2|SSU1_CAEEL Sulfotransferase ssu-1 OS=Caenorhabditis elegans OX=6239 GN=ssu-1 PE=1 SV=1 && PF00685:Sulfotransferase domain	-	56	349	1919	145	186	93	9.03602	73.3263	147.362	24.5435	23.1182	20.5088
gene-HPB47_011812	39.2409	164.232	80.4982	7.78274	22.3071	53.388	94.6572	27.8259	1.77657	0.0224761	0.999604	HPB47_011812	JABSTQ010011464.1	1093557	1106586	+	2361	protein_coding	hypothetical protein && sp|G5EBQ8|CHS2_CAEEL Chitin synthase chs-2 OS=Caenorhabditis elegans OX=6239 GN=chs-2 PE=1 SV=1 && -	-	37	120	156	7	28	37	3.45924	14.6085	6.94103	0.686526	2.01646	4.7277
gene-HPB47_027465	22.2719	71.1674	27.3487	11.1182	14.3403	10.1004	40.2627	11.853	1.73773	0.0148773	0.999604	HPB47_027465	JABSTQ010009855.1	463859	464350	-	492	protein_coding	hypothetical protein && sp|Q99884|SC6A7_HUMAN Sodium-dependent proline transporter OS=Homo sapiens OX=9606 GN=SLC6A7 PE=2 SV=2 && PF00209:Sodium:neurotransmitter symporter family	-	21	52	53	10	18	7	9.4217	30.378	11.3163	4.70641	6.22063	4.29217
gene-HPB47_004168	74.2396	15.0546	78.9501	21.1246	11.1535	20.2009	56.0815	17.493	1.70227	0.0210488	0.999604	HPB47_004168	JABSTQ010010634.1	396165	423314	-	465	protein_coding	hypothetical protein && sp|Q2FGH0|SODM1_STAA3 Superoxide dismutase [Mn/Fe] 1 OS=Staphylococcus aureus (strain USA300) OX=367830 GN=sodA PE=3 SV=1 && PF02777:Iron/manganese superoxide dismutases, C-terminal domain	-	70	11	153	19	14	14	33.2292	6.79924	34.5648	9.4614	5.1192	9.08278
gene-HPB47_024455	13.7874	46.5325	38.7011	15.5655	7.96681	7.21459	33.007	10.249	1.68467	0.0268612	0.999604	HPB47_024455	JABSTQ010009509.1	66261	91611	+	1254	protein_coding	hypothetical protein && sp|Q10660|DXO_CAEEL Decapping nuclease dom-3 OS=Caenorhabditis elegans OX=6239 GN=dom-3 PE=2 SV=1 && PF08652:RAI1 like PD-(D/E)XK nuclease	-	13	34	75	14	10	5	2.28834	7.79295	6.28289	2.58515	1.3559	1.20286
gene-HPB47_001958	447.559	2358.1	2010.91	730.466	168.896	631.998	1605.52	510.453	1.65398	0.0162498	0.999604	HPB47_001958	JABSTQ010010261.1	1532222	1559181	-	846	protein_coding	hypothetical protein && - && -	-	422	1723	3897	657	212	438	110.108	585.377	483.9	179.825	42.6081	156.188
gene-HPB47_027456	57.2706	591.237	225.498	78.9392	94.0084	115.434	291.335	96.127	1.59865	0.0253558	0.999604	HPB47_027456	JABSTQ010009855.1	45002	45952	-	951	protein_coding	hypothetical protein && sp|Q9U2Z2|SSU1_CAEEL Sulfotransferase ssu-1 OS=Caenorhabditis elegans OX=6239 GN=ssu-1 PE=1 SV=1 && PF00685:Sulfotransferase domain	-	54	432	437	71	118	80	12.534	130.564	48.2721	17.2875	21.0974	25.3778
gene-HPB47_011813	48.786	332.571	180.605	22.2364	47.8009	119.762	187.321	63.2665	1.5709	0.0425993	0.999604	HPB47_011813	JABSTQ010011464.1	1108530	1120903	+	2466	protein_coding	hypothetical protein && sp|G5EBQ8|CHS2_CAEEL Chitin synthase chs-2 OS=Caenorhabditis elegans OX=6239 GN=chs-2 PE=1 SV=1 && PF03142:Chitin synthase	-	46	243	350	20	60	83	4.11756	28.3226	14.9098	1.87798	4.13699	10.1538
gene-HPB47_020148	270.444	488.591	1044.93	362.453	191.204	67.8172	601.321	207.158	1.53714	0.0225221	0.999604	HPB47_020148	JABSTQ010009076.1	200029	236304	-	1830	protein_coding	hypothetical protein && sp|Q8BLQ7|CTR4_MOUSE Cationic amino acid transporter 4 OS=Mus musculus OX=10090 GN=Slc7a4 PE=1 SV=1 && PF13906:C-terminus of AA_permease|PF13520:Amino acid permease	-	255	357	2025	326	240	47	30.7584	56.0709	116.244	41.2498	22.2991	7.74802
gene-HPB47_001175	24.393	34.2151	33.0249	11.1182	7.17013	14.4292	30.5443	10.9058	1.51481	0.0205266	0.999604	HPB47_001175	JABSTQ010010155.1	191536	205189	+	702	protein_coding	hypothetical protein && sp|Q8NHP6|MSPD2_HUMAN Motile sperm domain-containing protein 2 OS=Homo sapiens OX=9606 GN=MOSPD2 PE=1 SV=1 && PF00650:CRAL/TRIO domain	-	23	25	64	10	9	10	7.23212	10.2358	9.5772	3.29851	2.17988	4.29741
gene-HPB47_025631	163.327	197.079	234.786	46.6964	98.7885	62.0455	198.397	69.1768	1.51382	0.000648347	0.585856	HPB47_025631	JABSTQ010009641.1	2661	60127	-	2094	protein_coding	hypothetical protein && - && PF07690:Major Facilitator Superfamily	-	154	144	455	42	124	43	16.2338	19.7654	22.826	4.64438	10.0687	6.19492
gene-HPB47_024157	36.0592	42.4267	40.2491	8.89456	16.7303	18.7579	39.5783	14.7943	1.42345	0.0159507	0.999604	HPB47_024157	JABSTQ010009470.1	276261	299280	+	1866	protein_coding	hypothetical protein && sp|Q99K43|PRC1_MOUSE Protein regulator of cytokinesis 1 OS=Mus musculus OX=10090 GN=Prc1 PE=1 SV=2 && PF03650:Mitochondrial pyruvate carriers|PF03999:Microtubule associated protein (MAP65/ASE1 family)	-	34	31	78	8	21	13	4.022	4.77497	4.39115	0.992735	1.91353	2.10172
gene-HPB47_011585	27.5747	19.1604	37.669	12.23	8.76349	11.5434	28.1347	10.8456	1.40234	0.0367739	0.999604	HPB47_011585	JABSTQ010011446.1	445526	452010	-	450	protein_coding	hypothetical protein && sp|Q2VYY8|RL20_MAGSA 50S ribosomal protein L20 OS=Magnetospirillum magneticum (strain AMB-1 / ATCC 700264) OX=342108 GN=rplT PE=3 SV=1 && PF00453:Ribosomal protein L20	-	26	14	73	11	11	8	12.7537	8.94203	17.0414	5.66024	4.1563	5.36317
gene-HPB47_016586	51.9677	101.277	21.1566	20.0128	26.2905	18.7579	58.1337	21.6871	1.40073	0.0419685	0.999604	HPB47_016586	JABSTQ010005320.1	9889	84978	-	4098	protein_coding	hypothetical protein && sp|Q96RT7|GCP6_HUMAN Gamma-tubulin complex component 6 OS=Homo sapiens OX=9606 GN=TUBGCP6 PE=1 SV=3 && PF17681:Gamma tubulin complex component N-terminal|PF04130:Gamma tubulin complex component C-terminal	-	49	74	41	18	33	13	2.63936	5.19016	1.05101	1.01708	1.36921	0.957007
gene-HPB47_027464	33.9381	93.065	48.5053	17.7891	23.9004	24.5296	58.5028	22.0731	1.39736	0.0188737	0.999604	HPB47_027464	JABSTQ010009855.1	408748	431968	-	1616	protein_coding	hypothetical protein && sp|P30531|SC6A1_HUMAN Sodium- and chloride-dependent GABA transporter 1 OS=Homo sapiens OX=9606 GN=SLC6A1 PE=1 SV=2 && PF00209:Sodium:neurotransmitter symporter family	-	32	68	94	16	30	17	4.37103	12.0945	6.11057	2.29263	3.15651	3.17359
gene-HPB47_011095	431.65	117.7	508.274	96.7283	180.847	124.091	352.541	133.889	1.3973	0.016087	0.999604	HPB47_011095	JABSTQ010011405.1	128657	146985	-	1725	protein_coding	hypothetical protein && sp|P51108|DFRA_MAIZE Dihydroflavonol 4-reductase OS=Zea mays OX=4577 GN=A1 PE=3 SV=1 && PF01370:NAD dependent epimerase/dehydratase family	-	407	86	985	87	227	86	52.0811	14.3295	59.985	11.6784	22.375	15.0402
gene-HPB47_005646	91.2087	138.229	33.0249	36.6901	30.2739	33.1871	87.4875	33.3837	1.38033	0.0248059	0.999604	HPB47_005646	JABSTQ010010847.1	532325	539115	-	741	protein_coding	hypothetical protein && sp|Q9D0L6|BAMBI_MOUSE BMP and activin membrane-bound inhibitor homolog OS=Mus musculus OX=10090 GN=Bambi PE=2 SV=1 && PF06211:BMP and activin membrane-bound inhibitor (BAMBI) N-terminal domain	-	86	101	64	33	38	23	25.6186	39.1763	9.07313	10.3122	8.71951	9.36383
gene-HPB47_005991	44.5438	109.488	139.84	44.4728	14.3403	56.2738	97.9573	38.3623	1.36923	0.0399214	0.999604	HPB47_005991	JABSTQ010010903.1	60658	90627	-	810	protein_coding	hypothetical protein && sp|Q64105|SPRE_MOUSE Sepiapterin reductase OS=Mus musculus OX=10090 GN=Spr PE=1 SV=1 && PF00106:short chain dehydrogenase	-	42	80	271	40	18	39	11.4456	28.3874	35.1463	11.4348	3.77846	14.5252
gene-HPB47_012172	274.687	459.851	73.274	63.3737	94.0084	157.278	269.27	104.887	1.35953	0.0410264	0.999604	HPB47_012172	JABSTQ010011496.1	399	98681	+	2343	protein_coding	hypothetical protein && sp|Q27319|GELS_HOMAM Gelsolin, cytoplasmic OS=Homarus americanus OX=6706 PE=1 SV=1 && PF00626:Gelsolin repeat	-	259	336	142	57	118	109	24.4007	41.2181	6.36666	5.63323	8.56321	14.0345
gene-HPB47_008557	116.662	64.3244	75.3381	21.1246	50.1909	31.7442	85.4416	34.3532	1.3037	0.015716	0.999604	HPB47_008557	JABSTQ010011191.1	286166	304196	+	1131	protein_coding	hypothetical protein && - && PF09808:Small nuclear RNA activating complex (SNAPc), subunit SNAP43	-	110	47	146	19	63	22	21.4687	11.9442	13.5608	3.88997	9.47119	5.86819
gene-HPB47_013115	85.9058	135.492	86.6904	46.6964	53.3776	24.5296	102.696	41.5346	1.28729	0.00967433	0.999604	HPB47_013115	JABSTQ010011594.1	20195	22955	-	744	protein_coding	hypothetical protein && sp|B7PRF6|MTND_IXOSC 1,2-dihydroxy-3-keto-5-methylthiopentene dioxygenase OS=Ixodes scapularis OX=6945 GN=IscW_ISCW007295 PE=3 SV=1 && PF03079:ARD/ARD' family	-	81	99	168	42	67	17	24.0319	38.2457	23.7209	13.0717	15.3119	6.89318
gene-HPB47_014753	69.9974	93.065	115.587	25.5719	61.3445	28.8584	92.8832	38.5916	1.2552	0.0194645	0.999604	HPB47_014753	JABSTQ010003201.1	141443	153336	+	912	protein_coding	hypothetical protein && - && -	-	66	68	224	23	77	20	15.9744	21.4306	25.8017	5.83966	14.3556	6.61575
gene-HPB47_014374	45165.3	53397.4	18698.8	15720	25878.6	8340.07	39087.2	16646.2	1.23143	0.0239083	0.999604	HPB47_014374	JABSTQ010002724.1	182763	219973	-	5364	protein_coding	hypothetical protein && sp|O88488|PTPRQ_RAT Phosphatidylinositol phosphatase PTPRQ OS=Rattus norvegicus OX=10116 GN=Ptprq PE=1 SV=1 && PF00041:Fibronectin type III domain	-	42586	39016	36237	14139	32483	5780	1752.48	2090.62	709.674	610.358	1029.66	325.074
gene-HPB47_010928	88.027	235.4	89.2704	42.2492	39.0374	96.6756	137.566	59.3207	1.21745	0.0447142	0.999604	HPB47_010928	JABSTQ010011391.1	9372	50502	-	1626	protein_coding	hypothetical protein && sp|O88618|FTCD_RAT Formimidoyltransferase-cyclodeaminase OS=Rattus norvegicus OX=10116 GN=Ftcd PE=1 SV=4 && PF04961:Formiminotransferase-cyclodeaminase|PF02971:Formiminotransferase domain|PF07837:Formiminotransferase domain, N-terminal subdomain	-	83	172	173	38	49	67	11.2676	30.4038	11.1769	5.4115	5.12392	12.4308
gene-HPB47_011495	1204.8	981.289	1494.38	203.463	442.158	940.783	1226.82	528.801	1.21571	0.0282519	0.999604	HPB47_011495	JABSTQ010011435.1	754929	772669	-	1209	protein_coding	hypothetical protein && sp|Q5XGM3|BHMT1_XENLA Betaine--homocysteine S-methyltransferase 1 OS=Xenopus laevis OX=8355 GN=bhmt PE=2 SV=1 && PF02574:Homocysteine S-methyltransferase	-	1136	717	2896	183	555	652	207.409	170.456	251.633	35.0493	78.0537	162.692
gene-HPB47_013047	1072.23	340.782	383.914	221.252	307.519	272.712	598.976	267.161	1.16415	0.0252077	0.999604	HPB47_013047	JABSTQ010011587.1	176839	179563	-	1860	protein_coding	hypothetical protein && - && -	-	1011	249	744	199	386	189	119.981	38.4775	42.02	24.7739	35.2859	30.6544
gene-HPB47_010683	38.1804	56.1127	43.3452	22.2364	27.0872	12.9863	45.8794	20.7699	1.1182	0.0464642	0.999604	HPB47_010683	JABSTQ010011368.1	54311	77855	+	435	protein_coding	hypothetical protein && - && PF14799:FAM195 family	-	36	41	84	20	34	9	18.2679	27.0904	20.2855	10.6462	13.2897	6.24162
gene-HPB47_008863	254.536	227.188	115.587	86.7219	64.5312	126.977	199.104	92.7433	1.10476	0.0229208	0.999604	HPB47_008863	JABSTQ010011215.1	336365	343722	-	1344	protein_coding	hypothetical protein && sp|A6QP84|SOAT_BOVIN Solute carrier family 10 member 6 OS=Bos taurus OX=9913 GN=SLC10A6 PE=2 SV=2 && PF01758:Sodium Bile acid symporter family	-	240	166	224	78	81	88	39.4173	35.5001	17.5083	13.4385	10.2474	19.7527
gene-HPB47_024671	265.141	149.178	223.95	82.2747	98.7885	116.876	212.756	99.3132	1.10386	0.00627028	0.999604	HPB47_024671	JABSTQ010009534.1	968221	973564	-	357	protein_coding	hypothetical protein && sp|Q2NKU6|DPY30_BOVIN Protein dpy-30 homolog OS=Bos taurus OX=9913 GN=DPY30 PE=3 SV=1 && PF05186:Dpy-30 motif	-	250	109	434	74	124	81	154.578	87.7564	127.708	47.9975	59.0582	68.448
gene-HPB47_022797	219.537	136.86	419.003	118.965	150.573	92.3468	258.467	120.628	1.101	0.0314528	0.999604	HPB47_022797	JABSTQ010009336.1	29915	30238	-	324	protein_coding	hypothetical protein && sp|Q9Y291|RT33_HUMAN 28S ribosomal protein S33, mitochondrial OS=Homo sapiens OX=9606 GN=MRPS33 PE=1 SV=1 && PF08293:Mitochondrial ribosomal subunit S27	-	207	100	812	107	189	64	141.026	88.7106	263.273	76.4705	99.1844	59.5907
gene-HPB47_022912	62.5734	117.7	65.5338	47.8083	39.0374	28.8584	81.9357	38.568	1.07351	0.0334742	0.999604	HPB47_022912	JABSTQ010009345.1	863084	896773	-	1425	protein_coding	hypothetical protein && sp|P17439|GLCM_MOUSE Lysosomal acid glucosylceramidase OS=Mus musculus OX=10090 GN=Gba PE=1 SV=1 && PF02055:Glycosyl hydrolase family 30 TIM-barrel domain|PF17189:Glycosyl hydrolase family 30 beta sandwich domain	-	59	86	127	43	49	20	9.13929	17.3462	9.36234	6.98729	5.84666	4.23408
gene-HPB47_000961	487.86	633.663	422.616	202.351	183.237	393.917	514.713	259.835	0.988574	0.0225497	0.999604	HPB47_000961	JABSTQ010010123.1	598965	610774	+	570	protein_coding	hypothetical protein && sp|Q6NWZ9|CDO1_DANRE Cysteine dioxygenase type 1 OS=Danio rerio OX=7955 GN=cdo1 PE=2 SV=1 && PF05995:Cysteine dioxygenase type I	-	460	463	819	182	230	273	178.139	233.468	150.94	73.9352	68.6088	144.488
gene-HPB47_011553	88.027	69.7988	51.0854	45.5846	27.0872	33.1871	69.637	35.2863	0.978842	0.0497241	0.999604	HPB47_011553	JABSTQ010011440.1	252766	260530	-	543	protein_coding	hypothetical protein && sp|Q7PUD7|MED29_ANOGA Mediator of RNA polymerase II transcription subunit 29 OS=Anopheles gambiae OX=7165 GN=ix PE=3 SV=4 && PF11568:Mediator complex subunit 29	-	83	51	99	41	34	23	33.7406	26.9955	19.1527	17.4839	10.6465	12.7783
gene-HPB47_028164	1433.89	769.155	982.491	537.009	570.424	562.738	1061.84	556.724	0.931713	0.00934559	0.999604	HPB47_028164	JABSTQ010009954.1	259497	259859	-	363	protein_coding	hypothetical protein && - && -	-	1352	562	1904	483	716	390	822.139	444.99	551.005	308.103	335.377	324.117
gene-HPB47_005701	135.752	227.188	132.1	66.7092	92.415	103.89	165.013	87.6715	0.909067	0.0351623	0.999604	HPB47_005701	JABSTQ010010858.1	127206	142848	+	381	protein_coding	hypothetical protein && sp|C3ZAH2|MTND_BRAFL 1,2-dihydroxy-3-keto-5-methylthiopentene dioxygenase OS=Branchiostoma floridae OX=7739 GN=BRAFLDRAFT_119977 PE=3 SV=1 && PF03079:ARD/ARD' family	-	128	166	256	60	116	72	74.1584	125.229	70.5847	36.4654	51.7678	57.01
gene-HPB47_020043	486.8	645.981	597.028	378.019	214.307	333.314	576.603	308.547	0.903897	0.0140339	0.999604	HPB47_020043	JABSTQ010009072.1	123448	124401	+	954	protein_coding	hypothetical protein && - && -	-	459	472	1157	340	269	231	106.204	142.205	127.403	82.525	47.9436	73.0478
gene-HPB47_002480	440.135	655.561	332.313	219.028	303.536	259.725	476.003	260.763	0.864821	0.0289162	0.999604	HPB47_002480	JABSTQ010010338.1	1081210	1084375	-	1227	protein_coding	hypothetical protein && - && PF13896:Glycosyl-transferase for dystroglycan	-	415	479	644	197	381	180	74.6584	112.205	55.1362	37.1772	52.7968	44.256
gene-HPB47_004376	116.662	80.7476	81.5302	50.0319	51.7843	53.388	92.98	51.7347	0.845163	0.0428474	0.999604	HPB47_004376	JABSTQ010010663.1	459339	546116	+	5757	protein_coding	hypothetical protein && sp|P50532|SMC4_XENLA Structural maintenance of chromosomes protein 4 OS=Xenopus laevis OX=8355 GN=smc4 PE=1 SV=1 && PF13848:Thioredoxin-like domain|PF00085:Thioredoxin|PF02463:RecF/RecN/SMC N terminal domain	-	110	59	158	45	65	37	4.21766	2.94562	2.88308	1.80997	1.91975	1.93887
gene-HPB47_020454	250.294	359.943	467.509	199.016	176.067	246.739	359.248	207.274	0.797774	0.0412106	0.999604	HPB47_020454	JABSTQ010009111.1	439368	439841	+	474	protein_coding	hypothetical protein && - && -	-	236	263	906	179	221	171	109.903	159.477	200.792	87.4439	79.2758	108.833
gene-HPB47_001156	111.359	134.123	121.263	77.8274	58.1577	77.9176	122.249	71.3009	0.782121	0.0408073	0.999604	HPB47_001156	JABSTQ010010151.1	364154	375740	-	330	protein_coding	hypothetical protein && sp|Q9NFP5|SH3BG_DROME SH3 domain-binding glutamic acid-rich protein homolog OS=Drosophila melanogaster OX=7227 GN=Sh3beta PE=1 SV=2 && PF04908:SH3-binding, glutamic acid-rich protein	-	105	98	235	70	73	54	70.2345	85.3557	74.8082	49.1178	37.6128	49.3655
gene-HPB47_006393	287.413	291.513	311.156	156.767	143.403	229.424	296.694	176.531	0.754307	0.0336195	0.999604	HPB47_006393	JABSTQ010010950.1	1177050	1183557	-	747	protein_coding	hypothetical protein && sp|Q9PTW9|PSA7_CARAU Proteasome subunit alpha type-7 OS=Carassius auratus OX=7957 GN=psma7 PE=2 SV=1 && PF00227:Proteasome subunit|PF10584:Proteasome subunit A N-terminal signature	-	271	213	603	141	180	159	80.08	81.9558	84.7993	43.7072	40.9712	64.2126
gene-HPB47_006369	1006.48	771.892	1179.09	633.737	492.349	666.629	985.821	597.572	0.724175	0.0314752	0.999604	HPB47_006369	JABSTQ010010950.1	214625	243409	-	648	protein_coding	hypothetical protein && - && PF01284:Membrane-associating domain	-	949	564	2285	570	618	462	323.271	250.164	370.431	203.683	162.159	215.085
gene-HPB47_010185	591.796	711.674	661.014	426.939	364.083	432.876	654.828	407.966	0.683428	0.0203946	0.999604	HPB47_010185	JABSTQ010011331.1	66056	95899	-	1098	protein_coding	hypothetical protein && sp|Q9NTZ6|RBM12_HUMAN RNA-binding protein 12 OS=Homo sapiens OX=9606 GN=RBM12 PE=1 SV=1 && -	-	558	520	1281	384	457	300	112.178	136.12	122.558	80.9811	70.7686	82.4257
gene-HPB47_009127	370.138	414.687	422.616	306.862	223.071	223.652	402.48	251.195	0.680402	0.0369709	0.999604	HPB47_009127	JABSTQ010011237.1	392841	393392	+	399	protein_coding	hypothetical protein && sp|P17568|NDUB7_HUMAN NADH dehydrogenase [ubiquinone] 1 beta subcomplex subunit 7 OS=Homo sapiens OX=9606 GN=NDUFB7 PE=1 SV=4 && PF05676:NADH-ubiquinone oxidoreductase B18 subunit (NDUFB7)	-	349	303	819	276	280	155	193.076	218.268	215.629	160.174	119.32	117.193
gene-HPB47_010184	1228.14	1181.1	1197.15	730.466	664.432	858.537	1202.13	751.145	0.679359	0.0172997	0.999604	HPB47_010184	JABSTQ010011331.1	63944	65685	-	1742	protein_coding	hypothetical protein && sp|Q8C5Q4|GRSF1_MOUSE G-rich sequence factor 1 OS=Mus musculus OX=10090 GN=Grsf1 PE=1 SV=2 && PF00076:RNA recognition motif. (a.k.a. RRM, RBD, or RNP domain)	-	1158	863	2320	657	834	595	146.736	142.391	139.906	87.3317	81.4038	103.042
gene-HPB47_027283	479.376	546.073	661.014	369.124	307.519	379.488	562.154	352.044	0.677667	0.0336568	0.999604	HPB47_027283	JABSTQ010009825.1	94326	118317	-	984	protein_coding	hypothetical protein && sp|Q7SXV9|CALUB_DANRE Calumenin-B OS=Danio rerio OX=7955 GN=calub PE=2 SV=1 && PF13499:EF-hand domain pair	-	452	399	1281	332	386	263	101.395	116.546	136.757	78.1264	66.699	80.6314
gene-HPB47_011079	1073.29	1186.58	1159.48	678.21	724.98	758.975	1139.79	720.722	0.661416	0.0151744	0.999604	HPB47_011079	JABSTQ010011404.1	181414	184076	-	1023	protein_coding	hypothetical protein && sp|Q9VSF4|DHYS_DROME Probable deoxyhypusine synthase OS=Drosophila melanogaster OX=7227 GN=CG8005 PE=2 SV=2 && PF01916:Deoxyhypusine synthase	-	1012	867	2247	610	910	526	218.363	243.593	230.74	138.073	151.249	155.115
gene-HPB47_020226	1371.31	1011.4	1249.27	724.907	806.241	858.537	1210.66	796.562	0.604554	0.0438665	0.999604	HPB47_020226	JABSTQ010009086.1	227862	233404	+	381	protein_coding	hypothetical protein && sp|O16109|VATA_AEDAE V-type proton ATPase catalytic subunit A OS=Aedes aegypti OX=7159 GN=VhaA PE=2 SV=2 && -	-	1293	739	2421	652	1012	595	749.115	557.494	667.522	396.258	451.63	471.125
gene-HPB47_021027	995.871	823.899	1551.65	2118.02	1379.06	2356.29	1123.81	1951.12	-0.794507	0.0484379	0.999604	HPB47_021027	JABSTQ010009167.1	916528	917367	-	840	protein_coding	hypothetical protein && sp|Q20201|SOX3_CAEEL Transcription factor sox-3 OS=Caenorhabditis elegans OX=6239 GN=sox-3 PE=2 SV=1 && PF00505:HMG (high mobility group) box	HMG	939	602	3007	1905	1731	1633	246.752	205.986	376.054	525.135	350.384	586.477
gene-HPB47_011596	59.3917	67.0616	54.1815	118.965	110.739	82.2464	60.2116	103.983	-0.797847	0.0477478	0.999604	HPB47_011596	JABSTQ010011446.1	814979	854820	-	3651	protein_coding	hypothetical protein && sp|Q5BKC9|NGEF_RAT Ephexin-1 OS=Rattus norvegicus OX=10116 GN=Ngef PE=1 SV=2 && PF00621:RhoGEF domain	-	56	49	105	107	139	57	3.38572	3.85749	3.02116	6.7862	6.47336	4.70985
gene-HPB47_027399	83.7847	86.222	90.3025	147.872	188.813	115.434	86.7697	150.706	-0.799947	0.0382663	0.999604	HPB47_027399	JABSTQ010009846.1	274463	345736	-	8097	protein_coding	hypothetical protein && sp|Q5SWW4|MED13_MOUSE Mediator of RNA polymerase II transcription subunit 13 OS=Mus musculus OX=10090 GN=Med13 PE=1 SV=1 && PF18296:MID domain of medPIWI|PF06333:Mediator complex subunit 13 C-terminal domain|PF11597:Mediator complex subunit 13 N-terminal	-	79	63	175	133	237	80	2.15366	2.23634	2.27044	3.80349	4.97681	2.98064
gene-HPB47_023859	91.2087	71.1674	94.9466	223.476	121.096	141.406	85.7742	161.992	-0.911703	0.031364	0.999604	HPB47_023859	JABSTQ010009432.1	843792	896033	-	996	protein_coding	hypothetical protein && sp|Q86TL2|STIMA_HUMAN Store-operated calcium entry regulator STIMATE OS=Homo sapiens OX=9606 GN=STIMATE PE=1 SV=1 && PF12400:STIMATE family	-	86	52	184	201	152	98	19.0596	15.006	19.4068	46.7296	25.9484	29.6832
gene-HPB47_025264	574.827	806.107	763.701	1704.42	712.233	1627.61	714.878	1348.09	-0.914583	0.0351774	0.999604	HPB47_025264	JABSTQ010009600.1	117500	125796	-	438	protein_coding	hypothetical protein && - && -	-	542	589	1480	1533	894	1128	273.149	386.511	354.963	810.444	347.049	776.924
gene-HPB47_028157	36.0592	24.6349	28.8968	53.3674	54.971	69.2601	29.8636	59.1995	-0.980273	0.0386756	0.999604	HPB47_028157	JABSTQ010009952.1	181827	188432	-	582	protein_coding	hypothetical protein && sp|Q6DIY8|M17L2_XENTR Mpv17-like protein 2 OS=Xenopus tropicalis OX=8364 GN=mpv17l2 PE=2 SV=1 && PF04117:Mpv17 / PMP22 family	-	34	18	56	48	69	48	12.8953	8.88935	10.1079	19.0974	20.1583	24.8807
gene-HPB47_011462	310.746	238.137	315.801	390.249	615.835	705.587	288.228	570.557	-0.983002	0.00881517	0.999604	HPB47_011462	JABSTQ010011433.1	822630	824665	+	741	protein_coding	hypothetical protein && sp|Q26263|DPN_DROME Protein deadpan OS=Drosophila melanogaster OX=7227 GN=dpn PE=1 SV=2 && PF00010:Helix-loop-helix DNA-binding domain|PF07527:Hairy Orange	bHLH	293	174	612	351	773	489	87.282	67.4919	86.7618	109.684	177.373	199.083
gene-HPB47_022208	39.2409	34.2151	31.4769	81.1628	39.8341	96.6756	34.9776	72.5575	-1.04737	0.0464907	0.999604	HPB47_022208	JABSTQ010009271.1	102380	164777	+	633	protein_coding	hypothetical protein && - && -	-	37	25	61	73	50	67	12.9025	11.3516	10.1233	26.7039	13.4305	31.9312
gene-HPB47_012625	18.0296	28.7407	31.4769	46.6964	60.5478	56.2738	26.0824	54.506	-1.05592	0.0376924	0.999604	HPB47_012625	JABSTQ010011541.1	781519	803260	+	1230	protein_coding	hypothetical protein && sp|Q7ZYI3|MDM4_XENLA Protein Mdm4 OS=Xenopus laevis OX=8355 GN=mdm4 PE=2 SV=1 && PF13920:Zinc finger, C3HC4 type (RING finger)|PF02201:SWIB/MDM2 domain	-	17	21	61	42	76	39	3.05084	4.90721	5.20979	7.90677	10.5059	9.5654
gene-HPB47_011344	22.2719	36.9523	30.4448	88.9456	45.4108	60.6026	29.8897	64.9863	-1.12198	0.0317629	0.999604	HPB47_011344	JABSTQ010011423.1	309570	324738	-	1629	protein_coding	hypothetical protein && - && -	-	21	27	59	80	57	42	2.8456	4.76391	3.80475	11.3717	5.9495	7.77807
gene-HPB47_010658	26.5141	17.7918	15.4804	46.6964	42.2241	40.4017	19.9288	43.1074	-1.12508	0.0374242	0.999604	HPB47_010658	JABSTQ010011366.1	155084	160804	+	267	protein_coding	hypothetical protein && sp|O14190|ALG13_SCHPO UDP-N-acetylglucosamine transferase subunit alg13 OS=Schizosaccharomyces pombe (strain 972 / ATCC 24843) OX=284812 GN=alg13 PE=3 SV=1 && PF04101:Glycosyltransferase family 28 C-terminal domain	-	25	13	30	42	53	28	20.6683	13.9943	11.8034	36.4244	33.7514	31.6367
gene-HPB47_006305	28.6353	21.8977	12.9004	54.4792	45.4108	38.9588	21.1444	46.2829	-1.15498	0.0422156	0.999604	HPB47_006305	JABSTQ010010942.1	13779	27311	+	915	protein_coding	hypothetical protein && sp|Q5RIU9|PORED_DANRE Polyprenol reductase OS=Danio rerio OX=7955 GN=srd5a3 PE=2 SV=1 && PF02544:3-oxo-5-alpha-steroid 4-dehydrogenase	-	27	16	25	49	57	27	6.51355	5.02597	2.87022	12.4002	10.5921	8.90198
gene-HPB47_020587	61.5128	124.543	97.0106	205.687	93.2117	333.314	94.3555	210.738	-1.15729	0.0381332	0.999604	HPB47_020587	JABSTQ010009124.1	1088598	1115035	-	1278	protein_coding	hypothetical protein && sp|A7SMW7|L2HDH_NEMVE L-2-hydroxyglutarate dehydrogenase, mitochondrial OS=Nematostella vectensis OX=45351 GN=v1g172254 PE=3 SV=1 && PF01266:FAD dependent oxidoreductase	-	58	91	188	185	117	231	10.0178	20.4659	15.4533	33.5194	15.5662	54.5287
gene-HPB47_011995	124.086	257.297	152.74	524.779	276.448	417.004	178.041	406.077	-1.19259	0.0078316	0.999604	HPB47_011995	JABSTQ010011477.1	90532	157452	-	4170	protein_coding	hypothetical protein && sp|Q13085|ACACA_HUMAN Acetyl-CoA carboxylase 1 OS=Homo sapiens OX=9606 GN=ACACA PE=1 SV=2 && PF00289:Biotin carboxylase, N-terminal domain|PF00364:Biotin-requiring enzyme|PF02786:Carbamoyl-phosphate synthase L chain, ATP binding domain|PF08326:Acetyl-CoA carboxylase, central region|PF02785:Biotin carboxylase C-terminal domain	-	117	188	296	472	347	289	6.19334	12.9581	7.45678	26.2096	14.1488	20.9077
gene-HPB47_024787	67.8762	131.386	114.555	300.191	120.299	327.543	104.606	249.344	-1.25102	0.0151742	0.999604	HPB47_024787	JABSTQ010009551.1	482810	529420	-	1464	protein_coding	hypothetical protein && sp|P63080|GBRB3_MOUSE Gamma-aminobutyric acid receptor subunit beta-3 OS=Mus musculus OX=10090 GN=Gabrb3 PE=1 SV=1 && PF02931:Neurotransmitter-gated ion-channel ligand binding domain|PF02932:Neurotransmitter-gated ion-channel transmembrane region	-	64	96	222	270	151	227	9.64971	18.8474	15.9297	42.7049	17.5373	46.7766
gene-HPB47_005396	29.6958	62.9558	123.327	290.185	136.232	108.219	71.993	178.212	-1.29836	0.0399871	0.999604	HPB47_005396	JABSTQ010010813.1	94344	160718	+	1290	protein_coding	hypothetical protein && sp|Q91X85|FLVC2_MOUSE Feline leukemia virus subgroup C receptor-related protein 2 OS=Mus musculus OX=10090 GN=Flvcr2 PE=1 SV=2 && PF05497:Destabilase|PF07690:Major Facilitator Superfamily	-	28	46	239	261	171	75	4.79119	10.2492	19.4627	46.8496	22.5389	17.5394
gene-HPB47_024016	72.1185	156.021	99.5907	232.37	161.726	419.889	109.243	271.329	-1.31367	0.0104438	0.999604	HPB47_024016	JABSTQ010009452.1	95810	183616	-	1119	protein_coding	hypothetical protein && - && PF00049:Insulin/IGF/Relaxin family	-	68	114	193	209	203	291	13.4139	29.2816	18.1185	43.2485	30.8456	78.4525
gene-HPB47_028112	14.8479	21.8977	43.3452	95.6165	70.108	40.4017	26.6969	68.7087	-1.34269	0.0310891	0.999604	HPB47_028112	JABSTQ010009947.1	148121	163759	+	642	protein_coding	hypothetical protein && - && -	-	14	16	84	86	88	28	4.81358	7.16317	13.7448	31.0183	23.3064	13.1573
gene-HPB47_016587	72.1185	39.6895	53.1494	74.4919	300.349	64.9313	54.9858	146.591	-1.41822	0.0343581	0.999604	HPB47_016587	JABSTQ010005320.1	86179	92902	+	999	protein_coding	hypothetical protein && - && -	zf-C2H2	68	29	103	67	377	45	15.0251	8.34359	10.831	15.5297	64.1657	13.5891
gene-HPB47_026916	5.30283	15.0546	17.5445	32.2428	23.1038	53.388	12.634	36.2448	-1.49346	0.0371073	0.999604	HPB47_026916	JABSTQ010009788.1	365017	389443	-	1764	protein_coding	hypothetical protein && sp|Q0VD31|FBXL4_BOVIN F-box/LRR-repeat protein 4 OS=Bos taurus OX=9913 GN=FBXL4 PE=2 SV=1 && PF12937:F-box-like	-	5	11	34	29	29	37	0.625672	1.79232	2.02477	3.80675	2.79529	6.32772
gene-HPB47_005940	61.5128	69.7988	78.4341	254.607	90.8217	251.068	69.9152	198.832	-1.5019	0.00302943	0.999604	HPB47_005940	JABSTQ010010894.1	93531	128711	-	1995	protein_coding	hypothetical protein && sp|P80229|ILEU_PIG Leukocyte elastase inhibitor OS=Sus scrofa OX=9823 GN=SERPINB1 PE=1 SV=1 && PF00573:Ribosomal protein L4/L1 family|PF00079:Serpin (serine protease inhibitor)	-	58	51	152	229	114	174	6.41742	7.34764	8.0038	26.5795	9.71603	26.3118
gene-HPB47_026112	7.42396	4.10581	7.74021	14.4537	22.3071	20.2009	6.42333	18.9872	-1.53284	0.0481867	0.999604	HPB47_026112	JABSTQ010009687.1	41248	43966	-	1971	protein_coding	hypothetical protein && - && -	-	7	3	15	13	28	14	0.783947	0.437477	0.799466	1.52726	2.41545	2.14282
gene-HPB47_022790	38.1804	43.7953	10.8363	106.735	71.7013	88.018	30.9373	88.818	-1.54829	0.0115178	0.999604	HPB47_022790	JABSTQ010009335.1	148024	178437	+	3534	protein_coding	hypothetical protein && sp|Q6UWL6|KIRR2_HUMAN Kin of IRRE-like protein 2 OS=Homo sapiens OX=9606 GN=KIRREL2 PE=1 SV=2 && PF13927:Immunoglobulin domain|PF00041:Fibronectin type III domain|PF08205:CD80-like C2-set immunoglobulin domain|PF07679:Immunoglobulin I-set domain|PF13895:Immunoglobulin domain	-	36	32	21	96	90	61	2.24859	2.60258	0.624235	6.29013	4.33015	5.20723
gene-HPB47_024591	10.6057	10.9488	9.28825	33.3546	46.2075	12.9863	10.2809	30.8495	-1.60902	0.0269978	0.999604	HPB47_024591	JABSTQ010009524.1	466873	492780	+	2697	protein_coding	hypothetical protein && sp|Q8TEJ3|SH3R3_HUMAN E3 ubiquitin-protein ligase SH3RF3 OS=Homo sapiens OX=9606 GN=SH3RF3 PE=1 SV=2 && PF14604:Variant SH3 domain|PF13639:Ring finger domain|PF00018:SH3 domain	-	10	8	18	30	58	9	0.818454	0.852569	0.701112	2.5757	3.65657	1.00671
gene-HPB47_005016	23.3325	26.0035	16.5124	14.4537	142.606	53.388	21.9495	70.1492	-1.6917	0.0331859	0.999604	HPB47_005016	JABSTQ010010752.1	1314172	1317466	+	336	protein_coding	hypothetical protein && - && PF01826:Trypsin Inhibitor like cysteine rich domain	-	22	19	32	13	179	37	14.453	16.2531	10.0048	8.95899	90.5817	33.2205
gene-HPB47_001526	4.24226	4.10581	7.74021	27.7955	14.3403	11.5434	5.36276	17.893	-1.69338	0.0496259	0.999604	HPB47_001526	JABSTQ010010198.1	479066	502837	+	1593	protein_coding	hypothetical protein && - && -	-	4	3	15	25	18	8	0.554267	0.541285	0.98917	3.63395	1.92125	1.51502
gene-HPB47_004502	15.9085	5.47441	2.58007	23.3482	36.6473	20.2009	7.98766	26.7321	-1.78361	0.0387469	0.999604	HPB47_004502	JABSTQ010010690.1	92037	96183	-	360	protein_coding	hypothetical protein && - && -	-	15	4	5	21	46	14	9.19738	3.19358	1.45903	13.5074	21.7261	11.7319
gene-HPB47_003250	452.862	280.564	602.188	3935.84	431.801	256.84	445.205	1541.49	-1.79119	0.0356581	0.999604	HPB47_003250	JABSTQ010010468.1	9841	10608	+	768	protein_coding	hypothetical protein && - && -	-	427	205	1167	3540	542	178	122.727	76.7208	159.627	1067.33	119.995	69.9202
gene-HPB47_021962	7.42396	4.10581	4.64413	21.1246	11.9502	24.5296	5.3913	19.2015	-1.82372	0.0259557	0.999604	HPB47_021962	JABSTQ010009242.1	451395	512029	-	1446	protein_coding	hypothetical protein && sp|Q9Y2I6|NINL_HUMAN Ninein-like protein OS=Homo sapiens OX=9606 GN=NINL PE=1 SV=2 && PF13499:EF-hand domain pair	-	7	3	9	19	15	17	1.06857	0.596312	0.653837	3.04257	1.7638	3.5467
gene-HPB47_022158	9.54509	4.10581	15.9964	42.2492	66.1245	4.32876	9.88245	37.5675	-1.90246	0.0498335	0.999604	HPB47_022158	JABSTQ010009265.1	751428	755579	-	903	protein_coding	hypothetical protein && - && -	-	9	3	31	38	83	3	2.20004	0.954892	3.60636	9.7443	15.6285	1.00225
gene-HPB47_008814	16.9691	4.10581	4.12811	18.9009	13.5436	63.4884	8.40099	31.9776	-1.92848	0.038962	0.999604	HPB47_008814	JABSTQ010011212.1	34867	45315	+	585	protein_coding	hypothetical protein && - && -	-	16	3	8	17	17	44	6.03725	1.47396	1.43658	6.72896	4.94106	22.6903
gene-HPB47_016383	45.6043	61.5872	157.9	466.964	387.984	168.822	88.3639	341.257	-1.93978	0.0012751	0.99857	HPB47_016383	JABSTQ010005097.1	45418	76636	-	711	protein_coding	hypothetical protein && - && -	-	43	45	306	420	487	117	13.3498	18.1913	45.2113	136.784	116.463	49.6432
gene-HPB47_008986	5.30283	12.3174	5.67615	55.591	11.9502	20.2009	7.76547	29.2474	-1.94563	0.0239291	0.999604	HPB47_008986	JABSTQ010011228.1	129646	131892	+	2247	protein_coding	hypothetical protein && - && -	-	5	9	11	50	15	14	0.491182	1.15122	0.514263	5.15255	1.13505	1.87961
gene-HPB47_010653	3.1817	6.84302	5.16014	16.6773	19.917	23.0867	5.06162	19.8937	-1.98567	0.0125457	0.999604	HPB47_010653	JABSTQ010011365.1	558663	638294	+	276	protein_coding	hypothetical protein && - && PF13499:EF-hand domain pair	-	3	5	10	15	25	16	2.39932	5.20693	3.80616	12.5845	15.4013	17.4886
gene-HPB47_019041	4.24226	10.9488	4.12811	44.4728	23.1038	7.21459	6.43973	24.9304	-2.00714	0.0298982	0.999604	HPB47_019041	JABSTQ010008418.1	217120	232386	-	1359	protein_coding	hypothetical protein && sp|Q8N461|FXL16_HUMAN F-box/LRR-repeat protein 16 OS=Homo sapiens OX=9606 GN=FBXL16 PE=2 SV=2 && -	-	4	8	8	40	29	5	0.649704	1.69196	0.618395	6.81546	3.62832	1.10993
gene-HPB47_028007	2.12113	5.47441	7.2242	45.5846	6.37345	11.5434	4.93991	21.1671	-2.06942	0.0461321	0.999604	HPB47_028007	JABSTQ010009937.1	532130	549850	-	1824	protein_coding	hypothetical protein && sp|Q9U1M8|MYOI_DICDI Myosin-I heavy chain OS=Dictyostelium discoideum OX=44689 GN=myoI PE=1 SV=1 && PF00373:FERM central domain|PF00784:MyTH4 domain	-	2	4	14	41	8	8	0.242036	0.630312	0.806304	5.20492	0.745748	1.32315
gene-HPB47_008153	14.8479	13.686	3.09608	44.4728	32.6639	53.388	10.5433	43.5082	-2.09669	0.00452208	0.999604	HPB47_008153	JABSTQ010011155.1	1118841	1150086	+	3675	protein_coding	hypothetical protein && sp|O02466|ILPR_BRALA Insulin-like peptide receptor OS=Branchiostoma lanceolatum OX=7740 PE=2 SV=1 && PF07714:Protein tyrosine kinase|PF01094:Receptor family ligand binding region	-	14	10	6	40	41	37	0.840903	0.782102	0.17151	2.52033	1.89694	3.0373
gene-HPB47_009419	8.48453	0	4.64413	11.1182	36.6473	15.8721	4.37622	21.2125	-2.2502	0.033422	0.999604	HPB47_009419	JABSTQ010011260.1	521650	522927	+	1278	protein_coding	hypothetical protein && sp|Q25188|OAR_HELVI Octopamine receptor OS=Heliothis virescens OX=7102 PE=2 SV=1 && PF00001:7 transmembrane receptor (rhodopsin family)	-	8	0	9	10	46	11	1.38177	0	0.739788	1.81186	6.12003	2.5966
gene-HPB47_002711	5.30283	2.73721	1.03203	15.5655	4.78009	21.6438	3.02402	13.9964	-2.2558	0.0432732	0.999604	HPB47_002711	JABSTQ010010373.1	340611	361827	+	1317	protein_coding	hypothetical protein && - && PF08205:CD80-like C2-set immunoglobulin domain|PF13927:Immunoglobulin domain	-	5	2	2	14	6	15	0.83803	0.43648	0.159529	2.46149	0.774626	3.43597
gene-HPB47_019282	14.8479	2.73721	7.74021	68.9328	26.2905	27.4155	8.44178	40.8796	-2.26033	0.00458236	0.999604	HPB47_019282	JABSTQ010008687.1	91150	107691	+	1731	protein_coding	hypothetical protein && sp|P49430|THAS_RAT Thromboxane-A synthase OS=Rattus norvegicus OX=10116 GN=Tbxas1 PE=2 SV=1 && PF00067:Cytochrome P450	-	14	2	15	62	33	19	1.78528	0.332088	0.910311	8.29372	3.24148	3.31131
gene-HPB47_022456	12.7268	2.73721	6.19217	17.7891	27.0872	62.0455	7.21872	35.6406	-2.28406	0.00614765	0.999604	HPB47_022456	JABSTQ010009299.1	174687	176425	+	846	protein_coding	hypothetical protein && - && -	-	12	2	12	16	34	43	3.13102	0.679486	1.49007	4.3793	6.83338	15.3335
gene-HPB47_018993	25.4536	35.5837	12.3843	160.102	37.444	164.493	24.4739	120.68	-2.32088	0.000778117	0.652896	HPB47_018993	JABSTQ010008357.1	9377	54490	-	2754	protein_coding	hypothetical protein && sp|Q9QX15|CA3A1_MOUSE Calcium-activated chloride channel regulator 3A-1 OS=Mus musculus OX=10090 GN=Clca3a1 PE=1 SV=1 && PF00092:von Willebrand factor type A domain|PF08434:Calcium-activated chloride channel N terminal	-	24	26	24	144	47	114	1.92363	2.7135	0.915467	12.1075	2.90175	12.4878
gene-HPB47_006867	2.12113	2.73721	1.03203	10.0064	11.1535	7.21459	1.96346	9.45817	-2.36992	0.039152	0.999604	HPB47_006867	JABSTQ010011004.1	221272	257408	-	759	protein_coding	hypothetical protein && sp|Q642A0|PDRG1_RAT p53 and DNA damage-regulated protein 1 OS=Rattus norvegicus OX=10116 GN=Pdrg1 PE=2 SV=2 && -	-	2	2	2	9	14	5	0.581652	0.757371	0.276811	2.74572	3.13627	1.98734
gene-HPB47_017004	4.24226	2.73721	6.70818	12.23	57.3611	4.32876	4.56255	24.6399	-2.40815	0.0261261	0.999604	HPB47_017004	JABSTQ010005828.1	272	17939	+	894	protein_coding	hypothetical protein && sp|P34275|IVD_CAEEL Probable acyl-CoA dehydrogenase 6 OS=Caenorhabditis elegans OX=6239 GN=acdh-6 PE=3 SV=2 && PF00441:Acyl-CoA dehydrogenase, C-terminal domain|PF02770:Acyl-CoA dehydrogenase, middle domain	-	4	2	13	11	72	3	0.987638	0.643003	1.52757	2.84912	13.6937	1.01234
gene-HPB47_018921	9.54509	16.4232	2.58007	7.78274	138.623	15.8721	9.51614	54.0925	-2.55134	0.0193857	0.999604	HPB47_018921	JABSTQ010000824.1	98487	98789	+	303	protein_coding	hypothetical protein && - && -	-	9	12	5	7	174	11	6.55654	11.3831	1.7335	5.34946	97.6413	10.952
gene-HPB47_028495	9.54509	21.8977	6.19217	1.11182	206.34	15.8721	12.545	74.4415	-2.59114	0.0368702	0.999604	HPB47_028495	JABSTQ010009991.1	685138	686307	-	1170	protein_coding	hypothetical protein && - && PF05923:APC repeat	-	9	16	12	1	259	11	1.69798	3.93056	1.07743	0.197911	37.6392	2.83629
gene-HPB47_020098	2.12113	0	2.06406	12.23	7.96681	8.65751	1.39506	9.61811	-2.66408	0.0330467	0.999604	HPB47_020098	JABSTQ010009073.1	684611	704285	+	2661	protein_coding	hypothetical protein && - && PF13855:Leucine rich repeat	-	2	0	4	11	10	6	0.165905	0	0.15791	0.9572	0.638972	0.680221
gene-HPB47_019623	32.8775	2.73721	16.5124	158.99	132.249	54.8309	17.3757	115.357	-2.71997	0.000368007	0.536604	HPB47_019623	JABSTQ010009034.1	7169	34501	+	1218	protein_coding	hypothetical protein && - && PF01683:EB module	-	31	2	32	143	166	38	5.6181	0.471958	2.75993	27.1859	23.1733	9.41196
gene-HPB47_012198	6.3634	0	4.12811	51.1437	19.917	2.88584	3.49717	24.6489	-2.77956	0.0228483	0.999604	HPB47_012198	JABSTQ010011499.1	151989	177072	-	4188	protein_coding	hypothetical protein && sp|Q9LQV2|RDR1_ARATH RNA-dependent RNA polymerase 1 OS=Arabidopsis thaliana OX=3702 GN=RDR1 PE=2 SV=1 && PF05183:RNA dependent RNA polymerase	-	6	0	8	46	25	2	0.316242	0	0.200668	2.54335	1.01499	0.144068
gene-HPB47_025106	13.7874	23.2663	140.356	978.401	278.838	63.4884	59.1365	440.243	-2.8854	0.00290667	0.999604	HPB47_025106	JABSTQ010009585.1	328982	363173	+	2535	protein_coding	hypothetical protein && sp|P84252|CU168_IXORI Cuticle protein 16.8 OS=Ixodes ricinus OX=34613 PE=1 SV=1 && PF00379:Insect cuticle protein	-	13	17	272	880	350	44	1.13198	1.92749	11.2716	80.3822	23.4756	5.23623
gene-HPB47_024533	4.24226	0	4.64413	1.11182	54.1743	12.9863	2.96213	22.7575	-2.88901	0.0350949	0.999604	HPB47_024533	JABSTQ010009518.1	283325	304162	+	351	protein_coding	hypothetical protein && sp|Q9NX55|HYPK_HUMAN Huntingtin-interacting protein K OS=Homo sapiens OX=9606 GN=HYPK PE=1 SV=2 && -	-	4	0	9	1	68	9	2.51552	0	2.69359	0.659702	32.9404	7.73534
gene-HPB47_026435	1.06057	1.3686	2.06406	20.0128	6.37345	8.65751	1.49774	11.6812	-2.89789	0.0149436	0.999604	HPB47_026435	JABSTQ010009716.1	1526540	1526776	+	237	protein_coding	hypothetical protein && - && -	-	1	1	4	18	8	6	0.93138	1.21275	1.77299	17.5865	5.73943	7.63742
gene-HPB47_028066	13.7874	1.3686	2.58007	118.965	14.3403	0	5.91201	44.435	-2.91595	0.0408098	0.999604	HPB47_028066	JABSTQ010009945.1	212593	216675	+	396	protein_coding	hypothetical protein && - && PF00379:Insect cuticle protein	-	13	1	5	107	18	0	7.24642	0.725814	1.32639	62.5667	7.72866	0
gene-HPB47_021918	5.30283	23.2663	18.5765	222.364	18.3237	171.707	15.7152	137.465	-3.12838	0.000286887	0.536604	HPB47_021918	JABSTQ010009238.1	182639	225646	+	669	protein_coding	hypothetical protein && - && -	-	5	17	36	200	23	119	1.64975	7.30371	5.65291	69.2243	5.84559	53.6617
gene-HPB47_023702	1.06057	4.10581	0	17.7891	19.1204	2.88584	1.72213	13.2651	-3.14326	0.0287916	0.999604	HPB47_023702	JABSTQ010009418.1	1995651	2025382	+	633	protein_coding	hypothetical protein && - && -	-	1	3	0	16	24	2	0.348716	1.36219	0	5.8529	6.44665	0.953169
gene-HPB47_023274	6.3634	1.3686	1.03203	1.11182	66.1245	8.65751	2.92134	25.298	-3.15216	0.0218107	0.999604	HPB47_023274	JABSTQ010009378.1	591588	621979	-	2718	protein_coding	hypothetical protein && sp|Q91755|GRIK2_XENLA Glutamate receptor ionotropic, kainate 2 OS=Xenopus laevis OX=8355 GN=grik2 PE=2 SV=2 && PF00060:Ligand-gated ion channel|PF01094:Receptor family ligand binding region|PF10613:Ligated ion channel L-glutamate- and glycine-binding site	-	6	1	2	1	83	6	0.487278	0.105748	0.0772994	0.0851933	5.19225	0.665956
gene-HPB47_001389	3.1817	1.3686	5.16014	10.0064	75.6847	4.32876	3.23681	30.0066	-3.16311	0.00721891	0.999604	HPB47_001389	JABSTQ010001017.1	76068	76727	+	660	protein_coding	hypothetical protein && - && PF15018:TRP-interacting helix	-	3	1	10	9	95	3	1.00335	0.435488	1.59166	3.15757	24.4741	1.37126
gene-HPB47_010534	6.3634	0	0	3.33546	39.0374	14.4292	2.12113	18.934	-3.20444	0.0386847	0.999604	HPB47_010534	JABSTQ010011358.1	261991	263292	-	1302	protein_coding	hypothetical protein && - && -	-	6	0	0	3	49	10	1.01722	0	0	0.533538	6.399	2.31704
gene-HPB47_007746	2.12113	12.3174	18.0605	37.8019	289.992	8.65751	10.833	112.15	-3.35985	0.00218712	0.999604	HPB47_007746	JABSTQ010011112.1	373208	459962	-	2898	protein_coding	hypothetical protein && sp|Q0EEE2|PTHD3_MOUSE Patched domain-containing protein 3 OS=Mus musculus OX=10090 GN=Ptchd3 PE=1 SV=1 && PF02460:Patched family	-	2	9	35	34	364	6	0.152337	0.892616	1.26872	2.71666	21.3565	0.624592
gene-HPB47_008047	3.1817	0	0	17.7891	6.37345	7.21459	1.06057	10.4591	-3.38811	0.0319936	0.999604	HPB47_008047	JABSTQ010011150.1	270107	344547	-	1362	protein_coding	hypothetical protein && sp|Q9VQH2|DUOX_DROME Dual oxidase OS=Drosophila melanogaster OX=7227 GN=Duox PE=1 SV=2 && PF03098:Animal haem peroxidase	-	3	0	0	16	8	5	0.486205	0	0	2.72018	0.998711	1.10748
gene-HPB47_028059	3.1817	0	0	7.78274	5.57677	18.7579	1.06057	10.7058	-3.40929	0.0311352	0.999604	HPB47_028059	JABSTQ010009944.1	429623	457377	-	660	protein_coding	hypothetical protein && - && -	-	3	0	0	7	7	13	1.00335	0	0	2.45589	1.80335	5.94214
gene-HPB47_002069	1.06057	0	1.54804	0	12.7469	20.2009	0.869536	10.9826	-3.5169	0.0415926	0.999604	HPB47_002069	JABSTQ010010275.1	14528	15613	-	1086	protein_coding	hypothetical protein && sp|Q3SYV5|TSN33_BOVIN Tetraspanin-33 OS=Bos taurus OX=9913 GN=TSPAN33 PE=1 SV=1 && PF00335:Tetraspanin family	-	1	0	3	0	16	14	0.203257	0	0.290193	0	2.50505	3.88904
gene-HPB47_023597	0	4.10581	0.516014	17.7891	19.917	12.9863	1.54061	16.8975	-3.69015	0.00250552	0.999604	HPB47_023597	JABSTQ010009408.1	30716	48770	-	2013	protein_coding	hypothetical protein && sp|G5EBF1|SAX3_CAEEL Protein sax-3 OS=Caenorhabditis elegans OX=6239 GN=sax-3 PE=2 SV=1 && PF07679:Immunoglobulin I-set domain|PF13927:Immunoglobulin domain|PF00041:Fibronectin type III domain	-	0	3	1	16	25	9	0	0.428349	0.0521857	1.84048	2.11166	1.34878
gene-HPB47_010829	0	1.3686	0	2.22364	3.98341	10.1004	0.456201	5.43583	-3.98415	0.0423172	0.999604	HPB47_010829	JABSTQ010011380.1	152533	169281	-	747	protein_coding	hypothetical protein && - && -	-	0	1	0	2	5	7	0	0.384769	0	0.619961	1.13809	2.82697
gene-HPB47_022268	1.06057	0	0	6.67092	1.59336	8.65751	0.353522	5.6406	-4.03671	0.0382925	0.999604	HPB47_022268	JABSTQ010009277.1	275040	299328	+	879	protein_coding	hypothetical protein && sp|Q9VN93|CPR1_DROME Putative cysteine proteinase CG12163 OS=Drosophila melanogaster OX=7227 GN=CG12163 PE=2 SV=2 && PF00112:Papain family cysteine protease	-	1	0	0	6	2	6	0.251123	0	0	1.58058	0.386873	2.05924
gene-HPB47_000546	1.06057	0	0	5.5591	7.17013	4.32876	0.353522	5.686	-4.08136	0.0281069	0.999604	HPB47_000546	JABSTQ010010063.1	801129	817563	-	861	protein_coding	hypothetical protein && sp|Q3UQI9|MINY4_MOUSE Probable ubiquitin carboxyl-terminal hydrolase MINDY-4 OS=Mus musculus OX=10090 GN=Mindy4 PE=1 SV=1 && PF13898:Domain of unknown function (DUF4205)	-	1	0	0	5	9	3	0.256373	0	0	1.34469	1.77732	1.05114
gene-HPB47_026135	4.24226	0	0	2.22364	5.57677	62.0455	1.41409	23.282	-4.08528	0.0137767	0.999604	HPB47_026135	JABSTQ010009688.1	881960	902193	-	801	protein_coding	hypothetical protein && sp|Q8VCC9|SPON1_MOUSE Spondin-1 OS=Mus musculus OX=10090 GN=Spon1 PE=1 SV=1 && PF00090:Thrombospondin type 1 domain	-	4	0	0	2	7	43	1.10231	0	0	0.578166	1.48591	16.195
gene-HPB47_021618	1.06057	0	0	4.44728	7.17013	5.77168	0.353522	5.79636	-4.10573	0.0263206	0.999604	HPB47_021618	JABSTQ010009210.1	123381	140079	+	591	protein_coding	hypothetical protein && sp|Q9X248|FABG_THEMA 3-oxoacyl-[acyl-carrier-protein] reductase FabG OS=Thermotoga maritima (strain ATCC 43589 / DSM 3109 / JCM 10099 / NBRC 100826 / MSB8) OX=243274 GN=fabG PE=3 SV=1 && PF13561:Enoyl-(Acyl carrier protein) reductase	-	1	0	0	4	9	4	0.373497	0	0	1.56721	2.5893	2.04181
gene-HPB47_024143	1.06057	0	0.516014	0	28.6805	1.44292	0.525527	10.0411	-4.17754	0.0415737	0.999604	HPB47_024143	JABSTQ010009468.1	300021	306712	+	324	protein_coding	hypothetical protein && - && -	-	1	0	1	0	36	1	0.681287	0	0.324228	0	18.8923	0.931105
gene-HPB47_022347	0	0	1.54804	5.5591	32.6639	1.44292	0.516014	13.222	-4.34997	0.0133499	0.999604	HPB47_022347	JABSTQ010009285.1	271410	368003	+	2925	protein_coding	hypothetical protein && sp|Q5G268|NETR_NOMLE Neurotrypsin OS=Nomascus leucogenys OX=61853 GN=PRSS12 PE=3 SV=1 && PF00024:PAN domain|PF00089:Trypsin|PF00057:Low-density lipoprotein receptor domain class A|PF00051:Kringle domain|PF00530:Scavenger receptor cysteine-rich domain	-	0	0	3	5	41	1	0	0	0.107743	0.395821	2.38333	0.103138
gene-HPB47_002497	0	0	0.516014	11.1182	0.796681	8.65751	0.172005	6.85746	-4.42963	0.0244127	0.999604	HPB47_002497	JABSTQ010010343.1	115298	121537	-	270	protein_coding	hypothetical protein && - && -	-	0	0	1	10	1	6	0	0	0.389074	8.57613	0.629743	6.70396
gene-HPB47_022280	1.06057	0	0	1.11182	23.1038	0	0.353522	8.07186	-4.56706	0.0474973	0.999604	HPB47_022280	JABSTQ010009279.1	62429	71082	-	1905	protein_coding	hypothetical protein && - && -	-	1	0	0	1	29	0	0.115872	0	0	0.121551	2.58839	0
gene-HPB47_005600	0	0	0	1.11182	11.1535	2.88584	0	5.0504	-4.93498	0.0318318	0.999604	HPB47_005600	JABSTQ010010841.1	564767	585265	-	1494	protein_coding	hypothetical protein && - && PF01400:Astacin (Peptidase family M12A)	-	0	0	0	1	14	2	0	0	0	0.15499	1.59332	0.403853
gene-HPB47_019985	1.06057	0	0	27.7955	4.78009	5.77168	0.353522	12.7824	-5.25195	0.00209329	0.999604	HPB47_019985	JABSTQ010009064.1	571939	586914	+	1266	protein_coding	hypothetical protein && sp|Q60S81|ACH8_CAEBR Neuronal acetylcholine receptor subunit eat-2 OS=Caenorhabditis briggsae OX=6238 GN=eat-2 PE=3 SV=3 && PF02931:Neurotransmitter-gated ion-channel ligand binding domain	-	1	0	0	25	6	4	0.174358	0	0	4.57258	0.805832	0.953169
gene-HPB47_011684	0	0	0	7.78274	12.7469	0	0	6.84321	-5.3691	0.0259153	0.999604	HPB47_011684	JABSTQ010011455.1	128529	184850	-	2175	protein_coding	hypothetical protein && - && -	-	0	0	0	7	16	0	0	0	0	0.745236	1.2508	0
gene-HPB47_024193	1.06057	0	0	0	0	44.7305	0.353522	14.9102	-5.41649	0.0285267	0.999604	HPB47_024193	JABSTQ010009473.1	647787	661217	+	1611	protein_coding	hypothetical protein && - && -	-	1	0	0	0	0	31	0.137019	0	0	0	0	5.8051
gene-HPB47_021662	1.06057	0	0	55.591	3.98341	0	0.353522	19.8581	-5.86539	0.00357432	0.999604	HPB47_021662	JABSTQ010009212.1	1268964	1272033	+	2046	protein_coding	hypothetical protein && sp|O97125|HSP68_DROME Heat shock protein 68 OS=Drosophila melanogaster OX=7227 GN=Hsp68 PE=1 SV=1 && PF00012:Hsp70 protein|PF10712:NAD-specific glutamate dehydrogenase	-	1	0	0	50	5	0	0.107887	0	0	5.65873	0.415519	0
gene-HPB47_010036	0	0	0	0	35.8507	0	0	11.9502	-6.16916	0.0247378	0.999604	HPB47_010036	JABSTQ010011320.1	357974	359230	+	1257	protein_coding	hypothetical protein && - && PF00704:Glycosyl hydrolases family 18	-	0	0	0	0	45	0	0	0	0	0	6.08701	0

## Sheet: GO Terms
Gene ID	log2FoldChange	pvalue	GO Biological Process	GO Molecular Function	GO Cellular Component
HPB47_015706	6.2728	0.000630613	transmembrane transport	ATP binding, ATP hydrolysis activity and ABC-type transporter activity	membrane
HPB47_006091	6.18099	0.00014657	NA	chitin binding	extracellular region
HPB47_004428	6.12093	0.000502481	NA	nucleic acid binding and zinc ion binding	NA
HPB47_028342	5.82623	0.0415828	NA	oxidoreductase activity (acting on paired donors, with incorporation or reduction of molecular oxygen), heme binding, monooxygenase activity and iron ion binding	NA
HPB47_001062	5.46881	0.0100127	NA	NA	NA
HPB47_026124	5.3495	0.0050131	transmembrane transport	transmembrane transporter activity	NA
HPB47_012269	5.04027	0.0170169	transmembrane transport	transmembrane transporter activity	membrane
HPB47_007415	4.87419	0.019844	NA	NA	NA
HPB47_008423	4.82306	0.0146106	NA	NA	NA
HPB47_021038	4.8168	0.000460214	transmembrane transport	transmembrane transporter activity	membrane
HPB47_002277	4.69724	0.0180446	NA	fatty acid elongase activity	membrane
HPB47_020150	4.60225	0.0309262	NA	NA	NA
HPB47_026123	4.56916	0.00575621	NA	NA	NA
HPB47_010924	4.55764	0.0401142	nucleobase-containing compound metabolic process	nucleic acid binding	3'-5' exonuclease activity
HPB47_026786	4.51333	0.000209185	NA	NA	extracellular region
HPB47_018103	4.43923	0.0125814	NA	DNA binding	NA
HPB47_022760	4.40899	0.0464677	NA	nucleic acid binding	NA
HPB47_017613	4.24423	7.37e-05	NA	NA	NA
HPB47_012306	4.20252	2.66e-05	NA	NA	NA
HPB47_027335	4.03791	0.0404133	NA	NA	NA
HPB47_022231	3.98842	0.0300177	ion transport and transmembrane transport	ion channel activity	membrane
HPB47_008629	3.60911	0.0042752	G protein-coupled receptor signaling pathway	G protein-coupled receptor activity	membrane
HPB47_028401	3.31229	0.0440779	NA	NA	NA
HPB47_007414	3.21638	0.0120486	NA	NA	NA
HPB47_019737	3.15928	0.0289571	NA	protein binding	NA
HPB47_012894	3.12042	0.0108803	NA	NA	NA
HPB47_008140	3.08021	0.0127563	NA	sulfotransferase activity	NA
HPB47_001654	3.07944	0.00787747	NA	RNA binding and ribonuclease T2 activity	NA
HPB47_002388	3.05101	0.0425024	NA	NA	NA
HPB47_007947	3.02111	0.00779492	NA	sulfotransferase activity	NA
HPB47_022333	2.97975	0.00698861	biosynthetic process	catalytic activity and oxidoreductase activity	NA
HPB47_023646	2.90224	0.0209419	carbohydrate biosynthetic process	sulfotransferase activity	membrane
HPB47_016435	2.85641	0.0253329	lipid metabolic process and sphingomyelin catabolic process	sphingomyelin phosphodiesterase activity and hydrolase activity	NA
HPB47_012893	2.80526	0.0212031	intracellular protein transport, vesicle-mediated transport and transmembrane transport	structural molecule activity and transmembrane transporter activity	clathrin coat of trans-Golgi network vesicle and clathrin coat of coated pit
HPB47_012061	2.79609	3.36e-05	NA	NA	NA
HPB47_007497	2.58701	0.0273574	NA	urocanate hydratase activity	NA
HPB47_009100	2.57391	0.00144485	lipid metabolic process	lipase activity	NA
HPB47_005378	2.56534	0.00236132	NA	NA	NA
HPB47_019589	2.53295	0.0121001	NAD biosynthetic process	oxidoreductase activity, aspartate dehydrogenase activity and NADP binding	NA
HPB47_018319	2.48566	0.0119676	NA	NA	NA
HPB47_026288	2.46823	0.0141876	proteolysis	metallocarboxypeptidase activity and zinc ion binding	NA
HPB47_010253	2.43499	0.0255861	proteolysis	metalloendopeptidase activity	NA
HPB47_027967	2.42469	0.0392482	NA	protein binding	cytoplasm
HPB47_001265	2.36817	0.0474828	NA	zinc ion binding	NA
HPB47_024631	2.33749	0.000425418	NA	oxidoreductase activity (acting on the aldehyde or oxo group of donors, NAD or NADP as acceptor)	NA
HPB47_028387	2.32691	0.00913993	proteolysis	peptidase activity	NA
HPB47_012290	2.1853	0.0301861	NA	oxidoreductase activity (acting on paired donors, with incorporation or reduction of molecular oxygen), heme binding, monooxygenase activity, iron ion binding, zinc ion binding and nucleic acid binding	NA
HPB47_015500	2.17002	0.0493088	NA	NA	NA
HPB47_004947	2.14189	0.0426805	NA	NA	NA
HPB47_004800	2.07765	0.0472408	NA	sulfotransferase activity	NA
HPB47_004801	2.0614	0.000401766	NA	NA	NA
HPB47_021043	2.03783	0.0140897	transmembrane transport	transmembrane transporter activity	membrane
HPB47_000303	1.94956	0.0220232	NA	NA	NA
HPB47_000302	1.92785	0.0495876	NA	NA	NA
HPB47_012110	1.90331	0.0157042	cell surface receptor signaling pathway, G protein-coupled receptor signaling pathway	transmembrane signaling receptor activity and G protein-coupled receptor activity	membrane
HPB47_028038	1.80003	0.0194896	NA	NA	NA
HPB47_027299	1.78463	0.0191899	NA	sulfotransferase activity	NA
HPB47_011812	1.77657	0.0224761	NA	chitin synthase activity and hexosyltransferase activity	NA
HPB47_027465	1.73773	0.0148773	NA	NA	NA
HPB47_004168	1.70227	0.0210488	superoxide metabolic process	superoxide dismutase activity and metal ion binding	NA
HPB47_024455	1.68467	0.0268612	NA	NA	NA
HPB47_001958	1.65398	0.0162498	NA	NA	NA
HPB47_027456	1.59865	0.0253558	NA	sulfotransferase activity	NA
HPB47_011813	1.5709	0.0425993	NA	chitin synthase activity and hexosyltransferase activity	NA
HPB47_020148	1.53714	0.0225221	transmembrane transport	transmembrane transporter activity	membrane
HPB47_001175	1.51481	0.0205266	NA	NA	NA
HPB47_025631	1.51382	0.000648347	transmembrane transport	transmembrane transporter activity	NA
HPB47_024157	1.42345	0.0159507	microtubule cytoskeleton organization and mitochondrial pyruvate transmembrane transport	microtubule binding	mitochondrial inner membrane
HPB47_011585	1.40234	0.0367739	translation	structural constituent of ribosome and rRNA binding	ribosome
HPB47_016586	1.40073	0.0419685	microtubule cytoskeleton organization and microtubule nucleation	gamma-tubulin binding	microtubule organizing center and spindle pole
HPB47_027464	1.39736	0.0188737	NA	NA	membrane
HPB47_011095	1.3973	0.016087	NA	NA	NA
HPB47_005646	1.38033	0.0248059	NA	NA	NA
HPB47_005991	1.36923	0.0399214	NA	NA	NA
HPB47_012172	1.35953	0.0410264	NA	actin filament binding	NA
HPB47_008557	1.3037	0.015716	NA	NA	NA
HPB47_013115	1.28729	0.00967433	L-methionine salvage from methylthioadenosine	acireductone dioxygenase [iron(II)-requiring] activity and oxidoreductase activity	NA
HPB47_014753	1.2552	0.0194645	NA	NA	NA
HPB47_014374	1.23143	0.0239083	NA	protein binding	NA
HPB47_010928	1.21745	0.0447142	cellular metabolic process	catalytic activity, folic acid binding and transferase activity	NA
HPB47_011495	1.21571	0.0282519	methionine biosynthetic process	methyltransferase activity and zinc ion binding	NA
HPB47_013047	1.16415	0.0252077	NA	NA	NA
HPB47_010683	1.1182	0.0464642	NA	NA	NA
HPB47_008863	1.10476	0.0229208	NA	NA	membrane
HPB47_024671	1.10386	0.00627028	NA	NA	Set1C/COMPASS complex
HPB47_022797	1.101	0.0314528	NA	NA	NA
HPB47_022912	1.07351	0.0334742	sphingolipid metabolic process	glucosylceramidase activity	NA
HPB47_000961	0.988574	0.0225497	NA	oxidoreductase activity (acting on single donors with incorporation of molecular oxygen, incorporation of two atoms of oxygen) and iron ion binding	NA
HPB47_011553	0.978842	0.0497241	NA	NA	mediator complex
HPB47_028164	0.931713	0.00934559	NA	NA	NA
HPB47_005701	0.909067	0.0351623	NA	acireductone dioxygenase [iron(II)-requiring] activity	NA
HPB47_020043	0.903897	0.0140339	NA	NA	NA
HPB47_002480	0.864821	0.0289162	NA	NA	NA
HPB47_004376	0.845163	0.0428474	NA	NA	NA
HPB47_020454	0.797774	0.0412106	NA	NA	NA
HPB47_001156	0.782121	0.0408073	NA	NA	NA
HPB47_006393	0.754307	0.0336195	ubiquitin-dependent protein catabolic process and proteolysis involved in cellular protein catabolic process	NA	proteasome core complex, alpha-subunit complex
HPB47_006369	0.724175	0.0314752	NA	NA	membrane
HPB47_010185	0.683428	0.0203946	NA	RNA binding	NA
HPB47_009127	0.680402	0.0369709	NA	NA	mitochondrion
HPB47_010184	0.679359	0.0172997	NA	RNA binding	NA
HPB47_027283	0.677667	0.0336568	NA	calcium ion binding	NA
HPB47_011079	0.661416	0.0151744	peptidyl-lysine modification to peptidyl-hypusine	NA	NA
HPB47_020226	0.604554	0.0438665	ATP metabolic process	proton-transporting ATPase activity, rotational mechanism	NA
HPB47_021027	-0.794507	0.0484379	NA	NA	NA
HPB47_011596	-0.797847	0.0477478	NA	guanyl-nucleotide exchange factor activity	NA
HPB47_027399	-0.799947	0.0382663	regulation of transcription by RNA polymerase II	transcription coregulator activity	mediator complex
HPB47_023859	-0.911703	0.031364	NA	NA	NA
HPB47_025264	-0.914583	0.0351774	NA	NA	NA
HPB47_028157	-0.980273	0.0386756	NA	NA	membrane
HPB47_011462	-0.983002	0.00881517	regulation of transcription, DNA-templated	protein dimerization activity and DNA binding	NA
HPB47_022208	-1.04737	0.0464907	NA	NA	NA
HPB47_012625	-1.05592	0.0376924	negative regulation of apoptotic process	regulation of cell cycle	nucleus
HPB47_011344	-1.12198	0.0317629	NA	NA	NA
HPB47_010658	-1.12508	0.0374242	dolichol-linked oligosaccharide biosynthetic process	hexosyltransferase activity	NA
HPB47_006305	-1.15498	0.0422156	dolichol-linked oligosaccharide biosynthetic process and lipid metabolic process	3-oxo-5-alpha-steroid 4-dehydrogenase activity and oxidoreductase activity, acting on the CH-CH group of donors	NA
HPB47_020587	-1.15729	0.0381332	NA	oxidoreductase activity	NA
HPB47_011995	-1.19259	0.0078316	fatty acid biosynthetic process	acetyl-CoA carboxylase activity, ATP binding and metal ion binding	NA
HPB47_024787	-1.25102	0.0151742	ion transmembrane transport	transmembrane signaling receptor activity, ion channel activity and extracellular ligand-gated ion channel activity	membrane
HPB47_005396	-1.29836	0.0399871	transmembrane transport	lysozyme activity and transmembrane transporter activity	NA
HPB47_024016	-1.31367	0.0104438	NA	hormone activity	extracellular region
HPB47_028112	-1.34269	0.0310891	NA	NA	NA
HPB47_016587	-1.41822	0.0343581	NA	NA	NA
HPB47_026916	-1.49346	0.0371073	NA	protein binding	NA
HPB47_005940	-1.5019	0.00302943	translation	structural constituent of ribosome and serine-type endopeptidase inhibitor activity	ribosome and extracellular space
HPB47_026112	-1.53284	0.0481867	proteolysis	metalloendopeptidase activity	NA
HPB47_022790	-1.54829	0.0115178	NA	protein binding	NA
HPB47_024591	-1.60902	0.0269978	NA	protein binding	NA
HPB47_005016	-1.6917	0.0331859	NA	NA	NA
HPB47_001526	-1.69338	0.0496259	NA	NA	NA
HPB47_004502	-1.78361	0.0387469	NA	NA	NA
HPB47_003250	-1.79119	0.0356581	NA	NA	NA
HPB47_021962	-1.82372	0.0259557	NA	calcium ion binding	NA
HPB47_022158	-1.90246	0.0498335	NA	NA	NA
HPB47_008814	-1.92848	0.038962	NA	NA	NA
HPB47_016383	-1.93978	0.0012751	NA	NA	NA
HPB47_008986	-1.94563	0.0239291	NA	NA	NA
HPB47_010653	-1.98567	0.0125457	NA	calcium ion binding	NA
HPB47_019041	-2.00714	0.0298982	NA	protein binding	NA
HPB47_028007	-2.06942	0.0461321	NA	NA	cytoskeleton
HPB47_008153	-2.09669	0.00452208	protein phosphorylation	protein tyrosine kinase activity and ATP binding	NA
HPB47_009419	-2.2502	0.033422	G protein-coupled receptor signaling pathway	G protein-coupled receptor activity and octopamine receptor activity	membrane
HPB47_002711	-2.2558	0.0432732	NA	NA	NA
HPB47_019282	-2.26033	0.00458236	NA	monooxygenase activity, oxidoreductase activity (acting on single donors with incorporation of molecular oxygen, incorporation of two atoms of oxygen), iron ion binding and heme binding	NA
HPB47_022456	-2.28406	0.00614765	NA	NA	NA
HPB47_018993	-2.32088	0.000778117	NA	NA	NA
HPB47_006867	-2.36992	0.039152	NA	NA	NA
HPB47_017004	-2.40815	0.0261261	NA	acyl-CoA dehydrogenase activity and oxidoreductase activity, acting on the CH-CH group of donors	NA
HPB47_018921	-2.55134	0.0193857	NA	NA	NA
HPB47_028495	-2.59114	0.0368702	Wnt signaling pathway and negative regulation of Wnt signaling pathway	beta-catenin binding	NA
HPB47_020098	-2.66408	0.0330467	NA	protein binding	NA
HPB47_019623	-2.71997	0.000368007	NA	NA	NA
HPB47_012198	-2.77956	0.0228483	NA	RNA-directed 5'-3' RNA polymerase activity	NA
HPB47_025106	-2.8854	0.00290667	NA	nucleic acid binding and zinc ion binding	NA
HPB47_024533	-2.88901	0.0350949	NA	NA	NA
HPB47_026435	-2.89789	0.0149436	NA	NA	NA
HPB47_028066	-2.91595	0.0408098	NA	NA	NA
HPB47_021918	-3.12838	0.000286887	NA	NA	NA
HPB47_023702	-3.14326	0.0287916	sleep, positive regulation of voltage-gated potassium channel activity and regulation of synaptic transmission, cholinergic	NA	NA
HPB47_023274	-3.15216	0.0218107	ion transport	ion channel activity, ligand-gated ion channel activity and signaling receptor activity	membrane
HPB47_001389	-3.16311	0.00721891	NA	NA	NA
HPB47_010534	-3.20444	0.0386847	NA	NA	NA
HPB47_007746	-3.35985	0.00218712	NA	NA	membrane
HPB47_008047	-3.38811	0.0319936	response to oxidative stress	peroxidase activity and heme binding	NA
HPB47_028059	-3.40929	0.0311352	NA	NA	NA
HPB47_002069	-3.5169	0.0415926	NA	NA	membrane
HPB47_023597	-3.69015	0.00250552	NA	protein binding	NA
HPB47_010829	-3.98415	0.0423172	NA	NA	NA
HPB47_022268	-4.03671	0.0382925	proteolysis	cysteine-type peptidase activity	NA
HPB47_000546	-4.08136	0.0281069	protein K48-linked deubiquitination	thiol-dependent deubiquitinase and Lys48-specific deubiquitinase activity	NA
HPB47_026135	-4.08528	0.0137767	NA	NA	NA
HPB47_021618	-4.10573	0.0263206	NA	oxidoreductase activity	NA
HPB47_024143	-4.17754	0.0415737	body fluid secretion	diuretic hormone activity	NA
HPB47_022347	-4.34997	0.0133499	proteolysis	serine-type endopeptidase activity and protein binding	membrane
HPB47_002497	-4.42963	0.0244127	NA	NA	NA
HPB47_022280	-4.56706	0.0474973	NA	NA	NA
HPB47_005600	-4.93498	0.0318318	proteolysis	metalloendopeptidase activity and zinc ion binding	NA
HPB47_019985	-5.25195	0.00209329	ion transmembrane transport	transmembrane signaling receptor activity, ion channel activity and extracellular ligand-gated ion channel activity	membrane
HPB47_011684	-5.3691	0.0259153	NA	NA	NA
HPB47_024193	-5.41649	0.0285267	NA	NA	NA
HPB47_021662	-5.86539	0.00357432	NA	ATP-dependent protein folding chaperone and ATP binding	NA
HPB47_010036	-6.16916	0.0247378	carbohydrate metabolic process	NA	NA

## Sheet: GSEA GO
NAME	SIZE	ES	NES	NOM p-val	FDR q-val	RANK AT MAX	LEADING EDGE
RNA_SPLICING(GO:0008380)	18	0.550043	1.73671	0	1	2834	tags=56%, list=24%, signal=73%
ENDORIBONUCLEASE_ACTIVITY(GO:0004521)	41	0.440945	1.47618	0.113462	1	1762	tags=34%, list=15%, signal=40%
PYRIDOXAL_PHOSPHATE_BINDING(GO:0030170)	24	0.483282	1.43688	0.101911	1	4096	tags=58%, list=34%, signal=89%
VITAMIN_B6_BINDING(GO:0070279)	24	0.483282	1.43688	0.101911	1	4096	tags=58%, list=34%, signal=89%
MITOCHONDRION(GO:0005739)	36	0.482341	1.42316	0	1	1717	tags=33%, list=14%, signal=39%
RIBONUCLEOPROTEIN_COMPLEX(GO:1990904)	95	0.42691	1.40919	0.0983607	1	3182	tags=47%, list=27%, signal=64%
ENDONUCLEASE_ACTIVITY(GO:0004519)	46	0.406711	1.39373	0.1139	1	1762	tags=30%, list=15%, signal=36%
VITAMIN_BINDING(GO:0019842)	30	0.437159	1.38462	0.187368	1	2264	tags=33%, list=19%, signal=41%
MRNA_PROCESSING(GO:0006397)	25	0.358305	1.35122	0.10166	1	2398	tags=40%, list=20%, signal=50%
RNA-DNA_HYBRID_RIBONUCLEASE_ACTIVITY(GO:0004523)	27	0.446608	1.34203	0.112167	1	1618	tags=37%, list=14%, signal=43%
ENDOPEPTIDASE_INHIBITOR_ACTIVITY(GO:0004866)	24	0.469472	1.33274	0.0893536	1	2664	tags=42%, list=22%, signal=54%
ENDOPEPTIDASE_REGULATOR_ACTIVITY(GO:0061135)	24	0.469472	1.33274	0.0893536	1	2664	tags=42%, list=22%, signal=54%
ENDORIBONUCLEASE_ACTIVITY,_PRODUCING_5'-PHOSPHOMONOESTERS(GO:0016891)	35	0.423298	1.32553	0.11412	1	1762	tags=34%, list=15%, signal=40%
ENDONUCLEASE_ACTIVITY,_ACTIVE_WITH_EITHER_RIBO-_OR_DEOXYRIBONUCLEIC_ACIDS_AND_PRODUCING_5'-PHOSPHOMONOESTERS(GO:0016893)	35	0.423298	1.32553	0.11412	1	1762	tags=34%, list=15%, signal=40%
RIBONUCLEASE_ACTIVITY(GO:0004540)	47	0.369975	1.3251	0.110902	1	1762	tags=30%, list=15%, signal=35%
ION_TRANSMEMBRANE_TRANSPORT(GO:0034220)	33	0.423634	1.32095	0.0969697	1	3641	tags=45%, list=31%, signal=65%
MITOCHONDRIAL_INNER_MEMBRANE(GO:0005743)	15	0.537832	1.30886	0.198347	1	437	tags=20%, list=4%, signal=21%
ORGANELLE_INNER_MEMBRANE(GO:0019866)	15	0.537832	1.30886	0.198347	1	437	tags=20%, list=4%, signal=21%
OXIDOREDUCTASE_ACTIVITY,_ACTING_ON_SINGLE_DONORS_WITH_INCORPORATION_OF_MOLECULAR_OXYGEN,_INCORPORATION_OF_TWO_ATOMS_OF_OXYGEN(GO:0016702)	15	0.499531	1.29764	0.0781563	1	150	tags=20%, list=1%, signal=20%
PEPTIDASE_INHIBITOR_ACTIVITY(GO:0030414)	25	0.456523	1.29601	0.0893536	1	2664	tags=40%, list=22%, signal=51%
PEPTIDASE_REGULATOR_ACTIVITY(GO:0061134)	25	0.456523	1.29601	0.0893536	1	2664	tags=40%, list=22%, signal=51%
PROTEIN-CONTAINING_COMPLEX(GO:0032991)	335	0.262309	1.29395	0	1	3107	tags=30%, list=26%, signal=39%
OXIDOREDUCTASE_ACTIVITY,_ACTING_ON_SINGLE_DONORS_WITH_INCORPORATION_OF_MOLECULAR_OXYGEN(GO:0016701)	16	0.494361	1.27491	0.172549	1	150	tags=19%, list=1%, signal=19%
DIOXYGENASE_ACTIVITY(GO:0051213)	16	0.460207	1.25387	0.176353	1	150	tags=19%, list=1%, signal=19%
ENZYME_INHIBITOR_ACTIVITY(GO:0004857)	33	0.424727	1.24802	0.0895238	1	2664	tags=36%, list=22%, signal=47%
MONOVALENT_INORGANIC_CATION_TRANSPORT(GO:0015672)	50	0.298388	1.24478	0.0979592	1	2383	tags=24%, list=20%, signal=30%
OXIDOREDUCTASE_ACTIVITY,_ACTING_ON_THE_CH-OH_GROUP_OF_DONORS,_NAD_OR_NADP_AS_ACCEPTOR(GO:0016616)	25	0.408404	1.2416	0.134043	1	3699	tags=48%, list=31%, signal=70%
NUCLEASE_ACTIVITY(GO:0004518)	62	0.373465	1.23957	0	1	1762	tags=27%, list=15%, signal=32%
ACTIVE_TRANSMEMBRANE_TRANSPORTER_ACTIVITY(GO:0022804)	81	0.31618	1.23563	0.105033	1	2225	tags=25%, list=19%, signal=30%
MITOCHONDRIAL_ENVELOPE(GO:0005740)	24	0.41739	1.23175	0.27789	1	437	tags=17%, list=4%, signal=17%
MITOCHONDRIAL_PART(GO:0044429)	27	0.427491	1.21507	0.275654	1	1717	tags=30%, list=14%, signal=35%
ATPASE_ACTIVITY,_COUPLED_TO_TRANSMEMBRANE_MOVEMENT_OF_SUBSTANCES(GO:0042626)	51	0.299881	1.21185	0.0653061	1	484	tags=10%, list=4%, signal=10%
PRIMARY_ACTIVE_TRANSMEMBRANE_TRANSPORTER_ACTIVITY(GO:0015399)	51	0.299881	1.21185	0.0653061	1	484	tags=10%, list=4%, signal=10%
P-P-BOND-HYDROLYSIS-DRIVEN_TRANSMEMBRANE_TRANSPORTER_ACTIVITY(GO:0015405)	51	0.299881	1.21185	0.0653061	1	484	tags=10%, list=4%, signal=10%
ATPASE_ACTIVITY,_COUPLED_TO_MOVEMENT_OF_SUBSTANCES(GO:0043492)	51	0.299881	1.21185	0.0653061	1	484	tags=10%, list=4%, signal=10%
INTRACELLULAR_PART(GO:0044424)	562	0.226548	1.21034	0.121387	1	3028	tags=28%, list=25%, signal=35%
NON-MEMBRANE-BOUNDED_ORGANELLE(GO:0043228)	151	0.28192	1.20742	0.32449	1	3232	tags=32%, list=27%, signal=44%
INTRACELLULAR_NON-MEMBRANE-BOUNDED_ORGANELLE(GO:0043232)	151	0.28192	1.20742	0.32449	1	3232	tags=32%, list=27%, signal=44%
MEMBRANE-ENCLOSED_LUMEN(GO:0031974)	52	0.368185	1.19548	0.20381	1	2182	tags=29%, list=18%, signal=35%
ORGANELLE_LUMEN(GO:0043233)	52	0.368185	1.19548	0.20381	1	2182	tags=29%, list=18%, signal=35%
INTRACELLULAR_ORGANELLE_LUMEN(GO:0070013)	52	0.368185	1.19548	0.20381	1	2182	tags=29%, list=18%, signal=35%
MITOCHONDRIAL_MEMBRANE(GO:0031966)	22	0.434854	1.19469	0.27789	1	437	tags=18%, list=4%, signal=19%
IRON_ION_BINDING(GO:0005506)	101	0.330031	1.19381	0	1	1923	tags=31%, list=16%, signal=36%
ORGANONITROGEN_COMPOUND_BIOSYNTHETIC_PROCESS(GO:1901566)	239	0.240359	1.17602	0.20904	1	3133	tags=33%, list=26%, signal=44%
ORGANELLE_ENVELOPE(GO:0031967)	30	0.384203	1.16591	0.373225	1	437	tags=13%, list=4%, signal=14%
ENVELOPE(GO:0031975)	30	0.384203	1.16591	0.373225	1	437	tags=13%, list=4%, signal=14%
SULFOTRANSFERASE_ACTIVITY(GO:0008146)	92	0.424512	1.16462	0.215953	1	3008	tags=51%, list=25%, signal=68%
UBIQUITIN-DEPENDENT_PROTEIN_CATABOLIC_PROCESS(GO:0006511)	30	0.340895	1.16313	0.20632	1	3969	tags=50%, list=33%, signal=75%
MODIFICATION-DEPENDENT_PROTEIN_CATABOLIC_PROCESS(GO:0019941)	30	0.340895	1.16313	0.20632	1	3969	tags=50%, list=33%, signal=75%
MODIFICATION-DEPENDENT_MACROMOLECULE_CATABOLIC_PROCESS(GO:0043632)	30	0.340895	1.16313	0.20632	1	3969	tags=50%, list=33%, signal=75%
CATION_TRANSMEMBRANE_TRANSPORT(GO:0098655)	31	0.364301	1.16247	0.342052	1	3641	tags=45%, list=31%, signal=65%
INORGANIC_ION_TRANSMEMBRANE_TRANSPORT(GO:0098660)	31	0.364301	1.16247	0.342052	1	3641	tags=45%, list=31%, signal=65%
INORGANIC_CATION_TRANSMEMBRANE_TRANSPORT(GO:0098662)	31	0.364301	1.16247	0.342052	1	3641	tags=45%, list=31%, signal=65%
NUCLEAR_PART(GO:0044428)	69	0.305207	1.16101	0.287313	1	2193	tags=23%, list=18%, signal=28%
INTRACELLULAR_ORGANELLE(GO:0043229)	460	0.21527	1.16012	0.123529	1	3232	tags=28%, list=27%, signal=37%
ANION_TRANSPORT(GO:0006820)	20	0.369113	1.15899	0.226804	1	1538	tags=30%, list=13%, signal=34%
ATPASE_ACTIVITY,_COUPLED(GO:0042623)	61	0.266559	1.15789	0	1	1263	tags=13%, list=11%, signal=15%
ORGANELLE(GO:0043226)	461	0.214743	1.15497	0.123529	1	3232	tags=28%, list=27%, signal=37%
CELLULAR_NITROGEN_COMPOUND_BIOSYNTHETIC_PROCESS(GO:0044271)	420	0.196769	1.15304	0.110476	1	2810	tags=27%, list=24%, signal=34%
STRUCTURAL_CONSTITUENT_OF_RIBOSOME(GO:0003735)	75	0.407871	1.15119	0.32582	1	3202	tags=47%, list=27%, signal=63%
MRNA_METABOLIC_PROCESS(GO:0016071)	32	0.278289	1.15101	0.224066	1	2398	tags=34%, list=20%, signal=43%
INTRACELLULAR_MEMBRANE-BOUNDED_ORGANELLE(GO:0043231)	319	0.224012	1.151	0.109023	1	2980	tags=26%, list=25%, signal=34%
TRNA_AMINOACYLATION_FOR_PROTEIN_TRANSLATION(GO:0006418)	29	0.376713	1.15097	0.312139	1	2782	tags=45%, list=23%, signal=58%
INTRACELLULAR(GO:0005622)	598	0.209434	1.14988	0.121387	1	3107	tags=27%, list=26%, signal=35%
CELLULAR_PROTEIN-CONTAINING_COMPLEX_ASSEMBLY(GO:0034622)	27	0.296122	1.1479	0.0936903	1	2726	tags=30%, list=23%, signal=38%
TRANSFERASE_ACTIVITY,_TRANSFERRING_SULFUR-CONTAINING_GROUPS(GO:0016782)	93	0.411884	1.14645	0.315175	1	3008	tags=51%, list=25%, signal=67%
CELL(GO:0005623)	615	0.207456	1.14318	0.11368	1	3107	tags=27%, list=26%, signal=35%
CELL_PART(GO:0044464)	615	0.207456	1.14318	0.11368	1	3107	tags=27%, list=26%, signal=35%
BIOSYNTHETIC_PROCESS(GO:0009058)	593	0.206405	1.14267	0.0895238	1	2917	tags=27%, list=25%, signal=34%
INTRACELLULAR_ORGANELLE_PART(GO:0044446)	208	0.214728	1.14176	0.11368	1	2571	tags=21%, list=22%, signal=27%
ORGANELLE_PART(GO:0044422)	209	0.213716	1.13889	0	1	2571	tags=21%, list=22%, signal=26%
RIBOSOME(GO:0005840)	75	0.397723	1.13798	0.32582	1	3182	tags=45%, list=27%, signal=62%
MEMBRANE-BOUNDED_ORGANELLE(GO:0043227)	328	0.217329	1.13716	0.109023	1	2980	tags=26%, list=25%, signal=33%
NEUROTRANSMITTER:SODIUM_SYMPORTER_ACTIVITY(GO:0005328)	18	0.393714	1.1371	0.188492	1	4294	tags=67%, list=36%, signal=104%
NEUROTRANSMITTER_TRANSPORTER_ACTIVITY(GO:0005326)	18	0.393714	1.1371	0.188492	1	4294	tags=67%, list=36%, signal=104%
SOLUTE:CATION_SYMPORTER_ACTIVITY(GO:0015294)	18	0.393714	1.1371	0.188492	1	4294	tags=67%, list=36%, signal=104%
SOLUTE:SODIUM_SYMPORTER_ACTIVITY(GO:0015370)	18	0.393714	1.1371	0.188492	1	4294	tags=67%, list=36%, signal=104%
CYTOPLASMIC_PART(GO:0044444)	212	0.294081	1.12969	0.283058	1	3232	tags=35%, list=27%, signal=47%
PROTEOLYSIS_INVOLVED_IN_CELLULAR_PROTEIN_CATABOLIC_PROCESS(GO:0051603)	38	0.36791	1.12901	0.30814	1	3131	tags=42%, list=26%, signal=57%
CELLULAR_PROTEIN_CATABOLIC_PROCESS(GO:0044257)	38	0.36791	1.12901	0.30814	1	3131	tags=42%, list=26%, signal=57%
TRANSLATION(GO:0006412)	120	0.322897	1.12483	0.535124	1	3107	tags=43%, list=26%, signal=57%
PROTON_TRANSMEMBRANE_TRANSPORT(GO:1902600)	25	0.417471	1.11627	0.27044	1	3641	tags=48%, list=31%, signal=69%
SECONDARY_ACTIVE_TRANSMEMBRANE_TRANSPORTER_ACTIVITY(GO:0015291)	30	0.377065	1.11504	0.296943	1	3057	tags=43%, list=26%, signal=58%
GENE_EXPRESSION(GO:0010467)	450	0.209445	1.11035	0.111324	1	2782	tags=27%, list=23%, signal=34%
PEPTIDE_BIOSYNTHETIC_PROCESS(GO:0043043)	122	0.318402	1.10515	0.535124	1	3107	tags=42%, list=26%, signal=56%
CELLULAR_MACROMOLECULE_BIOSYNTHETIC_PROCESS(GO:0034645)	458	0.217528	1.1042	0.299611	1	2782	tags=27%, list=23%, signal=34%
MACROMOLECULE_BIOSYNTHETIC_PROCESS(GO:0009059)	459	0.216152	1.10351	0.299611	1	2782	tags=27%, list=23%, signal=34%
OXIDOREDUCTASE_ACTIVITY,_ACTING_ON_CH-OH_GROUP_OF_DONORS(GO:0016614)	30	0.341826	1.10163	0.425403	1	3699	tags=43%, list=31%, signal=63%
METAL_ION_TRANSPORT(GO:0030001)	48	0.261581	1.10066	0.308617	1	513	tags=10%, list=4%, signal=11%
RNA_BINDING(GO:0003723)	127	0.219809	1.09864	0.350622	1	2794	tags=30%, list=24%, signal=39%
NUCLEAR_LUMEN(GO:0031981)	48	0.347912	1.09643	0.295585	1	1041	tags=19%, list=9%, signal=20%
MONOSACCHARIDE_METABOLIC_PROCESS(GO:0005996)	16	0.408772	1.093	0.316832	1	1999	tags=31%, list=17%, signal=38%
HEXOSE_METABOLIC_PROCESS(GO:0019318)	16	0.408772	1.093	0.316832	1	1999	tags=31%, list=17%, signal=38%
STRUCTURAL_MOLECULE_ACTIVITY(GO:0005198)	133	0.325169	1.09095	0.407025	1	3367	tags=43%, list=28%, signal=59%
MONOVALENT_INORGANIC_CATION_TRANSMEMBRANE_TRANSPORTER_ACTIVITY(GO:0015077)	55	0.300357	1.08797	0.209052	1	3174	tags=33%, list=27%, signal=44%
ORGANIC_SUBSTANCE_BIOSYNTHETIC_PROCESS(GO:1901576)	570	0.197357	1.08774	0.2	1	2917	tags=27%, list=25%, signal=34%
NUCLEOPLASM(GO:0005654)	39	0.320846	1.0868	0.295585	1	1041	tags=18%, list=9%, signal=20%
NUCLEOPLASM_PART(GO:0044451)	39	0.320846	1.0868	0.295585	1	1041	tags=18%, list=9%, signal=20%
CYTOPLASM(GO:0005737)	255	0.266375	1.08545	0.535124	1	3232	tags=35%, list=27%, signal=46%
HOMEOSTATIC_PROCESS(GO:0042592)	29	0.3321	1.08049	0.413223	1	2171	tags=31%, list=18%, signal=38%
OXIDATION-REDUCTION_PROCESS(GO:0055114)	307	0.26695	1.07382	0.32582	1	1967	tags=22%, list=17%, signal=26%
TETRAPYRROLE_BINDING(GO:0046906)	109	0.279704	1.07327	0.423002	1	1991	tags=29%, list=17%, signal=35%
PEPTIDE_METABOLIC_PROCESS(GO:0006518)	125	0.310024	1.07248	0.535124	1	3107	tags=42%, list=26%, signal=56%
CATALYTIC_ACTIVITY(GO:0003824)	2102	0.189758	1.06678	0	1	2747	tags=24%, list=23%, signal=26%
CELLULAR_PROTEIN_METABOLIC_PROCESS(GO:0044267)	518	0.171307	1.0655	0.20632	1	3146	tags=29%, list=26%, signal=38%
CELLULAR_BIOSYNTHETIC_PROCESS(GO:0044249)	552	0.197523	1.06068	0.2	1	2903	tags=27%, list=24%, signal=34%
OXIDOREDUCTASE_ACTIVITY(GO:0016491)	304	0.262533	1.05701	0.444444	1	1967	tags=21%, list=17%, signal=25%
CELLULAR_HOMEOSTASIS(GO:0019725)	27	0.335298	1.05634	0.409836	1	2171	tags=33%, list=18%, signal=41%
CATION_TRANSPORT(GO:0006812)	102	0.241455	1.04968	0.303158	1	1122	tags=15%, list=9%, signal=16%
AMIDE_BIOSYNTHETIC_PROCESS(GO:0043604)	124	0.299878	1.04486	0.535124	1	3107	tags=41%, list=26%, signal=55%
SULFURIC_ESTER_HYDROLASE_ACTIVITY(GO:0008484)	17	0.327494	1.04376	0.284585	1	2020	tags=24%, list=17%, signal=28%
TRANSFERASE_ACTIVITY,_TRANSFERRING_ACYL_GROUPS(GO:0016746)	47	0.239353	1.04031	0.301653	1	816	tags=15%, list=7%, signal=16%
OXIDOREDUCTASE_ACTIVITY,_ACTING_ON_PAIRED_DONORS,_WITH_INCORPORATION_OR_REDUCTION_OF_MOLECULAR_OXYGEN(GO:0016705)	107	0.269034	1.04006	0.521401	1	1923	tags=27%, list=16%, signal=32%
NUCLEOSIDE_BINDING(GO:0001882)	122	0.206197	1.03929	0.403727	1	1579	tags=16%, list=13%, signal=19%
HEME_BINDING(GO:0020037)	105	0.276925	1.03922	0.42885	1	1923	tags=29%, list=16%, signal=34%
PROTON_TRANSMEMBRANE_TRANSPORTER_ACTIVITY(GO:0015078)	27	0.395506	1.0388	0.27044	1	3641	tags=41%, list=31%, signal=59%
GTP_BINDING(GO:0005525)	121	0.207225	1.02814	0.503106	1	1579	tags=17%, list=13%, signal=19%
PURINE_NUCLEOSIDE_BINDING(GO:0001883)	121	0.207225	1.02814	0.503106	1	1579	tags=17%, list=13%, signal=19%
RIBONUCLEOSIDE_BINDING(GO:0032549)	121	0.207225	1.02814	0.503106	1	1579	tags=17%, list=13%, signal=19%
PURINE_RIBONUCLEOSIDE_BINDING(GO:0032550)	121	0.207225	1.02814	0.503106	1	1579	tags=17%, list=13%, signal=19%
GUANYL_RIBONUCLEOTIDE_BINDING(GO:0032561)	121	0.207225	1.02814	0.503106	1	1579	tags=17%, list=13%, signal=19%
HYDROLASE_ACTIVITY(GO:0016787)	843	0.174869	1.01872	0.211538	1	2674	tags=23%, list=23%, signal=27%
METABOLIC_PROCESS(GO:0008152)	1896	0.178838	1.01825	0.306483	1	2782	tags=25%, list=23%, signal=27%
CHROMOSOME(GO:0005694)	31	0.374924	1.01603	0.314672	1	2384	tags=29%, list=20%, signal=36%
REGULATION_OF_BIOLOGICAL_QUALITY(GO:0065008)	40	0.263674	1.01575	0.408163	1	2171	tags=23%, list=18%, signal=27%
RIBONUCLEOPROTEIN_COMPLEX_BIOGENESIS(GO:0022613)	25	0.305937	1.01542	0.527985	1	3285	tags=40%, list=28%, signal=55%
CELLULAR_AMIDE_METABOLIC_PROCESS(GO:0043603)	127	0.292239	1.01494	0.535124	1	3107	tags=41%, list=26%, signal=55%
PROTEIN_METABOLIC_PROCESS(GO:0019538)	774	0.179779	1.01352	0.444008	1	2711	tags=26%, list=23%, signal=32%
COFACTOR_BINDING(GO:0048037)	217	0.233126	1.01069	0.327869	1	2028	tags=22%, list=17%, signal=26%
PROTON-TRANSPORTING_TWO-SECTOR_ATPASE_COMPLEX(GO:0016469)	18	0.372338	1.00342	0.361789	1	3641	tags=44%, list=31%, signal=64%
CATALYTIC_ACTIVITY,_ACTING_ON_RNA(GO:0140098)	124	0.268262	1.00109	0.525591	1	3876	tags=45%, list=33%, signal=66%
LOCALIZATION(GO:0051179)	608	0.199954	0.999048	0.309051	1	1697	tags=15%, list=14%, signal=17%
SYMPORTER_ACTIVITY(GO:0015293)	24	0.310603	0.998365	0.305439	1	4294	tags=58%, list=36%, signal=91%
GUANYL_NUCLEOTIDE_BINDING(GO:0019001)	130	0.202612	0.997748	0.494908	1	1579	tags=16%, list=13%, signal=18%
TRANSPORT(GO:0006810)	599	0.200334	0.997684	0.309051	1	1697	tags=15%, list=14%, signal=17%
AMINOACYL-TRNA_LIGASE_ACTIVITY(GO:0004812)	34	0.327336	0.997051	0.411417	1	2782	tags=41%, list=23%, signal=54%
LIGASE_ACTIVITY,_FORMING_CARBON-OXYGEN_BONDS(GO:0016875)	34	0.327336	0.997051	0.411417	1	2782	tags=41%, list=23%, signal=54%
CHROMATIN_ORGANIZATION(GO:0006325)	19	0.336846	0.995919	0.609524	1	2726	tags=37%, list=23%, signal=48%
CHROMOSOME_ORGANIZATION(GO:0051276)	34	0.287424	0.994379	0.508539	1	2726	tags=26%, list=23%, signal=34%
LIGASE_ACTIVITY(GO:0016874)	60	0.209775	0.993894	0.285433	1	2782	tags=30%, list=23%, signal=39%
ESTABLISHMENT_OF_LOCALIZATION(GO:0051234)	600	0.199613	0.992765	0.309051	1	1697	tags=15%, list=14%, signal=17%
CELLULAR_COMPONENT_ASSEMBLY(GO:0022607)	44	0.235459	0.990621	0.528958	1	2726	tags=30%, list=23%, signal=38%
PEPTIDASE_ACTIVITY(GO:0008233)	290	0.214608	0.985519	0.603143	1	2665	tags=29%, list=22%, signal=37%
IRON-SULFUR_CLUSTER_BINDING(GO:0051536)	16	0.325178	0.980363	0.409002	1	1238	tags=19%, list=10%, signal=21%
METAL_CLUSTER_BINDING(GO:0051540)	16	0.325178	0.980363	0.409002	1	1238	tags=19%, list=10%, signal=21%
ISOMERASE_ACTIVITY(GO:0016853)	37	0.254281	0.979483	0.588015	1	2329	tags=24%, list=20%, signal=30%
ORGANONITROGEN_COMPOUND_METABOLIC_PROCESS(GO:1901564)	896	0.171163	0.978159	0.711765	1	2843	tags=27%, list=24%, signal=32%
CELLULAR_LOCALIZATION(GO:0051641)	82	0.273634	0.976674	0.504167	1	3125	tags=30%, list=26%, signal=41%
MOLECULAR_FUNCTION(GO:0003674)	4967	0.161632	0.975704	0.609901	1	2840	tags=24%, list=24%, signal=18%
BIOLOGICAL_PROCESS(GO:0008150)	2932	0.168797	0.970688	0.493927	1	2782	tags=24%, list=23%, signal=23%
TRANSFERASE_ACTIVITY(GO:0016740)	651	0.166076	0.970193	0.708885	1	3058	tags=27%, list=26%, signal=34%
COFACTOR_METABOLIC_PROCESS(GO:0051186)	33	0.269415	0.967549	0.316384	1	4348	tags=61%, list=37%, signal=95%
SODIUM_ION_TRANSMEMBRANE_TRANSPORTER_ACTIVITY(GO:0015081)	26	0.277277	0.966196	0.606362	1	387	tags=12%, list=3%, signal=12%
HYDROLASE_ACTIVITY,_ACTING_ON_ESTER_BONDS(GO:0016788)	165	0.218631	0.965785	0.416507	1	2663	tags=24%, list=22%, signal=31%
ION_TRANSPORT(GO:0006811)	192	0.202625	0.965699	0.507527	1	1122	tags=14%, list=9%, signal=15%
TRANSMEMBRANE_TRANSPORT(GO:0055085)	380	0.212899	0.963459	0.399573	1	1697	tags=16%, list=14%, signal=18%
PROTEASOME_COMPLEX(GO:0000502)	16	0.502088	0.962011	0.428571	1	2601	tags=50%, list=22%, signal=64%
ENDOPEPTIDASE_COMPLEX(GO:1905369)	16	0.502088	0.962011	0.428571	1	2601	tags=50%, list=22%, signal=64%
ORGANONITROGEN_COMPOUND_CATABOLIC_PROCESS(GO:1901565)	50	0.296878	0.961802	0.32449	1	3969	tags=50%, list=33%, signal=75%
PROTEIN_LOCALIZATION(GO:0008104)	73	0.236077	0.956483	0.504167	1	3125	tags=30%, list=26%, signal=41%
COFACTOR_BIOSYNTHETIC_PROCESS(GO:0051188)	25	0.294428	0.955707	0.425612	1	4348	tags=56%, list=37%, signal=88%
PROTEIN-CONTAINING_COMPLEX_ASSEMBLY(GO:0065003)	37	0.242401	0.952229	0.620155	1	2726	tags=27%, list=23%, signal=35%
PHOSPHORIC_DIESTER_HYDROLASE_ACTIVITY(GO:0008081)	21	0.293042	0.950338	0.404301	1	2585	tags=33%, list=22%, signal=43%
PROTEOLYSIS(GO:0006508)	318	0.212792	0.949873	0.581532	1	2665	tags=29%, list=22%, signal=36%
PROTEIN_CATABOLIC_PROCESS(GO:0030163)	41	0.319993	0.949686	0.42449	1	3969	tags=51%, list=33%, signal=77%
RESPONSE_TO_CHEMICAL(GO:0042221)	15	0.344527	0.94948	0.61167	1	1771	tags=27%, list=15%, signal=31%
VESICLE-MEDIATED_TRANSPORT(GO:0016192)	62	0.257569	0.947575	0.422917	1	1253	tags=15%, list=11%, signal=16%
COENZYME_METABOLIC_PROCESS(GO:0006732)	22	0.299142	0.946961	0.537736	1	4241	tags=55%, list=36%, signal=85%
TRANSFERASE_COMPLEX(GO:1990234)	29	0.221154	0.943989	0.594796	1	4801	tags=48%, list=40%, signal=81%
AMINO_ACID_ACTIVATION(GO:0043038)	33	0.314851	0.943585	0.492126	1	2782	tags=39%, list=23%, signal=51%
TRNA_AMINOACYLATION(GO:0043039)	33	0.314851	0.943585	0.492126	1	2782	tags=39%, list=23%, signal=51%
PEPTIDASE_ACTIVITY,_ACTING_ON_L-AMINO_ACID_PEPTIDES(GO:0070011)	282	0.210659	0.94005	0.805501	1	2665	tags=29%, list=22%, signal=37%
ESTABLISHMENT_OF_PROTEIN_LOCALIZATION(GO:0045184)	69	0.215749	0.939377	0.504167	1	3125	tags=29%, list=26%, signal=39%
SERINE-TYPE_PEPTIDASE_ACTIVITY(GO:0008236)	94	0.235863	0.935975	0.492693	1	2665	tags=32%, list=22%, signal=41%
SERINE_HYDROLASE_ACTIVITY(GO:0017171)	94	0.235863	0.935975	0.492693	1	2665	tags=32%, list=22%, signal=41%
ORGANIC_SUBSTANCE_TRANSPORT(GO:0071702)	102	0.227999	0.934203	0.5	1	1253	tags=13%, list=11%, signal=14%
NUCLEOTIDYLTRANSFERASE_ACTIVITY(GO:0016779)	52	0.311916	0.934123	0.585413	1	4016	tags=42%, list=34%, signal=64%
TRANSITION_METAL_ION_BINDING(GO:0046914)	293	0.21025	0.931541	0.512287	1	2861	tags=29%, list=24%, signal=37%
INORGANIC_CATION_TRANSMEMBRANE_TRANSPORTER_ACTIVITY(GO:0022890)	76	0.241492	0.925338	0.487069	1	3191	tags=30%, list=27%, signal=41%
CELLULAR_COMPONENT(GO:0005575)	1603	0.165029	0.91929	0.688889	1	2270	tags=19%, list=19%, signal=20%
INTRACELLULAR_TRANSPORT(GO:0046907)	68	0.239857	0.91545	0.479167	1	1253	tags=15%, list=11%, signal=16%
ESTABLISHMENT_OF_LOCALIZATION_IN_CELL(GO:0051649)	68	0.239857	0.91545	0.479167	1	1253	tags=15%, list=11%, signal=16%
ENDOPEPTIDASE_ACTIVITY(GO:0004175)	191	0.23382	0.914693	0.734653	1	2665	tags=32%, list=22%, signal=41%
COENZYME_BIOSYNTHETIC_PROCESS(GO:0009108)	19	0.303713	0.914337	0.413208	1	2166	tags=26%, list=18%, signal=32%
PEPTIDASE_COMPLEX(GO:1905368)	19	0.462753	0.910959	0.577551	1	2601	tags=42%, list=22%, signal=54%
ORGANIC_SUBSTANCE_METABOLIC_PROCESS(GO:0071704)	1565	0.164059	0.908951	0.702429	1	2782	tags=24%, list=23%, signal=27%
TRANSPOSASE_ACTIVITY(GO:0004803)	27	0.310627	0.897258	0.688889	1	1571	tags=22%, list=13%, signal=26%
PRIMARY_METABOLIC_PROCESS(GO:0044238)	1499	0.160867	0.895708	0.696787	1	2861	tags=25%, list=24%, signal=29%
MITOCHONDRIAL_PROTEIN_COMPLEX(GO:0098798)	18	0.351898	0.892675	0.525355	1	1717	tags=33%, list=14%, signal=39%
CARBOXYPEPTIDASE_ACTIVITY(GO:0004180)	22	0.257116	0.890667	0.517745	1	1752	tags=27%, list=15%, signal=32%
NEGATIVE_REGULATION_OF_CELLULAR_PROCESS(GO:0048523)	22	0.270364	0.889762	0.705224	1	519	tags=9%, list=4%, signal=9%
PROTEIN_TRANSPORT(GO:0015031)	68	0.204563	0.885439	0.502075	1	3125	tags=28%, list=26%, signal=38%
PEPTIDE_TRANSPORT(GO:0015833)	68	0.204563	0.885439	0.502075	1	3125	tags=28%, list=26%, signal=38%
AMIDE_TRANSPORT(GO:0042886)	68	0.204563	0.885439	0.502075	1	3125	tags=28%, list=26%, signal=38%
NUCLEUS(GO:0005634)	218	0.195484	0.884514	0.514395	1	1077	tags=11%, list=9%, signal=12%
CELLULAR_NITROGEN_COMPOUND_METABOLIC_PROCESS(GO:0034641)	668	0.173458	0.882471	0.714575	1	2811	tags=24%, list=24%, signal=30%
SECRETION(GO:0046903)	16	0.295682	0.88002	0.490982	1	2467	tags=31%, list=21%, signal=39%
CELL_REDOX_HOMEOSTASIS(GO:0045454)	23	0.289884	0.8777	0.409836	1	1295	tags=22%, list=11%, signal=24%
CELLULAR_MACROMOLECULE_METABOLIC_PROCESS(GO:0044260)	882	0.159122	0.877252	0.807692	1	2782	tags=23%, list=23%, signal=28%
PLASMA_MEMBRANE_PART(GO:0044459)	16	0.33483	0.876898	0.594595	1	915	tags=13%, list=8%, signal=14%
TRANSPORTER_ACTIVITY(GO:0005215)	391	0.186095	0.874009	0.800875	1	2225	tags=19%, list=19%, signal=23%
CELLULAR_PROTEIN_LOCALIZATION(GO:0034613)	62	0.222026	0.87244	0.378099	1	3125	tags=29%, list=26%, signal=39%
CELLULAR_MACROMOLECULE_LOCALIZATION(GO:0070727)	62	0.222026	0.87244	0.378099	1	3125	tags=29%, list=26%, signal=39%
CATION_BINDING(GO:0043169)	477	0.169689	0.871078	0.701323	1	3373	tags=32%, list=28%, signal=42%
DNA-DIRECTED_5'-3'_RNA_POLYMERASE_ACTIVITY(GO:0003899)	21	0.32986	0.867914	0.701581	1	3848	tags=52%, list=32%, signal=77%
CELLULAR_MACROMOLECULE_CATABOLIC_PROCESS(GO:0044265)	48	0.252565	0.865006	0.516966	1	3131	tags=35%, list=26%, signal=48%
CELLULAR_METABOLIC_PROCESS(GO:0044237)	1201	0.151249	0.864924	0.793522	1	2859	tags=23%, list=24%, signal=28%
TRANSMEMBRANE_TRANSPORTER_ACTIVITY(GO:0022857)	347	0.184535	0.863412	0.890591	1	1695	tags=15%, list=14%, signal=17%
MACROMOLECULE_METABOLIC_PROCESS(GO:0043170)	1271	0.169692	0.85358	0.795547	1	2782	tags=25%, list=23%, signal=29%
EXOPEPTIDASE_ACTIVITY(GO:0008238)	29	0.236171	0.852783	0.678879	1	1752	tags=24%, list=15%, signal=28%
METAL_ION_BINDING(GO:0046872)	475	0.166855	0.85244	0.72888	1	3373	tags=32%, list=28%, signal=42%
NITROGEN_COMPOUND_METABOLIC_PROCESS(GO:0006807)	1372	0.162848	0.850387	0.898785	1	2835	tags=25%, list=24%, signal=29%
MACROMOLECULE_CATABOLIC_PROCESS(GO:0009057)	51	0.236588	0.840394	0.516966	1	3131	tags=33%, list=26%, signal=45%
ORGANELLE_MEMBRANE(GO:0031090)	46	0.278557	0.838055	0.462475	1	915	tags=13%, list=8%, signal=14%
RNA_PROCESSING(GO:0006396)	78	0.217865	0.837601	0.611855	1	4117	tags=42%, list=35%, signal=64%
CATION_TRANSMEMBRANE_TRANSPORTER_ACTIVITY(GO:0008324)	96	0.210877	0.837568	0.767241	1	3191	tags=30%, list=27%, signal=41%
CARBOHYDRATE_DERIVATIVE_METABOLIC_PROCESS(GO:1901135)	153	0.185905	0.831653	0.69901	1	2890	tags=26%, list=24%, signal=34%
NUCLEIC_ACID_BINDING(GO:0003676)	840	0.17083	0.825124	0.792706	1	2903	tags=25%, list=24%, signal=31%
ENZYME_REGULATOR_ACTIVITY(GO:0030234)	63	0.22351	0.823435	0.572874	1	2946	tags=27%, list=25%, signal=36%
GTPASE_ACTIVITY(GO:0003924)	105	0.174687	0.821109	0.670732	1	1579	tags=13%, list=13%, signal=15%
PROTEIN-CONTAINING_COMPLEX_SUBUNIT_ORGANIZATION(GO:0043933)	40	0.202376	0.820291	0.812016	1	2726	tags=25%, list=23%, signal=32%
MACROMOLECULE_LOCALIZATION(GO:0033036)	95	0.18914	0.819558	0.475207	1	1253	tags=13%, list=11%, signal=14%
REGULATION_OF_CATALYTIC_ACTIVITY(GO:0050790)	17	0.291579	0.81735	0.772917	1	509	tags=12%, list=4%, signal=12%
5'-3'_RNA_POLYMERASE_ACTIVITY(GO:0034062)	29	0.262921	0.813662	0.586956	1	3546	tags=38%, list=30%, signal=54%
RNA_POLYMERASE_ACTIVITY(GO:0097747)	29	0.262921	0.813662	0.586956	1	3546	tags=38%, list=30%, signal=54%
PROTEIN_DIMERIZATION_ACTIVITY(GO:0046983)	75	0.191039	0.812486	0.817635	1	2522	tags=23%, list=21%, signal=29%
CARBOHYDRATE_BINDING(GO:0030246)	24	0.244648	0.81241	0.759575	1	1569	tags=21%, list=13%, signal=24%
TRANSFERASE_ACTIVITY,_TRANSFERRING_ONE-CARBON_GROUPS(GO:0016741)	64	0.218122	0.807593	0.706667	1	3373	tags=34%, list=28%, signal=48%
DNA_REPLICATION(GO:0006260)	33	0.33246	0.807206	0.690283	1	1335	tags=18%, list=11%, signal=20%
PROTEIN_GLYCOSYLATION(GO:0006486)	55	0.222962	0.806426	0.808349	1	3246	tags=31%, list=27%, signal=42%
GLYCOPROTEIN_BIOSYNTHETIC_PROCESS(GO:0009101)	55	0.222962	0.806426	0.808349	1	3246	tags=31%, list=27%, signal=42%
MACROMOLECULE_GLYCOSYLATION(GO:0043413)	55	0.222962	0.806426	0.808349	1	3246	tags=31%, list=27%, signal=42%
GLYCOSYLATION(GO:0070085)	55	0.222962	0.806426	0.808349	1	3246	tags=31%, list=27%, signal=42%
NEGATIVE_REGULATION_OF_BIOLOGICAL_PROCESS(GO:0048519)	29	0.217789	0.79827	0.793951	1	1942	tags=17%, list=16%, signal=21%
INTRACELLULAR_PROTEIN_TRANSPORT(GO:0006886)	57	0.199517	0.795541	0.6	1	1040	tags=12%, list=9%, signal=13%
PURINE_RIBONUCLEOTIDE_METABOLIC_PROCESS(GO:0009150)	33	0.223939	0.793641	0.702128	1	3849	tags=39%, list=32%, signal=58%
RIBONUCLEOTIDE_METABOLIC_PROCESS(GO:0009259)	33	0.223939	0.793641	0.702128	1	3849	tags=39%, list=32%, signal=58%
RIBOSE_PHOSPHATE_METABOLIC_PROCESS(GO:0019693)	33	0.223939	0.793641	0.702128	1	3849	tags=39%, list=32%, signal=58%
COENZYME_BINDING(GO:0050662)	92	0.185068	0.790937	0.805556	1	3417	tags=28%, list=29%, signal=39%
CATALYTIC_COMPLEX(GO:1902494)	72	0.182552	0.790189	0.506591	1	2856	tags=22%, list=24%, signal=29%
PLASMA_MEMBRANE(GO:0005886)	18	0.289812	0.784206	0.796258	1	915	tags=11%, list=8%, signal=12%
CELLULAR_COMPONENT_BIOGENESIS(GO:0044085)	63	0.184526	0.779823	0.816135	1	2726	tags=25%, list=23%, signal=33%
ORGANIC_CYCLIC_COMPOUND_BIOSYNTHETIC_PROCESS(GO:1901362)	306	0.155477	0.776036	0.80396	1	2810	tags=23%, list=24%, signal=30%
GALACTOSYLTRANSFERASE_ACTIVITY(GO:0008378)	28	0.274289	0.775676	0.72296	1	1215	tags=18%, list=10%, signal=20%
STRUCTURAL_CONSTITUENT_OF_CUTICLE(GO:0042302)	42	0.267736	0.774161	0.712871	1	2670	tags=38%, list=22%, signal=49%
ALPHA-MANNOSIDASE_ACTIVITY(GO:0004559)	15	0.286349	0.771827	0.772636	1	2648	tags=33%, list=22%, signal=43%
MANNOSIDASE_ACTIVITY(GO:0015923)	15	0.286349	0.771827	0.772636	1	2648	tags=33%, list=22%, signal=43%
CHROMOSOMAL_PART(GO:0044427)	25	0.30936	0.770449	0.797398	1	2384	tags=24%, list=20%, signal=30%
PHOSPHORIC_ESTER_HYDROLASE_ACTIVITY(GO:0042578)	64	0.163413	0.769301	0.805611	1	4395	tags=45%, list=37%, signal=72%
NCRNA_METABOLIC_PROCESS(GO:0034660)	61	0.237973	0.765017	0.711281	1	4117	tags=46%, list=35%, signal=70%
PROTEIN_DEPHOSPHORYLATION(GO:0006470)	20	0.238496	0.763849	0.687375	1	2469	tags=25%, list=21%, signal=32%
SMALL_MOLECULE_BIOSYNTHETIC_PROCESS(GO:0044283)	33	0.251505	0.763112	0.705128	1	496	tags=12%, list=4%, signal=13%
CATALYTIC_ACTIVITY,_ACTING_ON_A_TRNA(GO:0140101)	47	0.226179	0.758578	0.608863	1	3856	tags=45%, list=32%, signal=66%
NUCLEOTIDE_METABOLIC_PROCESS(GO:0009117)	50	0.209695	0.751679	0.789362	1	3437	tags=32%, list=29%, signal=45%
NUCLEOBASE-CONTAINING_COMPOUND_BIOSYNTHETIC_PROCESS(GO:0034654)	288	0.155629	0.746363	0.80396	1	1255	tags=11%, list=11%, signal=13%
METALLOPEPTIDASE_ACTIVITY(GO:0008237)	110	0.238907	0.743881	0.811881	1	2646	tags=31%, list=22%, signal=39%
METHYLTRANSFERASE_ACTIVITY(GO:0008168)	61	0.21154	0.742854	0.819048	1	3373	tags=34%, list=28%, signal=48%
TRNA_METABOLIC_PROCESS(GO:0006399)	50	0.234059	0.741333	0.697897	1	3856	tags=44%, list=32%, signal=65%
NUCLEOSIDE_PHOSPHATE_METABOLIC_PROCESS(GO:0006753)	52	0.209249	0.739319	0.789362	1	3849	tags=37%, list=32%, signal=54%
SEQUENCE-SPECIFIC_DNA_BINDING(GO:0043565)	55	0.20683	0.737506	0.810379	1	2778	tags=27%, list=23%, signal=35%
AROMATIC_COMPOUND_BIOSYNTHETIC_PROCESS(GO:0019438)	294	0.150464	0.736687	0.80396	1	2810	tags=23%, list=24%, signal=29%
METALLOENDOPEPTIDASE_ACTIVITY(GO:0004222)	91	0.244358	0.735607	0.811881	1	2646	tags=32%, list=22%, signal=41%
MEMBRANE_PROTEIN_COMPLEX(GO:0098796)	69	0.205459	0.73333	0.674044	1	1993	tags=16%, list=17%, signal=19%
GLYCOPROTEIN_METABOLIC_PROCESS(GO:0009100)	56	0.197868	0.732788	0.808349	1	3246	tags=30%, list=27%, signal=42%
SMALL_MOLECULE_METABOLIC_PROCESS(GO:0044281)	155	0.174525	0.731993	0.897959	1	2919	tags=26%, list=25%, signal=35%
HETEROCYCLE_BIOSYNTHETIC_PROCESS(GO:0018130)	299	0.149505	0.731896	0.80396	1	2810	tags=23%, list=24%, signal=29%
CATABOLIC_PROCESS(GO:0009056)	79	0.211904	0.730236	0.628571	1	2843	tags=27%, list=24%, signal=35%
RNA_METABOLIC_PROCESS(GO:0016070)	374	0.165538	0.727148	0.904031	1	2782	tags=24%, list=23%, signal=30%
ELECTRON_TRANSFER_ACTIVITY(GO:0009055)	15	0.309731	0.725183	0.706383	1	784	tags=13%, list=7%, signal=14%
CELLULAR_CATABOLIC_PROCESS(GO:0044248)	71	0.210886	0.724855	0.609901	1	2843	tags=27%, list=24%, signal=35%
TRANSCRIPTION,_DNA-TEMPLATED(GO:0006351)	240	0.167689	0.724834	0.810379	1	2778	tags=24%, list=23%, signal=31%
NUCLEIC_ACID-TEMPLATED_TRANSCRIPTION(GO:0097659)	240	0.167689	0.724834	0.810379	1	2778	tags=24%, list=23%, signal=31%
DRUG_METABOLIC_PROCESS(GO:0017144)	65	0.221394	0.722274	0.769388	1	3515	tags=37%, list=30%, signal=52%
LIPID_BIOSYNTHETIC_PROCESS(GO:0008610)	44	0.186277	0.720681	0.905838	1	2917	tags=27%, list=25%, signal=36%
GLYCEROLIPID_METABOLIC_PROCESS(GO:0046486)	19	0.219311	0.717091	0.6893	1	4032	tags=42%, list=34%, signal=64%
CARBOHYDRATE_DERIVATIVE_BIOSYNTHETIC_PROCESS(GO:1901137)	96	0.163671	0.715726	0.794727	1	3743	tags=32%, list=31%, signal=47%
ORGANIC_CYCLIC_COMPOUND_METABOLIC_PROCESS(GO:1901360)	584	0.15442	0.714788	0.898785	1	2811	tags=22%, list=24%, signal=28%
NUCLEOSIDE_MONOPHOSPHATE_METABOLIC_PROCESS(GO:0009123)	20	0.301313	0.71371	0.680851	1	3437	tags=40%, list=29%, signal=56%
PURINE_NUCLEOSIDE_MONOPHOSPHATE_METABOLIC_PROCESS(GO:0009126)	20	0.301313	0.71371	0.680851	1	3437	tags=40%, list=29%, signal=56%
RIBONUCLEOSIDE_MONOPHOSPHATE_METABOLIC_PROCESS(GO:0009161)	20	0.301313	0.71371	0.680851	1	3437	tags=40%, list=29%, signal=56%
PURINE_RIBONUCLEOSIDE_MONOPHOSPHATE_METABOLIC_PROCESS(GO:0009167)	20	0.301313	0.71371	0.680851	1	3437	tags=40%, list=29%, signal=56%
PURINE_NUCLEOTIDE_METABOLIC_PROCESS(GO:0006163)	34	0.208812	0.71356	0.893617	1	3849	tags=38%, list=32%, signal=56%
LIPID_TRANSPORTER_ACTIVITY(GO:0005319)	16	0.288512	0.709839	0.789247	1	1088	tags=13%, list=9%, signal=14%
CELL_PERIPHERY(GO:0071944)	23	0.260127	0.702139	0.796258	1	1689	tags=13%, list=14%, signal=15%
HETEROCYCLE_METABOLIC_PROCESS(GO:0046483)	574	0.153428	0.701457	0.898785	1	2811	tags=22%, list=24%, signal=28%
HYDROLASE_ACTIVITY,_ACTING_ON_GLYCOSYL_BONDS(GO:0016798)	43	0.199971	0.700906	0.893617	1	2771	tags=30%, list=23%, signal=39%
PHOSPHATIDYLINOSITOL_METABOLIC_PROCESS(GO:0046488)	16	0.212917	0.700516	0.804721	1	4032	tags=44%, list=34%, signal=66%
RNA_BIOSYNTHETIC_PROCESS(GO:0032774)	243	0.164343	0.699932	0.810379	1	1255	tags=12%, list=11%, signal=14%
METAL_ION_TRANSMEMBRANE_TRANSPORTER_ACTIVITY(GO:0046873)	48	0.162602	0.698581	0.803879	1	3191	tags=27%, list=27%, signal=37%
REGULATION_OF_MOLECULAR_FUNCTION(GO:0065009)	19	0.251697	0.694213	0.895833	1	509	tags=11%, list=4%, signal=11%
CELLULAR_AROMATIC_COMPOUND_METABOLIC_PROCESS(GO:0006725)	573	0.151493	0.692956	0.898785	1	2811	tags=22%, list=24%, signal=28%
PROTEIN_TYROSINE_PHOSPHATASE_ACTIVITY(GO:0004725)	18	0.211798	0.691755	0.802395	1	2469	tags=22%, list=21%, signal=28%
AMINO_SUGAR_METABOLIC_PROCESS(GO:0006040)	39	0.236675	0.691139	0.690283	1	2744	tags=31%, list=23%, signal=40%
NUCLEOBASE-CONTAINING_COMPOUND_METABOLIC_PROCESS(GO:0006139)	560	0.153167	0.689202	0.898785	1	2810	tags=22%, list=24%, signal=28%
ENDOPLASMIC_RETICULUM_MEMBRANE(GO:0005789)	23	0.220323	0.688011	0.792381	1	2805	tags=30%, list=24%, signal=40%
NUCLEAR_OUTER_MEMBRANE-ENDOPLASMIC_RETICULUM_MEMBRANE_NETWORK(GO:0042175)	23	0.220323	0.688011	0.792381	1	2805	tags=30%, list=24%, signal=40%
ENDOPLASMIC_RETICULUM_SUBCOMPARTMENT(GO:0098827)	23	0.220323	0.688011	0.792381	1	2805	tags=30%, list=24%, signal=40%
CHITIN_METABOLIC_PROCESS(GO:0006030)	38	0.232464	0.680052	0.690283	1	1927	tags=21%, list=16%, signal=25%
GLUCOSAMINE-CONTAINING_COMPOUND_METABOLIC_PROCESS(GO:1901071)	38	0.232464	0.680052	0.690283	1	1927	tags=21%, list=16%, signal=25%
CHITIN_BINDING(GO:0008061)	38	0.232464	0.680052	0.690283	1	1927	tags=21%, list=16%, signal=25%
PURINE-CONTAINING_COMPOUND_METABOLIC_PROCESS(GO:0072521)	35	0.201248	0.677337	0.893617	1	4407	tags=46%, list=37%, signal=72%
ENDOMEMBRANE_SYSTEM(GO:0012505)	74	0.149219	0.668499	0.896694	1	3730	tags=34%, list=31%, signal=49%
CATALYTIC_ACTIVITY,_ACTING_ON_DNA(GO:0140097)	59	0.248708	0.667539	0.898785	1	2175	tags=20%, list=18%, signal=25%
HYDROLASE_ACTIVITY,_HYDROLYZING_O-GLYCOSYL_COMPOUNDS(GO:0004553)	39	0.209699	0.666516	0.785106	1	2771	tags=31%, list=23%, signal=40%
NUCLEIC_ACID_METABOLIC_PROCESS(GO:0090304)	493	0.15725	0.662371	0.9002	1	2782	tags=23%, list=23%, signal=28%
ENDOPLASMIC_RETICULUM_PART(GO:0044432)	24	0.214638	0.655517	0.685714	1	2805	tags=29%, list=24%, signal=38%
MULTICELLULAR_ORGANISMAL_PROCESS(GO:0032501)	28	0.229249	0.65346	0.904762	1	3143	tags=36%, list=26%, signal=48%
ORGANIC_SUBSTANCE_CATABOLIC_PROCESS(GO:1901575)	74	0.185503	0.648155	0.673267	1	2843	tags=26%, list=24%, signal=34%
AMINOGLYCAN_METABOLIC_PROCESS(GO:0006022)	41	0.218742	0.645419	0.785425	1	2744	tags=29%, list=23%, signal=38%
NUCLEOSIDE_TRIPHOSPHATE_METABOLIC_PROCESS(GO:0009141)	22	0.261392	0.645409	0.789362	1	3849	tags=45%, list=32%, signal=67%
ZINC_ION_BINDING(GO:0008270)	177	0.16523	0.633932	0.793522	1	3097	tags=27%, list=26%, signal=35%
DNA_BINDING_TRANSCRIPTION_FACTOR_ACTIVITY(GO:0003700)	101	0.163092	0.632986	0.90099	1	1218	tags=12%, list=10%, signal=13%
NUCLEOSOME(GO:0000786)	15	0.274296	0.629257	0.825832	1	2268	tags=20%, list=19%, signal=25%
CHROMATIN(GO:0000785)	15	0.274296	0.629257	0.825832	1	2268	tags=20%, list=19%, signal=25%
PROTEIN-DNA_COMPLEX(GO:0032993)	15	0.274296	0.629257	0.825832	1	2268	tags=20%, list=19%, signal=25%
ENDOPLASMIC_RETICULUM(GO:0005783)	34	0.182623	0.626937	0.897959	1	2972	tags=29%, list=25%, signal=39%
DNA_PACKAGING_COMPLEX(GO:0044815)	16	0.254839	0.620274	0.797398	1	2268	tags=19%, list=19%, signal=23%
GLYCEROPHOSPHOLIPID_METABOLIC_PROCESS(GO:0006650)	18	0.188449	0.619695	0.788382	1	4032	tags=39%, list=34%, signal=59%
PURINE_NUCLEOSIDE_TRIPHOSPHATE_METABOLIC_PROCESS(GO:0009144)	20	0.252131	0.618214	0.893617	1	3849	tags=45%, list=32%, signal=66%
RIBONUCLEOSIDE_TRIPHOSPHATE_METABOLIC_PROCESS(GO:0009199)	20	0.252131	0.618214	0.893617	1	3849	tags=45%, list=32%, signal=66%
PURINE_RIBONUCLEOSIDE_TRIPHOSPHATE_METABOLIC_PROCESS(GO:0009205)	20	0.252131	0.618214	0.893617	1	3849	tags=45%, list=32%, signal=66%
NUCLEOBASE-CONTAINING_SMALL_MOLECULE_METABOLIC_PROCESS(GO:0055086)	60	0.178589	0.608167	0.893617	1	3849	tags=35%, list=32%, signal=52%
CELL-CELL_SIGNALING(GO:0007267)	15	0.220296	0.601852	0.902724	1	3105	tags=40%, list=26%, signal=54%
NUCLEOTIDE_BIOSYNTHETIC_PROCESS(GO:0009165)	39	0.165535	0.582437	0.896907	1	3849	tags=33%, list=32%, signal=49%
NUCLEOSIDE_PHOSPHATE_BIOSYNTHETIC_PROCESS(GO:1901293)	39	0.165535	0.582437	0.896907	1	3849	tags=33%, list=32%, signal=49%
NCRNA_PROCESSING(GO:0034470)	28	0.194792	0.579872	0.705545	1	4627	tags=50%, list=39%, signal=82%
PROTEIN-CONTAINING_COMPLEX_BINDING(GO:0044877)	18	0.219805	0.572207	0.785714	1	621	tags=11%, list=5%, signal=12%
RNA_MODIFICATION(GO:0009451)	20	0.204443	0.565161	0.90099	1	1634	tags=15%, list=14%, signal=17%
MEMBRANE_COAT(GO:0030117)	20	0.185851	0.559731	0.897119	1	915	tags=10%, list=8%, signal=11%
COATED_MEMBRANE(GO:0048475)	20	0.185851	0.559731	0.897119	1	915	tags=10%, list=8%, signal=11%
TRANSPOSITION,_DNA-MEDIATED(GO:0006313)	40	0.196852	0.556594	0.898785	1	1571	tags=15%, list=13%, signal=17%
TRANSPOSITION(GO:0032196)	40	0.196852	0.556594	0.898785	1	1571	tags=15%, list=13%, signal=17%
DEPHOSPHORYLATION(GO:0016311)	33	0.136071	0.555487	0.895616	1	4395	tags=42%, list=37%, signal=67%
DNA_METABOLIC_PROCESS(GO:0006259)	123	0.177521	0.547293	0.898785	1	1644	tags=14%, list=14%, signal=16%
GTPASE_ACTIVATOR_ACTIVITY(GO:0005096)	17	0.176892	0.540702	0.893162	1	9783	tags=100%, list=82%, signal=565%
ORGANOPHOSPHATE_METABOLIC_PROCESS(GO:0019637)	92	0.121585	0.540221	0.893617	1	3437	tags=26%, list=29%, signal=36%
ATP_METABOLIC_PROCESS(GO:0046034)	19	0.225997	0.525311	0.893617	1	3849	tags=42%, list=32%, signal=62%
PROTEIN_UBIQUITINATION(GO:0016567)	16	0.210148	0.498862	0.800813	1	4155	tags=63%, list=35%, signal=96%
PROTEIN_MODIFICATION_BY_SMALL_PROTEIN_CONJUGATION(GO:0032446)	16	0.210148	0.498862	0.800813	1	4155	tags=63%, list=35%, signal=96%
RIBOSOME_BIOGENESIS(GO:0042254)	19	0.15985	0.482843	0.906367	1	4627	tags=53%, list=39%, signal=86%
PURINE_RIBONUCLEOTIDE_BIOSYNTHETIC_PROCESS(GO:0009152)	25	0.141298	0.477683	0.897119	1	939	tags=8%, list=8%, signal=9%
RIBONUCLEOTIDE_BIOSYNTHETIC_PROCESS(GO:0009260)	25	0.141298	0.477683	0.897119	0.997381	939	tags=8%, list=8%, signal=9%
RIBOSE_PHOSPHATE_BIOSYNTHETIC_PROCESS(GO:0046390)	25	0.141298	0.477683	0.897119	0.994473	939	tags=8%, list=8%, signal=9%
PURINE-CONTAINING_COMPOUND_BIOSYNTHETIC_PROCESS(GO:0072522)	27	0.128952	0.418044	0.897119	0.996768	939	tags=7%, list=8%, signal=8%
MULTICELLULAR_ORGANISM_DEVELOPMENT(GO:0007275)	19	-0.176247	-0.471468	0.895178	0.997929	9793	tags=100%, list=82%, signal=568%
HELICASE_ACTIVITY(GO:0004386)	22	-0.155217	-0.479031	0.897959	1	2287	tags=14%, list=19%, signal=17%
ORGANOPHOSPHATE_BIOSYNTHETIC_PROCESS(GO:0090407)	69	-0.119474	-0.504512	0.901186	1	4257	tags=45%, list=36%, signal=70%
CELL_CYCLE(GO:0007049)	17	-0.20091	-0.526848	0.896694	1	9500	tags=100%, list=80%, signal=498%
PHOSPHOPROTEIN_PHOSPHATASE_ACTIVITY(GO:0004721)	34	-0.134894	-0.568348	0.900596	0.994251	4504	tags=44%, list=38%, signal=71%
DNA_RECOMBINATION(GO:0006310)	49	-0.19762	-0.580042	0.899396	0.99413	3359	tags=35%, list=28%, signal=48%
CELLULAR_RESPONSE_TO_STRESS(GO:0033554)	50	-0.185286	-0.596732	0.892704	0.988505	2363	tags=20%, list=20%, signal=25%
PROTEIN_HETERODIMERIZATION_ACTIVITY(GO:0046982)	23	-0.210318	-0.601465	0.891304	0.991492	2402	tags=17%, list=20%, signal=22%
DEVELOPMENTAL_PROCESS(GO:0032502)	20	-0.228365	-0.604043	0.895178	0.999354	3222	tags=35%, list=27%, signal=48%
ANATOMICAL_STRUCTURE_DEVELOPMENT(GO:0048856)	20	-0.228365	-0.604043	0.895178	0.994662	3222	tags=35%, list=27%, signal=48%
CYTOPLASMIC_VESICLE(GO:0031410)	15	-0.212173	-0.613917	0.794727	1	2741	tags=27%, list=23%, signal=35%
VESICLE(GO:0031982)	15	-0.212173	-0.613917	0.794727	1	2741	tags=27%, list=23%, signal=35%
INTRACELLULAR_VESICLE(GO:0097708)	15	-0.212173	-0.613917	0.794727	1	2741	tags=27%, list=23%, signal=35%
GOLGI_APPARATUS(GO:0005794)	24	-0.159171	-0.614419	0.9002	1	3872	tags=38%, list=33%, signal=56%
NEGATIVE_REGULATION_OF_METABOLIC_PROCESS(GO:0009892)	18	-0.208957	-0.61475	0.892704	1	2125	tags=28%, list=18%, signal=34%
CELLULAR_RESPONSE_TO_DNA_DAMAGE_STIMULUS(GO:0006974)	49	-0.19324	-0.615246	0.809013	1	2363	tags=20%, list=20%, signal=25%
PHOSPHATASE_ACTIVITY(GO:0016791)	39	-0.134877	-0.620113	0.900596	1	4504	tags=44%, list=38%, signal=70%
DNA-TEMPLATED_TRANSCRIPTION,_INITIATION(GO:0006352)	19	-0.176362	-0.621919	0.892704	1	1985	tags=16%, list=17%, signal=19%
EXTRACELLULAR_REGION(GO:0005576)	69	-0.208982	-0.631903	0.899396	1	2144	tags=25%, list=18%, signal=30%
BOUNDING_MEMBRANE_OF_ORGANELLE(GO:0098588)	30	-0.235011	-0.639389	0.681729	1	2299	tags=20%, list=19%, signal=25%
THIOL-DEPENDENT_UBIQUITINYL_HYDROLASE_ACTIVITY(GO:0036459)	28	-0.179662	-0.647464	0.903475	1	3574	tags=29%, list=30%, signal=41%
UBIQUITIN-LIKE_PROTEIN-SPECIFIC_PROTEASE_ACTIVITY(GO:0019783)	28	-0.179662	-0.647464	0.903475	1	3574	tags=29%, list=30%, signal=41%
UBIQUITINYL_HYDROLASE_ACTIVITY(GO:0101005)	28	-0.179662	-0.647464	0.903475	1	3574	tags=29%, list=30%, signal=41%
MITOCHONDRIAL_MEMBRANE_PART(GO:0044455)	16	-0.244687	-0.649297	0.786139	1	2299	tags=25%, list=19%, signal=31%
PROTEIN_MODIFICATION_BY_SMALL_PROTEIN_CONJUGATION_OR_REMOVAL(GO:0070647)	41	-0.191779	-0.664763	0.899598	1	537	tags=7%, list=5%, signal=8%
ENZYME_ACTIVATOR_ACTIVITY(GO:0008047)	21	-0.244596	-0.666115	0.904398	1	4081	tags=52%, list=34%, signal=80%
LYASE_ACTIVITY(GO:0016829)	37	-0.181509	-0.670108	0.8998	1	3308	tags=35%, list=28%, signal=49%
GTPASE_REGULATOR_ACTIVITY(GO:0030695)	20	-0.220047	-0.675956	0.713755	1	3564	tags=40%, list=30%, signal=57%
ACTIN_CYTOSKELETON(GO:0015629)	23	-0.251219	-0.676437	0.825147	1	2577	tags=30%, list=22%, signal=39%
UBIQUITIN-PROTEIN_TRANSFERASE_ACTIVITY(GO:0004842)	29	-0.22259	-0.682976	0.729412	1	3406	tags=38%, list=29%, signal=53%
UBIQUITIN-LIKE_PROTEIN_TRANSFERASE_ACTIVITY(GO:0019787)	29	-0.22259	-0.682976	0.729412	1	3406	tags=38%, list=29%, signal=53%
NEGATIVE_REGULATION_OF_MACROMOLECULE_METABOLIC_PROCESS(GO:0010605)	17	-0.242138	-0.688875	0.763103	1	2125	tags=29%, list=18%, signal=36%
LIPID_TRANSPORT(GO:0006869)	20	-0.263208	-0.7001	0.622391	1	3845	tags=45%, list=32%, signal=66%
PROTEIN_SERINE/THREONINE_KINASE_ACTIVITY(GO:0004674)	24	-0.212631	-0.701092	0.721905	1	3430	tags=38%, list=29%, signal=53%
REGULATION_OF_NITROGEN_COMPOUND_METABOLIC_PROCESS(GO:0051171)	202	-0.164404	-0.713501	0.797959	1	1845	tags=15%, list=16%, signal=17%
REGULATION_OF_PRIMARY_METABOLIC_PROCESS(GO:0080090)	202	-0.164404	-0.713501	0.797959	1	1845	tags=15%, list=16%, signal=17%
TRANSCRIPTION_REGULATOR_ACTIVITY(GO:0140110)	125	-0.175023	-0.722849	0.797959	1	2479	tags=19%, list=21%, signal=24%
DNA_REPAIR(GO:0006281)	46	-0.22565	-0.726741	0.697425	1	3416	tags=33%, list=29%, signal=46%
WHOLE_MEMBRANE(GO:0098805)	22	-0.282127	-0.732021	0.681729	1	367	tags=9%, list=3%, signal=9%
REGULATION_OF_CELLULAR_METABOLIC_PROCESS(GO:0031323)	203	-0.170528	-0.734335	0.797959	1	1845	tags=15%, list=16%, signal=18%
REGULATION_OF_BIOSYNTHETIC_PROCESS(GO:0009889)	197	-0.167893	-0.734565	0.797959	1	1845	tags=15%, list=16%, signal=18%
PROTEIN_DEUBIQUITINATION(GO:0016579)	25	-0.207814	-0.737516	0.812741	1	537	tags=8%, list=5%, signal=8%
PROTEIN_MODIFICATION_BY_SMALL_PROTEIN_REMOVAL(GO:0070646)	25	-0.207814	-0.737516	0.812741	1	537	tags=8%, list=5%, signal=8%
REGULATION_OF_MACROMOLECULE_BIOSYNTHETIC_PROCESS(GO:0010556)	196	-0.170289	-0.739305	0.797959	1	1845	tags=15%, list=16%, signal=18%
REGULATION_OF_CELLULAR_BIOSYNTHETIC_PROCESS(GO:0031326)	196	-0.170289	-0.739305	0.797959	1	1845	tags=15%, list=16%, signal=18%
REGULATION_OF_CELLULAR_MACROMOLECULE_BIOSYNTHETIC_PROCESS(GO:2000112)	196	-0.170289	-0.739305	0.797959	1	1845	tags=15%, list=16%, signal=18%
REGULATION_OF_NUCLEOBASE-CONTAINING_COMPOUND_METABOLIC_PROCESS(GO:0019219)	193	-0.172691	-0.743249	0.797959	1	1845	tags=16%, list=16%, signal=18%
ORGANELLE_SUBCOMPARTMENT(GO:0031984)	32	-0.208945	-0.743294	0.804734	1	2588	tags=25%, list=22%, signal=32%
NITROGEN_COMPOUND_TRANSPORT(GO:0071705)	83	-0.182863	-0.758574	0.713163	1	2804	tags=24%, list=24%, signal=31%
REGULATION_OF_MACROMOLECULE_METABOLIC_PROCESS(GO:0060255)	208	-0.175246	-0.7616	0.797959	1	1846	tags=16%, list=16%, signal=18%
NUCLEOSIDE-TRIPHOSPHATASE_REGULATOR_ACTIVITY(GO:0060589)	24	-0.257405	-0.765198	0.728625	1	4049	tags=50%, list=34%, signal=76%
REGULATION_OF_TRANSCRIPTION,_DNA-TEMPLATED(GO:0006355)	191	-0.180662	-0.768698	0.797959	1	1845	tags=16%, list=16%, signal=18%
REGULATION_OF_RNA_METABOLIC_PROCESS(GO:0051252)	191	-0.180662	-0.768698	0.797959	1	1845	tags=16%, list=16%, signal=18%
REGULATION_OF_NUCLEIC_ACID-TEMPLATED_TRANSCRIPTION(GO:1903506)	191	-0.180662	-0.768698	0.797959	1	1845	tags=16%, list=16%, signal=18%
REGULATION_OF_RNA_BIOSYNTHETIC_PROCESS(GO:2001141)	191	-0.180662	-0.768698	0.797959	1	1845	tags=16%, list=16%, signal=18%
CYTOSKELETON(GO:0005856)	41	-0.236106	-0.777185	0.715116	1	2577	tags=29%, list=22%, signal=37%
REGULATION_OF_METABOLIC_PROCESS(GO:0019222)	211	-0.177618	-0.778905	0.797959	1	1846	tags=16%, list=16%, signal=19%
CARBOHYDRATE_METABOLIC_PROCESS(GO:0005975)	116	-0.178777	-0.784127	0.815238	1	2604	tags=25%, list=22%, signal=32%
PHOSPHOLIPID_METABOLIC_PROCESS(GO:0006644)	31	-0.22196	-0.785755	0.596226	1	4257	tags=48%, list=36%, signal=75%
CELLULAR_COMPONENT_ORGANIZATION_OR_BIOGENESIS(GO:0071840)	123	-0.17037	-0.801894	0.892473	1	3133	tags=26%, list=26%, signal=35%
TRNA_PROCESSING(GO:0008033)	17	-0.28774	-0.806255	0.681818	1	983	tags=12%, list=8%, signal=13%
LIPID_LOCALIZATION(GO:0010876)	22	-0.286047	-0.807179	0.622391	1	1958	tags=23%, list=16%, signal=27%
INTRINSIC_COMPONENT_OF_MEMBRANE(GO:0031224)	602	-0.185654	-0.810102	0.899396	1	2750	tags=26%, list=23%, signal=32%
INTEGRAL_COMPONENT_OF_MEMBRANE(GO:0016021)	600	-0.186686	-0.814386	0.802817	1	2750	tags=26%, list=23%, signal=32%
REGULATION_OF_GENE_EXPRESSION(GO:0010468)	200	-0.190262	-0.818429	0.797959	1	2586	tags=23%, list=22%, signal=28%
GOLGI_APPARATUS_PART(GO:0044431)	19	-0.264309	-0.821151	0.699399	1	3872	tags=42%, list=33%, signal=62%
CELLULAR_PROCESS(GO:0009987)	1656	-0.147238	-0.827274	0.899396	1	2882	tags=23%, list=24%, signal=26%
SODIUM_ION_TRANSPORT(GO:0006814)	19	-0.283178	-0.829861	0.738431	1	2643	tags=42%, list=22%, signal=54%
INORGANIC_MOLECULAR_ENTITY_TRANSMEMBRANE_TRANSPORTER_ACTIVITY(GO:0015318)	175	-0.189198	-0.831329	0.808594	1	2145	tags=21%, list=18%, signal=25%
SERINE-TYPE_ENDOPEPTIDASE_ACTIVITY(GO:0004252)	72	-0.215142	-0.835321	0.679688	1	1113	tags=15%, list=9%, signal=17%
MOLECULAR_FUNCTION_REGULATOR(GO:0098772)	125	-0.214105	-0.840751	0.512428	1	3564	tags=38%, list=30%, signal=54%
MEMBRANE_PART(GO:0044425)	662	-0.178529	-0.842945	0.738431	1	2750	tags=25%, list=23%, signal=31%
DNA_BINDING(GO:0003677)	330	-0.212505	-0.845263	0.663984	1	2490	tags=23%, list=21%, signal=29%
CELLULAR_LIPID_METABOLIC_PROCESS(GO:0044255)	50	-0.196065	-0.84655	0.780538	1	2064	tags=20%, list=17%, signal=24%
TRANSFERASE_ACTIVITY,_TRANSFERRING_GLYCOSYL_GROUPS(GO:0016757)	95	-0.196266	-0.858598	0.682819	1	1978	tags=18%, list=17%, signal=21%
CELLULAR_NITROGEN_COMPOUND_CATABOLIC_PROCESS(GO:0044270)	22	-0.332237	-0.867284	0.613281	1	2604	tags=36%, list=22%, signal=46%
HETEROCYCLE_CATABOLIC_PROCESS(GO:0046700)	22	-0.332237	-0.867284	0.613281	1	2604	tags=36%, list=22%, signal=46%
AROMATIC_COMPOUND_CATABOLIC_PROCESS(GO:0019439)	23	-0.338591	-0.871459	0.498047	1	2764	tags=39%, list=23%, signal=51%
ORGANIC_CYCLIC_COMPOUND_CATABOLIC_PROCESS(GO:1901361)	23	-0.338591	-0.871459	0.498047	1	2764	tags=39%, list=23%, signal=51%
SIGNALING_RECEPTOR_BINDING(GO:0005102)	37	-0.261789	-0.872577	0.489484	1	2910	tags=41%, list=24%, signal=54%
CELLULAR_COMPONENT_ORGANIZATION(GO:0016043)	104	-0.183306	-0.879187	0.683871	1	3133	tags=28%, list=26%, signal=38%
PHOSPHOLIPID_BIOSYNTHETIC_PROCESS(GO:0008654)	21	-0.236069	-0.880922	0.480573	1	4257	tags=48%, list=36%, signal=74%
ION_TRANSMEMBRANE_TRANSPORTER_ACTIVITY(GO:0015075)	198	-0.195385	-0.885013	0.70778	1	2145	tags=20%, list=18%, signal=24%
CELLULAR_AMINO_ACID_METABOLIC_PROCESS(GO:0006520)	52	-0.210226	-0.886976	0.46875	1	2519	tags=25%, list=21%, signal=32%
MEMBRANE(GO:0016020)	1015	-0.180188	-0.895422	0.623327	1	2822	tags=26%, list=24%, signal=31%
LIPID_BINDING(GO:0008289)	34	-0.236556	-0.895793	0.585462	1	1105	tags=12%, list=9%, signal=13%
G-PROTEIN_COUPLED_RECEPTOR_ACTIVITY(GO:0004930)	103	-0.379167	-0.914887	0.780684	1	2923	tags=44%, list=25%, signal=57%
BIOLOGICAL_REGULATION(GO:0065007)	578	-0.207092	-0.9154	0.619718	1	2923	tags=29%, list=25%, signal=36%
ORGANIC_CYCLIC_COMPOUND_BINDING(GO:0097159)	1561	-0.152465	-0.915509	0.785106	1	2533	tags=21%, list=21%, signal=23%
HETEROCYCLIC_COMPOUND_BINDING(GO:1901363)	1561	-0.152465	-0.915509	0.785106	1	2533	tags=21%, list=21%, signal=23%
HOMOPHILIC_CELL_ADHESION_VIA_PLASMA_MEMBRANE_ADHESION_MOLECULES(GO:0007156)	19	-0.424821	-0.925723	0.427734	1	2120	tags=47%, list=18%, signal=58%
CELL-CELL_ADHESION(GO:0098609)	19	-0.424821	-0.925723	0.427734	1	2120	tags=47%, list=18%, signal=58%
CELL-CELL_ADHESION_VIA_PLASMA-MEMBRANE_ADHESION_MOLECULES(GO:0098742)	19	-0.424821	-0.925723	0.427734	1	2120	tags=47%, list=18%, signal=58%
REGULATION_OF_CELLULAR_PROCESS(GO:0050794)	551	-0.213304	-0.925795	0.628571	1	2923	tags=29%, list=25%, signal=36%
CELL_SURFACE_RECEPTOR_SIGNALING_PATHWAY(GO:0007166)	26	-0.294236	-0.927146	0.411523	1	2834	tags=35%, list=24%, signal=45%
ORGANIC_ACID_METABOLIC_PROCESS(GO:0006082)	71	-0.213442	-0.927778	0.473373	1	1110	tags=14%, list=9%, signal=15%
OXOACID_METABOLIC_PROCESS(GO:0043436)	71	-0.213442	-0.927778	0.473373	1	1110	tags=14%, list=9%, signal=15%
REGULATION_OF_BIOLOGICAL_PROCESS(GO:0050789)	562	-0.212445	-0.931718	0.619718	1	2923	tags=29%, list=25%, signal=37%
CELLULAR_RESPONSE_TO_STIMULUS(GO:0051716)	358	-0.245206	-0.93368	0.599598	1	2946	tags=31%, list=25%, signal=40%
CARBOXYLIC_ACID_METABOLIC_PROCESS(GO:0019752)	70	-0.21725	-0.938974	0.473373	1	1110	tags=14%, list=9%, signal=16%
TUBULIN_BINDING(GO:0015631)	31	-0.316094	-0.940651	0.534972	1	1999	tags=23%, list=17%, signal=27%
BINDING(GO:0005488)	3121	-0.158012	-0.942379	0.673469	1	2633	tags=22%, list=22%, signal=21%
NUCLEOSIDE-TRIPHOSPHATASE_ACTIVITY(GO:0017111)	253	-0.184193	-0.947817	0.521569	1	3246	tags=28%, list=27%, signal=38%
REGULATION_OF_RESPONSE_TO_STIMULUS(GO:0048583)	43	-0.336139	-0.948611	0.434535	1	3561	tags=49%, list=30%, signal=69%
GROWTH_FACTOR_ACTIVITY(GO:0008083)	19	-0.33769	-0.950748	0.61245	1	2910	tags=53%, list=24%, signal=70%
G-PROTEIN_COUPLED_RECEPTOR_SIGNALING_PATHWAY(GO:0007186)	119	-0.347381	-0.952651	0.633803	1	2923	tags=41%, list=25%, signal=54%
HYDROLASE_ACTIVITY,_ACTING_ON_ACID_ANHYDRIDES(GO:0016817)	264	-0.184825	-0.956333	0.429412	1	2412	tags=21%, list=20%, signal=26%
MACROMOLECULE_MODIFICATION(GO:0043412)	381	-0.186219	-0.957956	0.535124	1	3360	tags=28%, list=28%, signal=38%
TRANSFERASE_ACTIVITY,_TRANSFERRING_HEXOSYL_GROUPS(GO:0016758)	66	-0.237853	-0.960091	0.376344	1	2170	tags=21%, list=18%, signal=26%
HYDROLASE_ACTIVITY,_ACTING_ON_ACID_ANHYDRIDES,_IN_PHOSPHORUS-CONTAINING_ANHYDRIDES(GO:0016818)	259	-0.187674	-0.96161	0.521569	1	3246	tags=29%, list=27%, signal=38%
ORGANELLE_ORGANIZATION(GO:0006996)	68	-0.219583	-0.962271	0.5141	1	286	tags=7%, list=2%, signal=7%
REGULATION_OF_SIGNAL_TRANSDUCTION(GO:0009966)	42	-0.342618	-0.964255	0.434535	1	3561	tags=50%, list=30%, signal=71%
HYDROLASE_ACTIVITY,_ACTING_ON_CARBON-NITROGEN_(BUT_NOT_PEPTIDE)_BONDS(GO:0016810)	20	-0.30055	-0.966667	0.49711	1	4016	tags=50%, list=34%, signal=75%
PYROPHOSPHATASE_ACTIVITY(GO:0016462)	258	-0.187951	-0.969038	0.515504	1	3246	tags=29%, list=27%, signal=39%
SIGNAL_TRANSDUCTION(GO:0007165)	308	-0.257308	-0.976102	0.635815	1	2946	tags=33%, list=25%, signal=42%
SIGNALING(GO:0023052)	312	-0.256564	-0.981731	0.517103	1	2946	tags=33%, list=25%, signal=42%
ACTIN_BINDING(GO:0003779)	20	-0.413155	-0.98464	0.596929	1	3844	tags=55%, list=32%, signal=81%
CELLULAR_PROTEIN_MODIFICATION_PROCESS(GO:0006464)	361	-0.190622	-0.985763	0.535124	1	3360	tags=29%, list=28%, signal=39%
PROTEIN_MODIFICATION_PROCESS(GO:0036211)	361	-0.190622	-0.985763	0.535124	1	3360	tags=29%, list=28%, signal=39%
PROTEIN_BINDING(GO:0005515)	1322	-0.17743	-0.994238	0.382409	1	2623	tags=22%, list=22%, signal=25%
ION_BINDING(GO:0043167)	1160	-0.159428	-0.996619	0.293763	1	2533	tags=20%, list=21%, signal=23%
RESPONSE_TO_STIMULUS(GO:0050896)	382	-0.259526	-1.00155	0.599598	1	2946	tags=32%, list=25%, signal=41%
CYTOSKELETAL_PART(GO:0044430)	33	-0.328605	-1.00163	0.624031	1	2577	tags=33%, list=22%, signal=42%
DRUG_BINDING(GO:0008144)	542	-0.179005	-1.00443	0.517691	1	2519	tags=21%, list=21%, signal=26%
MEDIATOR_COMPLEX(GO:0016592)	19	-0.335415	-1.00589	0.359574	1	114	tags=11%, list=1%, signal=11%
CELL_COMMUNICATION(GO:0007154)	315	-0.263078	-1.00765	0.517103	1	2946	tags=33%, list=25%, signal=42%
SMALL_MOLECULE_BINDING(GO:0036094)	716	-0.163854	-1.00894	0.327032	1	3246	tags=27%, list=27%, signal=35%
SIGNAL_TRANSDUCER_ACTIVITY(GO:0004871)	142	-0.363837	-1.0129	0.418511	1	2936	tags=40%, list=25%, signal=53%
TRANSMEMBRANE_SIGNALING_RECEPTOR_ACTIVITY(GO:0004888)	140	-0.366495	-1.01386	0.501006	1	2936	tags=41%, list=25%, signal=53%
SIGNALING_RECEPTOR_ACTIVITY(GO:0038023)	141	-0.365155	-1.01753	0.501006	1	2936	tags=40%, list=25%, signal=53%
MOLECULAR_TRANSDUCER_ACTIVITY(GO:0060089)	141	-0.365155	-1.01753	0.501006	1	2936	tags=40%, list=25%, signal=53%
CATALYTIC_ACTIVITY,_ACTING_ON_A_PROTEIN(GO:0140096)	582	-0.191358	-1.01824	0.300203	1	3093	tags=28%, list=26%, signal=36%
REGULATION_OF_CELL_COMMUNICATION(GO:0010646)	44	-0.350859	-1.02172	0.434535	1	3561	tags=50%, list=30%, signal=71%
REGULATION_OF_SIGNALING(GO:0023051)	44	-0.350859	-1.02172	0.434535	1	3561	tags=50%, list=30%, signal=71%
LIGAND-GATED_ION_CHANNEL_ACTIVITY(GO:0015276)	59	-0.315988	-1.02208	0.31992	1	2145	tags=29%, list=18%, signal=35%
LIGAND-GATED_CHANNEL_ACTIVITY(GO:0022834)	59	-0.315988	-1.02208	0.31992	1	2145	tags=29%, list=18%, signal=35%
NUCLEOBASE-CONTAINING_COMPOUND_CATABOLIC_PROCESS(GO:0034655)	19	-0.381796	-1.02304	0.300781	1	2604	tags=42%, list=22%, signal=54%
MICROTUBULE_BINDING(GO:0008017)	26	-0.378328	-1.02534	0.310019	1	2815	tags=31%, list=24%, signal=40%
GATED_CHANNEL_ACTIVITY(GO:0022836)	64	-0.319713	-1.02879	0.348684	1	2145	tags=30%, list=18%, signal=36%
ION_GATED_CHANNEL_ACTIVITY(GO:0022839)	64	-0.319713	-1.02879	0.348684	1	2145	tags=30%, list=18%, signal=36%
REGULATION_OF_RHO_PROTEIN_SIGNAL_TRANSDUCTION(GO:0035023)	23	-0.403527	-1.03441	0.3258	1	3557	tags=61%, list=30%, signal=87%
RHO_PROTEIN_SIGNAL_TRANSDUCTION(GO:0007266)	23	-0.403527	-1.03441	0.3258	1	3557	tags=61%, list=30%, signal=87%
CARBOHYDRATE_DERIVATIVE_BINDING(GO:0097367)	646	-0.179982	-1.03606	0.0910781	1	3210	tags=28%, list=27%, signal=37%
EXTRACELLULAR_LIGAND-GATED_ION_CHANNEL_ACTIVITY(GO:0005230)	58	-0.318486	-1.0368	0.537223	1	2145	tags=29%, list=18%, signal=36%
MICROTUBULE_MOTOR_ACTIVITY(GO:0003777)	19	-0.387606	-1.04444	0.198131	1	1999	tags=26%, list=17%, signal=32%
TRANSFERASE_ACTIVITY,_TRANSFERRING_ACYL_GROUPS_OTHER_THAN_AMINO-ACYL_GROUPS(GO:0016747)	26	-0.284129	-1.04813	0.226804	1	995	tags=19%, list=8%, signal=21%
ION_CHANNEL_ACTIVITY(GO:0005216)	106	-0.285251	-1.05019	0.309339	1	2145	tags=28%, list=18%, signal=34%
SUBSTRATE-SPECIFIC_CHANNEL_ACTIVITY(GO:0022838)	106	-0.285251	-1.05019	0.309339	1	2145	tags=28%, list=18%, signal=34%
RAS_PROTEIN_SIGNAL_TRANSDUCTION(GO:0007265)	28	-0.367842	-1.05121	0.3258	1	3557	tags=54%, list=30%, signal=76%
REGULATION_OF_RAS_PROTEIN_SIGNAL_TRANSDUCTION(GO:0046578)	28	-0.367842	-1.05121	0.3258	1	3557	tags=54%, list=30%, signal=76%
TRANSCRIPTION_BY_RNA_POLYMERASE_II(GO:0006366)	30	-0.288797	-1.05257	0.472103	1	114	tags=7%, list=1%, signal=7%
PHOSPHATIDYLINOSITOL_BINDING(GO:0035091)	26	-0.318191	-1.05663	0.293388	1	1105	tags=15%, list=9%, signal=17%
RHO_GUANYL-NUCLEOTIDE_EXCHANGE_FACTOR_ACTIVITY(GO:0005089)	24	-0.420237	-1.06223	0.3258	1	3557	tags=63%, list=30%, signal=89%
RAS_GUANYL-NUCLEOTIDE_EXCHANGE_FACTOR_ACTIVITY(GO:0005088)	24	-0.420237	-1.06223	0.3258	1	3557	tags=63%, list=30%, signal=89%
TRANSFERASE_ACTIVITY,_TRANSFERRING_PHOSPHORUS-CONTAINING_GROUPS(GO:0016772)	306	-0.193285	-1.06966	0.408922	1	1205	tags=11%, list=10%, signal=12%
PURINE_NUCLEOTIDE_BINDING(GO:0017076)	609	-0.1788	-1.07448	0.208178	1	3210	tags=28%, list=27%, signal=36%
ATPASE_ACTIVITY(GO:0016887)	100	-0.241198	-1.07474	0.168906	1	2383	tags=24%, list=20%, signal=30%
ANION_BINDING(GO:0043168)	698	-0.174272	-1.07906	0.199627	1	3210	tags=27%, list=27%, signal=35%
RECEPTOR_LIGAND_ACTIVITY(GO:0048018)	25	-0.360673	-1.07928	0.3174	1	2910	tags=48%, list=24%, signal=63%
RECEPTOR_REGULATOR_ACTIVITY(GO:0030545)	25	-0.360673	-1.07928	0.3174	1	2910	tags=48%, list=24%, signal=63%
LIPID_METABOLIC_PROCESS(GO:0006629)	94	-0.205535	-1.07969	0.199588	1	2064	tags=20%, list=17%, signal=24%
CYTOSKELETON_ORGANIZATION(GO:0007010)	20	-0.412819	-1.08192	0.50499	1	3250	tags=45%, list=27%, signal=62%
NUCLEOTIDE_BINDING(GO:0000166)	686	-0.178059	-1.08249	0.108209	1	3246	tags=28%, list=27%, signal=36%
NUCLEOSIDE_PHOSPHATE_BINDING(GO:1901265)	686	-0.178059	-1.08249	0.108209	1	3246	tags=28%, list=27%, signal=36%
CALCIUM_ION_BINDING(GO:0005509)	106	-0.248496	-1.0851	0.329457	1	2130	tags=23%, list=18%, signal=27%
PURINE_RIBONUCLEOSIDE_TRIPHOSPHATE_BINDING(GO:0035639)	596	-0.18036	-1.0856	0.0910781	1	3210	tags=28%, list=27%, signal=36%
PHOSPHORUS_METABOLIC_PROCESS(GO:0006793)	321	-0.197037	-1.08713	0.222857	1	3178	tags=27%, list=27%, signal=36%
PURINE_RIBONUCLEOTIDE_BINDING(GO:0032555)	597	-0.181565	-1.08923	0	1	3210	tags=28%, list=27%, signal=36%
CYSTEINE-TYPE_PEPTIDASE_ACTIVITY(GO:0008234)	58	-0.292003	-1.09159	0.211765	1	2973	tags=29%, list=25%, signal=39%
RIBONUCLEOTIDE_BINDING(GO:0032553)	602	-0.18225	-1.09432	0	1	3210	tags=28%, list=27%, signal=36%
INTRACELLULAR_SIGNAL_TRANSDUCTION(GO:0035556)	98	-0.259993	-1.0944	0.187856	1	3557	tags=39%, list=30%, signal=55%
RESPONSE_TO_STRESS(GO:0006950)	68	-0.31472	-1.09453	0.248971	1	2363	tags=26%, list=20%, signal=33%
GUANYL-NUCLEOTIDE_EXCHANGE_FACTOR_ACTIVITY(GO:0005085)	38	-0.347029	-1.09712	0.416196	1	3557	tags=50%, list=30%, signal=71%
REGULATION_OF_SMALL_GTPASE_MEDIATED_SIGNAL_TRANSDUCTION(GO:0051056)	33	-0.370618	-1.09849	0.324478	1	3557	tags=52%, list=30%, signal=73%
REGULATION_OF_INTRACELLULAR_SIGNAL_TRANSDUCTION(GO:1902531)	33	-0.370618	-1.09849	0.324478	1	3557	tags=52%, list=30%, signal=73%
CYTOSKELETAL_PROTEIN_BINDING(GO:0008092)	53	-0.34778	-1.10107	0.308271	1	2826	tags=32%, list=24%, signal=42%
PHOSPHATE-CONTAINING_COMPOUND_METABOLIC_PROCESS(GO:0006796)	320	-0.198274	-1.10117	0.219925	1	3178	tags=27%, list=27%, signal=36%
PHOSPHOLIPID_BINDING(GO:0005543)	29	-0.295871	-1.10342	0.278978	1	1105	tags=14%, list=9%, signal=15%
SMALL_GTPASE_MEDIATED_SIGNAL_TRANSDUCTION(GO:0007264)	42	-0.347076	-1.11016	0.322034	1	3557	tags=48%, list=30%, signal=68%
CHANNEL_ACTIVITY(GO:0015267)	114	-0.282395	-1.11528	0.215953	1	2145	tags=27%, list=18%, signal=33%
PASSIVE_TRANSMEMBRANE_TRANSPORTER_ACTIVITY(GO:0022803)	114	-0.282395	-1.11528	0.215953	1	2145	tags=27%, list=18%, signal=33%
MOTOR_ACTIVITY(GO:0003774)	34	-0.387945	-1.12991	0.109641	1	2577	tags=32%, list=22%, signal=41%
REGULATION_OF_TRANSCRIPTION_BY_RNA_POLYMERASE_II(GO:0006357)	19	-0.35136	-1.13349	0.272537	1	114	tags=11%, list=1%, signal=11%
MICROTUBULE-BASED_MOVEMENT(GO:0007018)	22	-0.384202	-1.14715	0.200758	1	2333	tags=27%, list=20%, signal=34%
MOVEMENT_OF_CELL_OR_SUBCELLULAR_COMPONENT(GO:0006928)	22	-0.384202	-1.14715	0.200758	1	2333	tags=27%, list=20%, signal=34%
MICROTUBULE-BASED_PROCESS(GO:0007017)	34	-0.340395	-1.15135	0.195896	1	2460	tags=29%, list=21%, signal=37%
MYOSIN_COMPLEX(GO:0016459)	15	-0.459993	-1.15172	0.206287	1	3756	tags=53%, list=32%, signal=78%
CELL_ADHESION(GO:0007155)	27	-0.455253	-1.15484	0.226766	1	2160	tags=48%, list=18%, signal=59%
BIOLOGICAL_ADHESION(GO:0022610)	27	-0.455253	-1.15484	0.226766	1	2160	tags=48%, list=18%, signal=59%
ADENYL_NUCLEOTIDE_BINDING(GO:0030554)	477	-0.204009	-1.1566	0	1	2648	tags=23%, list=22%, signal=28%
ATP_BINDING(GO:0005524)	475	-0.202908	-1.15739	0	1	2648	tags=23%, list=22%, signal=28%
ADENYL_RIBONUCLEOTIDE_BINDING(GO:0032559)	476	-0.2045	-1.16206	0	1	2648	tags=23%, list=22%, signal=28%
ENZYME_BINDING(GO:0019899)	62	-0.319472	-1.17799	0.118644	1	2922	tags=35%, list=25%, signal=47%
FLAVIN_ADENINE_DINUCLEOTIDE_BINDING(GO:0050660)	34	-0.33234	-1.18077	0.0919325	1	3103	tags=38%, list=26%, signal=52%
IONOTROPIC_GLUTAMATE_RECEPTOR_ACTIVITY(GO:0004970)	30	-0.370116	-1.18674	0.184825	1	1992	tags=23%, list=17%, signal=28%
GLUTAMATE_RECEPTOR_ACTIVITY(GO:0008066)	30	-0.370116	-1.18674	0.184825	1	1992	tags=23%, list=17%, signal=28%
TRANSMITTER-GATED_ION_CHANNEL_ACTIVITY(GO:0022824)	30	-0.370116	-1.18674	0.184825	1	1992	tags=23%, list=17%, signal=28%
TRANSMITTER-GATED_CHANNEL_ACTIVITY(GO:0022835)	30	-0.370116	-1.18674	0.184825	1	1992	tags=23%, list=17%, signal=28%
NEUROTRANSMITTER_RECEPTOR_ACTIVITY(GO:0030594)	30	-0.370116	-1.18674	0.184825	1	1992	tags=23%, list=17%, signal=28%
TRANSLATION_FACTOR_ACTIVITY,_RNA_BINDING(GO:0008135)	19	-0.39179	-1.19783	0.299803	1	813	tags=16%, list=7%, signal=17%
PHOSPHOTRANSFERASE_ACTIVITY,_ALCOHOL_GROUP_AS_ACCEPTOR(GO:0016773)	225	-0.223636	-1.21148	0.114563	1	3580	tags=32%, list=30%, signal=45%
PEPTIDYL-PROLYL_CIS-TRANS_ISOMERASE_ACTIVITY(GO:0003755)	15	-0.406301	-1.22065	0.179798	1	755	tags=20%, list=6%, signal=21%
CIS-TRANS_ISOMERASE_ACTIVITY(GO:0016859)	15	-0.406301	-1.22065	0.179798	1	755	tags=20%, list=6%, signal=21%
OXIDOREDUCTASE_ACTIVITY,_ACTING_ON_THE_CH-CH_GROUP_OF_DONORS(GO:0016627)	20	-0.387337	-1.22404	0.0951417	1	747	tags=15%, list=6%, signal=16%
KINASE_ACTIVITY(GO:0016301)	230	-0.238878	-1.23481	0	1	3540	tags=33%, list=30%, signal=46%
TRANSCRIPTION_COFACTOR_ACTIVITY(GO:0003712)	21	-0.435085	-1.29772	0	1	285	tags=14%, list=2%, signal=15%
TRANSCRIPTION_FACTOR_ACTIVITY,_PROTEIN_BINDING(GO:0000988)	21	-0.435085	-1.29772	0	1	285	tags=14%, list=2%, signal=15%
TRANSCRIPTION_FACTOR_ACTIVITY,_TRANSCRIPTION_FACTOR_BINDING(GO:0000989)	21	-0.435085	-1.29772	0	1	285	tags=14%, list=2%, signal=15%
MONOOXYGENASE_ACTIVITY(GO:0004497)	15	-0.560675	-1.3115	0.0935114	1	3231	tags=60%, list=27%, signal=82%
PHOSPHORYLATION(GO:0016310)	207	-0.259437	-1.32438	0	1	3398	tags=32%, list=29%, signal=45%
PROTEIN_KINASE_ACTIVITY(GO:0004672)	199	-0.261077	-1.32658	0	1	3430	tags=33%, list=29%, signal=46%
PROTEIN_PHOSPHORYLATION(GO:0006468)	194	-0.259392	-1.33445	0	1	3398	tags=32%, list=29%, signal=45%
PEPTIDYL-AMINO_ACID_MODIFICATION(GO:0018193)	23	-0.413716	-1.35482	0.083503	1	755	tags=22%, list=6%, signal=23%
RAS_GTPASE_BINDING(GO:0017016)	38	-0.423041	-1.35528	0.118644	1	3557	tags=58%, list=30%, signal=82%
SMALL_GTPASE_BINDING(GO:0031267)	38	-0.423041	-1.35528	0.118644	1	3557	tags=58%, list=30%, signal=82%
GTPASE_BINDING(GO:0051020)	52	-0.370505	-1.37174	0.118644	1	3557	tags=50%, list=30%, signal=71%
RHO_GTPASE_BINDING(GO:0017048)	29	-0.47886	-1.44765	0.229755	1	3557	tags=66%, list=30%, signal=93%
ANTIOXIDANT_ACTIVITY(GO:0016209)	23	-0.468215	-1.49588	0	1	526	tags=22%, list=4%, signal=23%
OXIDOREDUCTASE_ACTIVITY,_ACTING_ON_PEROXIDE_AS_ACCEPTOR(GO:0016684)	19	-0.558637	-1.66191	0	0.775392	526	tags=26%, list=4%, signal=27%
RESPONSE_TO_OXIDATIVE_STRESS(GO:0006979)	16	-0.610067	-1.70699	0	0.711506	2058	tags=44%, list=17%, signal=53%
PEROXIDASE_ACTIVITY(GO:0004601)	16	-0.596017	-1.813	0	0.25165	526	tags=31%, list=4%, signal=33%

## Sheet: GSEA KEGG
NAME	SIZE	ES	NES	NOM p-val	FDR q-val	RANK AT MAX	LEADING EDGE
PHAGOSOME(ISC04145)	35	0.519311	1.68076	0	0.258003	3641	tags=54%, list=31%, signal=78%
NUCLEOTIDE_EXCISION_REPAIR(ISC03420)	19	0.572739	1.55289	0	0.306252	3131	tags=63%, list=26%, signal=86%
OXIDATIVE_PHOSPHORYLATION(ISC00190)	25	0.634249	1.40575	0.100402	0.556494	2901	tags=52%, list=24%, signal=69%
CITRATE_CYCLE_(TCA_CYCLE)(ISC00020)	19	0.562775	1.35598	0.0982318	0.479114	1146	tags=26%, list=10%, signal=29%
GLYCOLYSIS_/_GLUCONEOGENESIS(ISC00010)	15	0.608952	1.35413	0.100402	0.392492	1999	tags=40%, list=17%, signal=48%
PROTEASOME(ISC03050)	21	0.588885	1.18843	0.400778	0.766032	3548	tags=71%, list=30%, signal=102%
NUCLEOCYTOPLASMIC_TRANSPORT(ISC03013)	31	0.26285	1.17818	0.220588	0.721517	3409	tags=39%, list=29%, signal=54%
RNA_DEGRADATION(ISC03018)	21	0.364593	1.13184	0.323471	0.754107	4177	tags=48%, list=35%, signal=73%
CARBON_METABOLISM(ISC01200)	42	0.418506	1.07448	0.494163	0.789749	1146	tags=19%, list=10%, signal=21%
MTOR_SIGNALING_PATHWAY(ISC04150)	38	0.253661	1.07317	0.294118	0.715374	1019	tags=13%, list=9%, signal=14%
SPLICEOSOME(ISC03040)	65	0.267193	1.04199	0.209393	0.714384	3190	tags=35%, list=27%, signal=48%
METABOLIC_PATHWAYS(ISC01100)	217	0.292806	0.984938	0.522267	0.784897	2273	tags=23%, list=19%, signal=28%
BASAL_TRANSCRIPTION_FACTORS(ISC03022)	17	0.34255	0.981062	0.405242	0.736211	2054	tags=29%, list=17%, signal=36%
PURINE_METABOLISM(ISC00230)	31	0.341932	0.97931	0.617822	0.686911	4424	tags=48%, list=37%, signal=77%
NUCLEOTIDE_METABOLISM(ISC01232)	16	0.316841	0.891954	0.62069	0.771812	2067	tags=19%, list=17%, signal=23%
FOXO_SIGNALING_PATHWAY(ISC04068)	24	0.249186	0.882194	0.388889	0.744449	4311	tags=50%, list=36%, signal=78%
PEROXISOME(ISC04146)	18	0.239234	0.70265	0.802905	0.926508	2273	tags=28%, list=19%, signal=34%
RIBOSOME(ISC03010)	42	0.288613	0.672199	0.705882	0.899751	3107	tags=38%, list=26%, signal=51%
BIOSYNTHESIS_OF_COFACTORS(ISC01240)	18	0.18917	0.58719	0.907071	0.903743	1966	tags=22%, list=17%, signal=27%
BIOSYNTHESIS_OF_AMINO_ACIDS(ISC01230)	22	-0.155328	-0.373968	0.905155	0.995906	282	tags=5%, list=2%, signal=5%
AUTOPHAGY_-_ANIMAL(ISC04140)	31	-0.178021	-0.662594	0.726899	0.932275	832	tags=10%, list=7%, signal=10%
MOTOR_PROTEINS(ISC04814)	42	-0.198758	-0.662595	0.809619	1	441	tags=7%, list=4%, signal=7%
LYSOSOME(ISC04142)	15	-0.294897	-0.740277	0.809145	0.999649	2103	tags=27%, list=18%, signal=32%
EFFEROCYTOSIS(ISC04148)	29	-0.201822	-0.801651	0.720322	0.993963	3393	tags=38%, list=29%, signal=53%
ATP-DEPENDENT_CHROMATIN_REMODELING(ISC03082)	20	-0.258174	-0.806101	0.71831	1	1207	tags=15%, list=10%, signal=17%
PROTEIN_PROCESSING_IN_ENDOPLASMIC_RETICULUM(ISC04141)	44	-0.268983	-0.812086	0.817444	1	2066	tags=20%, list=17%, signal=25%
UBIQUITIN_MEDIATED_PROTEOLYSIS(ISC04120)	47	-0.208284	-0.840342	0.690114	1	1924	tags=21%, list=16%, signal=25%
ENDOCYTOSIS(ISC04144)	68	-0.342219	-0.959506	0.609562	1	2267	tags=28%, list=19%, signal=34%
MITOPHAGY_-_ANIMAL(ISC04137)	18	-0.254903	-1.01878	0.480962	1	70	tags=6%, list=1%, signal=6%
TGF-BETA_SIGNALING_PATHWAY(ISC04350)	19	-0.297157	-1.06283	0.208925	1	871	tags=16%, list=7%, signal=17%
INOSITOL_PHOSPHATE_METABOLISM(ISC00562)	16	-0.422654	-1.12907	0.41683	1	1706	tags=25%, list=14%, signal=29%
PHOSPHATIDYLINOSITOL_SIGNALING_SYSTEM(ISC04070)	21	-0.464876	-1.26936	0.125	0.803781	1706	tags=24%, list=14%, signal=28%
MRNA_SURVEILLANCE_PATHWAY(ISC03015)	32	-0.362894	-1.43531	0.100823	0.603443	303	tags=13%, list=3%, signal=13%
WNT_SIGNALING_PATHWAY(ISC04310)	48	-0.372997	-1.56109	0	0.482517	3486	tags=46%, list=29%, signal=65%
